# Supplementary material for: Sources of Error in Mammalian Genetic Screens
Source: G3 (Bethesda). 2016 Jul 6;6(9):2781–90. doi: 10.1534/g3.116.030973 (PMC5015935; doi:10.1534/g3.116.030973)
Supplement: Supplemental Material [file supp_g3.116.030973_TableS1.xlsx]

## Sheet: Sheet1
S1 Table	3' BC Screen Normalized Illumina Read Counts
Barcode	A PD0	B PD0	C PD0	A PD10	B PD10	C PD10
GTTAGTTATGCCAAAGAGGCATATATCTGT	85.4136	102.055	114.605	224.182	304.009	248.4
AACGTAAGCCATGGATCAGGGGCAGCCAAG	47.452	72.4514	53.0889	180.081	21.5864	338.247
GAGTGAGTCTGACAGTAAAAGGCAAAAAAA	17.3991	14.0228	18.539	15.6193	35.9773	48.623
CAGGTAAAGAGCGCTTCGATAGGTGTAGAG	139.983	123.869	112.919	224.182	350.779	477.774
TAAATGCACAGCCCAACCTATGCTAATAGG	108.349	102.055	100.279	584.345	239.249	362.558
TATTGCTGGACCTACGTAGTCTGAAAAGCC	45.0794	51.4171	48.0328	153.436	82.7479	9.51319
CCGGTCAACTACCTCACCCGGGCATTCCTA	27.6803	36.6152	31.1792	204.888	178.088	50.737
CAGCCCCGCCCTTCCGAGCCCCTCGTGCGA	17.3991	11.6857	16.8536	33.9949	7.19547	64.4783
GCCAGCCGGCACCGACAACGACCCAACATC	99.6492	109.067	109.548	490.629	350.779	276.94
CATGTGAAACCACAACGGTACGGCAGGAAA	78.2958	86.4742	90.1668	169.974	363.371	636.327
CGTATCTCTAAAAAAGACACGATACCAGAT	59.315	59.2076	64.8864	168.137	19.7875	369.958
GAGAAGCTTAACATGACCCGAAGTACGGAC	68.8054	88.8114	66.5718	226.939	386.756	459.804
TCAATTAGCAACATCAGCTATGACACTGTT	108.349	83.358	112.076	395.994	214.065	224.089
CAGCATACAAGTCAAGAGCATAAAGCTAGA	67.2236	63.1028	71.6278	251.746	194.278	383.699
CTGAACCAAAACATTGACCCAGCAATATAG	60.1058	64.6609	64.0437	302.279	302.21	125.786
CCCCGCCCCCCCGCCGGCTACATAACAACA	15.0265	18.6971	15.1682	11.9441	5.3966	0
TCCACGTCACCTAACCTACACACAGACATG	147.892	150.356	162.637	642.228	717.748	504.199
GCGGTGACAACGAGGCAAACAGCACTGCAT	151.055	131.659	143.256	281.147	429.929	228.317
TCCGGGTGCTCACTAAACGATCTTCTTCTT	116.257	109.067	107.02	480.522	363.371	502.085
ACAATACGACCTTGACTTCAGCTGGCGTGG	146.31	118.415	139.042	475.01	237.45	176.523
CCTTACTCGATAAAACCCTAACTCGGGAAA	69.5962	102.834	80.8973	12.8629	89.9434	250.514
CACCTAGCCGACAAAGAAAAAGAATGAACG	58.5241	60.7657	59.8303	177.325	46.7705	160.667
CCCGGTAGCTGATATATATCACGGAAGACC	68.0145	49.08	43.8194	53.2893	34.1785	175.466
AATAAATAAGCGGATGATCATACGAAAACA	53.7789	53.7543	48.8755	64.3147	242.847	60.2502
ATATGATATATTCTTACAGTAGCCTTAGCG	114.676	106.729	105.335	204.888	75.5524	177.58
CAGGTAAGCTCAGAAGGGCTTTTAAAACGT	50.6154	59.9866	45.5047	45.0203	104.334	122.614
AGATAAGGGCTACACTTAAAAAGCTTAGAA	45.0794	38.9524	30.3365	14.7005	70.1558	75.0485
TTGAAATAAAAATCGGTGCACAGCTACACA	137.611	160.484	139.885	208.563	165.496	320.278
ATAGTGTTTGAAGATGGATTCCCACCGGGA	85.4136	81.8	93.5375	332.599	212.266	57.0792
AATTAAAGGAACAAGAGATGCGATACTGTA	61.6876	73.2304	58.9876	202.132	37.7762	42.2809
ACCGCCGCGTCTCCCGCATCACCCAGCTCA	18.1899	14.0228	16.8536	97.3908	23.3853	0
GTTCGCAACAACGAAGAGGAGTAAAGCGTC	444.467	454.964	459.261	1702.5	1566.81	949.205
CCAGTGGAAGTACCTAACTAGGACCACAAA	115.466	131.659	111.234	209.482	372.366	449.234
CTATTATGATGAGAACATCCCTGCCAAGCC	116.257	137.891	114.605	795.664	473.102	403.782
CATTACATATAAGAACAACTCTTCGAGCAA	119.421	137.112	117.133	440.096	145.708	515.826
ACTACAGATATTATATAGACACACTGTTTA	85.4136	81.8	80.0546	275.634	381.36	241.001
ATGGACCGACGTCTCAAACGATCAACGAGA	98.8583	102.834	92.6948	261.853	275.227	108.873
CGGGTCATACGGCCTACAAATAGTTAGCCT	64.851	66.219	62.3583	96.472	334.589	303.365
CAGAAATCCGGAGTAACGCCATTGCAAAAC	98.0674	96.6019	89.3241	384.05	271.629	273.769
ACATGAGAAGCGTTTGCAGATATAACCTAC	143.147	148.798	164.323	678.979	320.198	228.317
TAACAATAGACTGGAATCACAGTAATCTAA	63.2693	63.1028	61.5157	339.03	545.057	41.2238
AGGAAGACGATCCTTAAGCAAAAAAACAAC	49.8246	39.7314	34.5499	293.091	98.9377	89.8468
CAGCACTACACCGATCCCAAGGGGCTCCGA	51.4063	57.6495	59.8303	291.253	190.68	310.764
TCAGACCGGCCGAGCGATGCGGCGTGCCCT	225.397	197.878	206.457	860.898	735.737	424.923
TACGCAAATAAGTGGACTGAAATGTCCAGC	73.5506	75.5676	69.0998	68.9086	185.283	88.7898
AACGCAAGCAATCGGTGTCCATGCTCAAAG	44.2885	52.1962	40.4487	0	30.5807	497.857
AAAGACAAACAAAGCTCGACATAAGTTATA	28.4712	17.9181	27.8085	148.842	59.3626	46.5089
CGCGAATCCGACAGTATGATACGACAGTAC	28.4712	24.1505	28.6511	26.6446	25.1841	4.22809
GGAGGAGCGATAGCGACATTAGGGCAAATT	146.31	190.867	161.795	341.786	401.147	664.867
CAGCGAAATACTATGACTACTGTATCACAA	175.572	134.775	163.48	359.243	402.946	298.08
AAGATAAGTACGAGAGAATTCAGGAGATTG	90.1588	100.497	109.548	295.847	104.334	89.8468
GAAAGTTAAAGCTAGTTTAGTGATTATAAG	65.6419	78.6838	64.0437	359.243	235.652	113.101
GCCATAACGAAATGAGATGAAAATTATTCT	92.5314	74.7885	83.4254	139.655	62.9604	87.7328
CGGCGAGTACCGCACCCTCCAGGTCTCAAC	32.4255	30.3828	32.0219	34.9137	167.295	104.645
AGATAAGCAGGAAGGGAACGCATAACCGAA	109.93	112.183	134.829	222.345	284.221	396.383
CCAGGTTTAATGAGCGGAAGGAGAAGAATA	15.8173	17.139	11.7975	33.0761	14.3909	0
TTCCGGACTACCGTCTTCGATCCCGCCCAG	97.2766	92.7066	96.9082	435.502	295.014	794.88
TATTTCCGACTAACTTGTTAACCTACGCCG	81.4592	92.7066	85.1107	475.01	296.813	529.568
ACAGTGTGCAAAATAGCCGACAGCTTGTAG	181.899	183.855	208.985	324.33	561.247	690.235
TGTACAAAATGAGTTCCCAGGCATTACGTC	132.075	119.973	106.178	242.558	172.691	162.781
CCAGTTTGAAAAGTGTGTAAATTTTAACTC	109.93	113.741	101.964	447.446	361.572	84.5617
TCCGGACGGTAGCGCTCCAAAGCCATTCGA	109.93	122.31	137.357	276.553	208.669	294.909
CACCTTCCAAGCCAACCACATTTTCTGGAG	102.022	88.0323	118.818	292.172	447.918	380.528
CCAGACCCCCGCTGGGCTGGCCGTGGCTTC	97.2766	92.7066	86.7961	328.923	311.204	137.413
TCCAGCCCCCCCTCCGGCCCTACCGCCACC	62.4784	52.1962	47.1901	279.309	84.5468	127.9
CATACAACTTATATATATCCTCGGCGCCAT	94.904	78.6838	95.2229	226.02	143.909	285.396
CACACAAGGTAATCTGATGATGAACGCTCG	96.4857	112.962	94.3802	306.873	345.383	311.821
TCTGAAGAGGTCCAAAACCCTAAAACTGAA	56.1515	53.7543	44.6621	225.101	26.983	336.133
ATCGTGGTCTTGTGAACATGAGCGTGAATA	71.9688	72.4514	75.8412	143.33	0	279.054
TTCTTGTCTAGTAGGAATAAAAGAGAGCCG	30.8438	42.8476	23.5951	0	10.7932	0
TTAAGATGTAATTGAGAATCAGAAGCCACG	30.0529	19.4762	29.4938	88.2029	64.7592	125.786
AGAAAACCCTCTTAAGGCATAAGGCCTTGC	122.584	134.775	114.605	683.573	510.878	379.471
AAATGGCTCATTCAAGGACGTCAAATACCA	91.7405	118.415	114.605	359.243	188.881	108.873
TCTGACTAATAACAAAGAGGGATTGTGTAA	104.394	119.973	95.2229	347.299	226.657	337.19
GCCGACAGCCGGCCCGCCCCCTTCGACTAA	60.8967	63.1028	60.673	182.837	179.887	340.361
AGGCCGGAAAGAATTTTTGGCAAGAGGGCG	86.2044	74.0095	101.122	29.401	75.5524	171.237
ACACGACGCTCCCCACACCACGACCCTCCA	238.842	268.771	241.849	325.248	545.057	273.769
AGACAAAGGATTCTACAGGATATAAACGGC	106.767	112.183	110.391	293.091	383.159	236.773
AAGATGAGTGTGACTCTACGGTCTCCACAC	109.14	102.834	89.3241	260.934	269.83	199.777
ACAAGAAGCCGTCACTGTGCGCGAAGGAGT	115.466	100.497	97.7509	174.568	579.235	260.027
ATAAGATGTTACTACTAGGCAGTGTTCGGA	84.6227	80.2419	91.8522	226.939	156.501	702.919
TGCCGCGCCTACACTAAAGCCGAGTCCAGA	56.1515	68.5562	55.6169	135.98	190.68	510.541
GCTCAAGTAAAAGACCTGAAGGGAATGGGC	154.219	116.857	137.357	348.218	483.895	302.308
TCCCTATCACGGGTGGGCAAGGGGCTTGAC	90.9496	97.3809	81.74	373.025	577.436	301.251
CGATGCTGGCATTAATTCACAGCGATCAAC	105.185	110.625	90.1668	110.254	393.952	285.396
GAAGATAGCCTGAGCATAACATAACAAGTG	64.0602	70.1142	69.0998	457.553	293.215	250.514
TTCATTCTAAGAGCCATACCGCACTCATAG	35.589	31.9409	31.1792	56.9644	25.1841	42.2809
TTACCAAGAAAGCTGAAGTGCCCTGAGCCC	18.1899	23.3714	23.5951	23.8883	52.1671	113.101
GCAACCAATTCCTCCGCTCCTACACGAGGT	272.058	277.341	229.209	1288.13	1622.58	1138.41
GAGAGCCGACACCACTGAAGTAGAGGATGA	178.736	177.623	170.221	362	912.026	759.998
ATATTGGAACTCCGACAAGAATATCGGGGC	80.6684	77.1257	66.5718	239.802	325.595	904.81
AAGCGGTGTCGGAGCTAGATGACCAGTAGC	150.265	143.345	128.93	175.487	206.87	454.519
CGCGATACACTATCGTGAACACAGTAAAAA	56.1515	48.3009	38.7633	237.964	61.1615	138.47
TAACATCAACAAACACCTAAGGCGGCGCAC	91.7405	114.52	96.0656	557.7	192.479	322.392
GCCAAAACGTACATCAGAGCGGCATCGAGC	124.957	123.869	128.93	311.467	305.807	329.791
TGGAACAAAACAACAACCAACTTATGTTCG	41.1251	32.72	33.7072	166.299	172.691	206.119
GCGTACCAGGTGAATTTATCCACGAGTGTG	33.2164	35.8362	35.3926	81.7715	0	76.1055
CTGCCACCCCCCCCCTGGCCCCTCACGGGC	38.7525	35.8362	32.0219	115.766	104.334	105.702
CTTACAGGAAAATCCTAACAAGGATATTAT	52.988	46.7428	41.2913	260.934	143.909	308.65
AGGCATAAGAACCTCAGGCATCGGATCCAG	65.6419	57.6495	54.7742	33.0761	95.34	126.843
CAAGTGCACGCGAGGATAACGGCTCGCGGT	37.9616	33.499	26.9658	79.0151	79.1502	108.873
GAGACCATCCCGAAGACTCTAGCATAACCA	25.3077	49.08	37.0779	71.6649	214.065	59.1932
AAAGGCGAACATACCGGTTTCAATTATGAT	15.8173	25.7086	20.2243	61.5583	57.5638	0
CTCATGTAGACGCAGCCTCGCCACAGACCG	132.075	139.449	152.525	690.923	298.612	303.365
CAGATGTAAGCAAAAACCAGGTGTTACAGT	98.0674	84.9161	76.6839	301.36	111.53	73.9915
CCTTGTATCACAAGGAAAAGGCATTTTCAA	82.2501	98.939	77.5266	480.522	115.128	178.637
TCCAGATTTATGGAGGTATCGGATCTACAC	133.656	124.648	123.031	309.629	131.317	357.273
ACAGTAGCCCTTGATAATGAAGACCAGTTA	94.1131	99.718	92.6948	350.055	464.108	140.584
ATAAATTTAACCAAGGAGGTGACCACACTA	65.6419	60.7657	65.7291	83.609	118.725	267.426
CATGCAGGAAGAGTGTAAAAAAACAATATA	34.7981	62.3238	43.8194	174.568	66.5581	62.3643
CGGAATGGGCAGAGTGGATTAGCAGGCAGC	41.9159	43.6266	54.7742	115.766	305.807	0
AGGGGACTGTAAGTGCCACCAACGGCTCGA	199.298	199.436	218.254	576.076	627.805	398.497
ACCCTTGAACGCAAAACAAAAAAAAGGTCT	57.7332	71.6723	77.5266	115.766	242.847	312.878
TTATTACAGAACATAGCTAAAGCCATAGAC	82.2501	87.2533	103.65	517.274	271.629	299.137
CCTTACAGAGAACGAAGAACTCGACGGAAT	124.166	116.078	109.548	450.203	226.657	568.678
GATACAGGGCCTACTCGTGCTAAGACACCA	98.0674	88.8114	92.6948	407.02	465.907	531.682
ACGAGGGAAACGGTCCACTCGAAGTACAGG	77.5049	66.9981	76.6839	128.629	197.875	439.721
TAAACATCATTAAACGTGCATCATGACCCA	93.3222	94.2647	76.6839	227.858	197.875	681.779
CGGGTAGAGGAAGGCTCCTAGCAACTAAAA	22.1443	25.7086	16.8536	20.2132	23.3853	0
GAAAGTCCGTTATCGTAAAAATCACAGCGA	148.683	149.577	150.84	187.431	192.479	396.383
AACAACTACAAGCGTGGGATTAACGCAGAT	151.055	143.345	152.525	442.852	401.147	182.865
AGGCATTGTCCTATAGATGGTTACCAAAGA	103.603	116.857	141.57	431.827	257.238	497.857
GAGCTAACTTATTAACTGCGACGAGTCAAG	106.767	98.939	93.5375	318.817	363.371	280.111
AAACATTACAGGAAATCGGAGCACCCAACA	110.721	99.718	112.919	473.172	388.555	251.571
CGCTGCACTGCGATAAACAGAATGTAGAAC	235.678	279.678	272.186	193.863	210.467	360.444
TGACCTTCTGCTGTAAAAAATTGCGACGTA	99.6492	69.3352	87.6388	437.34	199.674	269.54
GCATTGAGCCGCAAAAAACAATACTTCTCA	81.4592	84.9161	78.3693	181.919	8.99434	217.746
CAAAAAGAACCTCAAAAGCAAAGTTCACAA	79.8775	85.6952	81.74	269.203	152.904	488.344
ACTGTTTGCTGTAAATTGTACACAGATGTA	67.2236	79.4628	65.7291	57.8832	480.298	39.1098
GTCCTCCGCGTCCTGTCACTGAGAAGCCAA	264.94	239.167	261.231	412.533	374.164	653.239
ACGCTCAAGATTTTCAGTACCACGGGCTAA	37.9616	52.1962	43.8194	6.43147	178.088	350.931
TGTTAGTCAACACTGGCCAAAACCCCCATA	33.2164	23.3714	29.4938	149.761	100.737	232.545
GCAGTAAGAGATAAAGGAAAATTATTAAGC	76.714	98.939	91.8522	181	118.725	279.054
TAAGATACGGAATGGAGACGAGATACACAA	70.3871	83.358	76.6839	186.512	106.133	136.356
GGAGAAGTCTTAAAATGACCGAACACAATC	81.4592	74.0095	64.8864	378.538	185.283	234.659
AGTACAATTGACACTTTCCGTCTGGGGGTA	53.7789	42.8476	38.7633	109.335	97.1388	170.18
TGTAAGCATAGATATTCGACTCAAGATACT	15.8173	18.6971	8.4268	0	0	0
CCGCCGGGATCGACGCCGACTCTCCATAGA	152.637	165.158	177.806	376.7	645.793	516.884
AAAATGAAGGATTATTAACGCACGCAATGG	298.947	297.596	316.848	251.746	474.901	439.721
TGGCCATAAACAAAAATAAACATCATGACT	238.842	256.307	264.602	942.669	717.748	773.74
TATTTGCCGCATCAACCCTAAGTTCCCCCA	109.93	136.333	114.605	675.304	170.892	752.599
CGCACCTGACACAAGATGTAAATATAATAA	110.721	116.857	118.818	940.831	178.088	228.317
GTAAATCCGGTAGCAGGAGCAGGATTTAAT	92.5314	102.834	93.5375	588.938	577.436	475.66
TCGCATATGCTAATACCCATAGTGTGGTAA	94.904	100.497	73.3132	292.172	420.935	357.273
CAAAAAGATACATTTTAGGGCAATTCGACC	89.3679	82.579	68.2571	470.416	187.082	96.189
CGCGCATCAAGGGACCCTTGATGATACATA	68.0145	68.5562	65.7291	257.259	408.343	347.76
CAACCGTAGGAGGTAAAAAAGCGCCCCAGT	62.4784	60.7657	80.8973	271.04	174.49	160.667
GTCACGCCTCCGTGAGAGTAGACGGACATA	41.1251	48.3009	45.5047	42.2639	325.595	3.17106
GAGTAAACAACGGGGGTCGGAGCAGTAATT	163.709	199.436	184.547	438.258	577.436	1003.11
GAGTGAGATGCGCTTGATATACGTGGCGCA	81.4592	68.5562	61.5157	513.598	25.1841	115.215
AGATCATGGCGGGAAACAGGTTACTGCACT	144.729	144.124	162.637	223.264	782.507	380.528
CCCGCCAGCAAGTCAGATCACAAGACAAAT	65.6419	62.3238	48.8755	174.568	350.779	178.637
ATATGTTATAAAATGCAGTATAAATAACTC	25.3077	28.8247	15.1682	173.65	174.49	10.5702
ATCCCGCCCATGTGCAATAGAAAATGCTGT	170.036	171.39	171.907	224.182	523.47	453.462
GGGACACGGCGACCGAGAGCCCAGTCAGCA	83.041	89.5904	75.8412	116.685	212.266	99.36
GAGCGCGACCCGATACAAAAGTAATGGAAA	34.0073	28.8247	22.7524	85.4466	57.5638	147.983
AATGGAAAGGAAGTGAGTCATAGAAAACAG	29.2621	19.4762	27.8085	119.441	28.7819	24.3115
AGGCCACACAAAGCGGTAAAGCAGAGGGAC	64.851	71.6723	76.6839	499.817	366.969	382.642
CCGTGTCGCCCCCATTTTACCCGCGACCGA	141.565	149.577	147.469	1074.05	329.193	545.423
CTATGAGAAATGAGGTAATGGAACACTGAA	585.241	592.076	562.068	1126.43	1005.57	1140.53
GAACAAACCATATGGCACAAACAGATCATA	152.637	157.368	133.986	531.055	264.433	644.783
TCCCCCCCTCCCGACCGAGGGCACCACGCA	61.6876	78.6838	75.8412	116.685	325.595	244.172
AGGGCCCCGACAGCTCAATATCCTGGCATC	118.63	113.741	122.189	610.07	861.657	97.246
GTCAACCCCCCCACCCTACACCTTGCCACT	60.8967	60.7657	60.673	108.416	46.7705	39.1098
CGACCAACCGCCGCCACCGCACTTGATCGC	61.6876	52.1962	63.201	87.2842	113.329	284.339
ACGTTAAAGCACATACCTTAACTCCATCCT	142.356	141.008	142.413	266.446	246.445	205.062
CTGAAATCCTCCTACTCAGACAGGATGTAA	101.231	122.31	116.29	675.304	397.55	612.015
TAAGAATGTACACATGAGGTGGGGGTAAAA	70.3871	59.9866	74.1559	569.644	183.484	239.944
GGAGAGCAAGATTGTGATTAAAGAAAGAAG	61.6876	56.8704	51.4035	213.157	165.496	135.299
GACTAACTTATGTGGGCCCGAATAATAACA	70.3871	70.8933	69.0998	223.264	161.898	150.097
TCAATGAAAGGGTAATAGATGAACATACGA	75.1323	63.1028	73.3132	230.614	95.34	302.308
CTTCGAAGTTAAAGTGACCAGGGGGTGTCT	71.178	68.5562	64.8864	289.416	163.697	218.803
AAACTAGTCCAGAAAGAACAGAAGATAATT	132.866	133.217	107.02	262.771	320.198	384.756
TTGCATAACTCATAGGACGCAGAGGGAGGC	26.0986	44.4057	31.1792	102.903	34.1785	243.115
CTGCGGGGGAGGGTGGGCTGGCGCGATTGA	56.9424	56.0914	56.4596	37.67	313.003	287.51
GGGAGTGACCACCCGGATATACCACAAAAA	33.2164	31.1619	31.1792	91.8781	151.105	134.242
GTCTTGACGGTATTGGGAAGCAGCGGTACA	6.32693	7.79047	5.05608	14.7005	0	0
GTGCAAATGCTACGAACGAAAAACAATGCA	182.69	142.566	151.682	160.787	192.479	136.356
CGGCTAGGGTGAAGGTAACCGAACGCAAGA	106.767	109.846	115.447	172.731	296.813	219.86
CAGGTCAGCGATGTACCAGCGAGTCGCGCG	114.676	84.9161	80.0546	79.9339	39.5751	202.948
ATGCTGTAAGGAAAACACAACAATAATAAC	16.6082	19.4762	20.2243	123.117	43.1728	7.39915
TGTTGGGAAACTAAATATTACAGAATGCGT	117.048	115.299	93.5375	285.741	226.657	291.738
CATCATCTGTGTAATAAAAGGTGGAGCTAA	80.6684	78.6838	80.8973	201.213	250.043	183.922
AGACTGGAAAGTGAAAACTGAATTGAGTGA	45.8702	53.7543	46.3474	27.5634	97.1388	108.873
AAGGCCGGTCAATGTGGTGGACGTTCATAA	76.714	93.4857	74.1559	137.817	134.915	227.26
TTGGTCACCAACAATTTTAAAGATAACAAG	137.611	148.019	137.357	228.776	462.309	514.769
ACAAAAGAACAAGAGAGAATAAGACACTCT	306.065	324.863	313.477	949.1	690.765	532.739
AAAGAACCTAAGGAAAGACCGACAAGGCTG	132.866	141.008	148.312	289.416	334.589	600.388
TCGCGGCGTCCTCGGTCAAGAGCTACTCTA	113.885	133.217	129.773	174.568	446.119	186.036
ATTGGGAAGATACTAGTATGAGCCATCGGT	146.31	140.228	157.581	447.446	737.536	714.547
CCGAGAAAGACAATACACTGTGGTTCACAA	127.329	108.288	80.8973	214.995	140.312	338.247
ACAAAATAGCATACGTCACCTAATGATTCT	120.212	102.055	96.9082	79.9339	327.394	84.5617
ACTATCTCAAAACTAACAGGGACAGAAACG	90.9496	87.2533	85.1107	192.944	167.295	146.926
CCTTAGAATGGTTTAAACCTACAAGCCACC	89.3679	109.067	77.5266	350.055	417.337	141.641
ATACTAATAGCGGCTTAAAGAATAACGGAC	78.2958	57.6495	58.9876	358.324	154.703	119.443
TGCTCAGAAGGAATTTGGGGCGAACCGCCT	68.0145	73.2304	65.7291	302.279	568.442	67.6494
TCAATCCCGGAGGTGACGCGTGACAGTTAT	81.4592	74.0095	93.5375	33.9949	116.926	94.0749
ATAACAGCATGTACCACGCCGGGACAGCCA	54.5698	59.9866	42.9767	465.822	80.949	87.7328
ATCCCACCGTGACGAGATTCACTAGCTATA	41.9159	47.5219	42.9767	79.9339	208.669	227.26
AGGATGTTAGATTATGAAAGAAGTATTAAC	52.1972	53.7543	44.6621	292.172	77.3513	265.312
GAGCGGACCACAAAAAAAAGTATCTCAAGA	181.899	195.541	201.401	603.639	608.017	563.392
AGGCTAGAAGTAGTGTAATAGATTACTTTC	79.8775	79.4628	83.4254	342.705	422.734	849.845
TACGCGACACCTGAGGCCAGGACAGCGTGG	8.69953	9.34857	7.58412	0	0	45.4519
CTCCCTGGATTTGGGACCGCGCCAACACGA	3.95433	10.1276	5.05608	2.75634	23.3853	146.926
TGGGCGGAGAGAAGCAACGAGCGGTGTACA	118.63	115.299	113.762	341.786	133.116	366.786
TACAACGAAGCCAGCGAAAAACGGTGATCA	109.14	127.764	100.279	219.589	665.581	470.375
GTACTGCGACTCGTCAGGGAAAGGGTGCAT	55.3606	63.1028	66.5718	34.9137	269.83	298.08
TTACAAATGGGCAAATACGGAGTTTTGCCG	104.394	97.3809	86.7961	156.193	32.3796	105.702
GGAACTGCGCGGCCCACTGCAGCTACATCA	67.2236	73.2304	56.4596	229.695	133.116	209.29
CATATAGCCCAGTGCCAATCTAGGCTGTAA	109.14	88.8114	109.548	236.127	152.904	284.339
CATTATATAAACAAATAAGAGATAAAACAA	30.8438	22.5924	28.6511	222.345	181.686	179.694
CACTCCGGAAATCAAATAGCGGTAGACACA	129.702	126.206	132.301	472.253	113.329	137.413
GAGTTCAGTCGCGATAATATACAACTAACC	76.714	65.44	85.1107	250.827	93.5411	78.2196
AGGACCATAGCACAATGTACTTAAGGCTTA	91.7405	77.1257	89.3241	177.325	325.595	489.401
AATAGGGATTATAAAATGCGAGCCAAGCAC	45.0794	34.2781	57.3023	113.01	224.858	125.786
AACTTAGGCATCGTAAAGCCCGTAGGCAGG	12.6539	17.9181	11.7975	35.8324	41.3739	0
AGATAGTAAGTACTTACCGTGCTAAGACAA	95.6948	94.2647	61.5157	338.111	467.705	543.309
AGCGGTAATCATATACCCAACAGTAGATTT	102.022	94.2647	106.178	285.741	196.077	245.229
ATACTATACTTAATCGCGAAGACCTAGATA	52.1972	73.2304	59.8303	58.802	79.1502	381.585
CACAGAAGTGGACGCAAGCAGGCGTTCGGA	72.7597	72.4514	71.6278	262.771	417.337	484.116
GTCCCCGCCGCAGTCCGGGCGACTCCACCT	16.6082	13.2438	10.9548	0.918781	0	62.3643
GATAAAGGTCCCAGGGGTAACAACACACAA	117.839	124.648	105.335	275.634	318.399	284.339
CGACACGGACAGCAGAAAGGGGCGCGTGAA	96.4857	99.718	96.0656	430.908	437.125	413.295
CACCACGTGACCCCCAAGAATCAAAATATC	88.577	89.5904	81.74	240.721	348.98	661.695
ATCTGATCAACCGGTAAATACATACAGTTA	45.8702	42.8476	39.606	219.589	37.7762	23.2545
TCCCTCTCCACCGTGACACTCTCCACAATC	14.2356	7.01142	5.05608	0.918781	0	257.913
CCGACATTCCACTCTGCAGTGCAGCCGCAA	32.4255	22.5924	35.3926	135.061	14.3909	165.952
AGGAAAAAGTTTAGCACGGGAGAAAAACTT	15.8173	16.36	18.539	11.0254	95.34	11.6272
CGCGCTGAGGTCTTCCCCCCAGGCCCTGAC	3.95433	7.01142	0.84268	0	7.19547	28.5396
AGCCGCTACAATCACTTAACATCGCCTTGA	211.161	223.587	192.131	137.817	877.847	1058.08
GGGATTATACTTCCGTTCACAAAAGGCGGA	133.656	116.857	129.773	276.553	384.958	180.751
TGAATTGGTAGATTCCCCTACGAGTCATCT	75.1323	102.834	73.3132	170.893	474.901	358.33
TACATGGGCCCAACGTAGACGGCACTCCAC	135.238	134.775	146.626	93.7156	8.99434	486.23
GTGGCTCCAGGCTCGCCGCCGCACCGGCGG	53.7789	49.859	52.2462	143.33	167.295	73.9915
TCACCTTGAATACAGGAATATCCATACGTG	97.2766	105.171	107.02	148.842	230.255	284.339
GGAAGACCGGTACGGTCAGCAAACTGCCTA	81.4592	95.8228	88.4814	158.949	71.9547	261.084
TTAAGAGTTTCGATTTTGCGCCCGTTATGT	98.8583	94.2647	85.1107	298.604	109.731	45.4519
AGCGCGATTCCCGTTAAAAGCTCCTATGTA	93.3222	89.5904	101.122	56.9644	107.932	202.948
CGCTGGAGAGAACCGGGTTCGAGGCAAAAT	83.8318	70.8933	83.4254	380.375	79.1502	112.044
GCACCCAGCATACACCAGGCAGGCCAACTA	59.315	59.9866	54.7742	147.924	57.5638	85.6187
ATGCTCCTAGCCTAACCTCATACGCCCACA	43.4977	42.0685	48.8755	80.8527	124.122	122.614
CACGTAAAATGAGTATCAGTAGCACGGCCA	57.7332	56.8704	52.2462	140.573	52.1671	0
TTATCTAAAGGAGTTTGAATAATGAGCATG	16.6082	24.1505	24.4377	247.152	14.3909	260.027
GTTTCGGGATCAATTATTCCCTGAAGGCTA	135.238	175.286	145.784	395.076	588.23	539.081
TCCTGAGCAAGGTAATCCTTCGACACCGTA	148.683	126.206	122.189	141.492	697.96	165.952
TATGTTAACAAATAAAAACTGACGGAACAA	67.2236	95.0438	80.8973	237.045	134.915	277.997
TTAGCGCGGACCACGCGGGTAGGTCCTCTC	45.0794	61.5447	52.2462	79.0151	93.5411	267.426
GGTCCGCCCATCTACTAAACACGCTGAGCT	57.7332	81.0209	63.201	332.599	266.232	30.6536
ACGGTAGATCAAATAGAAGCATGGATGTGA	70.3871	68.5562	74.1559	151.599	64.7592	286.453
CGTCAGGCACCAACAAGGCTGAGACGAACG	96.4857	102.055	105.335	332.599	73.7536	184.979
TAACGCACGACCGAGCTGCCAGCCGGCGTA	104.394	77.1257	89.3241	248.99	347.181	49.68
ATAGCGAGTGAGAATCAAATCTGGGGAGAC	72.7597	66.9981	54.7742	31.2385	41.3739	43.3379
CAAAACGAGAATAGACCCGAAAAGTCCTTA	60.1058	62.3238	70.7852	34.9137	163.697	303.365
CCCGAACCCCCGCTCCTGCTGCCTCACCAA	20.5625	17.9181	20.2243	27.5634	10.7932	84.5617
TCACGAGAATATACGTCCCAAACTTTGACA	8.69953	10.9067	10.1122	0	26.983	0
TTCAAAAACCACCCGATAATACCTCCCATC	90.1588	117.636	116.29	112.091	491.091	559.164
GGAGACTGATCTCATATATGGTAGGCATAA	93.3222	106.729	65.7291	418.045	302.21	84.5617
ACTCACGTGAGAGAGACGCTATCTACTCCG	88.577	77.1257	71.6278	373.944	68.357	125.786
TGCGTATGTACACCGACACACTCATCCAGA	79.8775	92.7066	88.4814	260.934	287.819	56.0221
CCCGACCGCGTCCGGCTTGTTTATGGTAGA	2.3726	0.779047	0	22.0507	8.99434	0
GATGTGAGAAAGGGTCGCGTTTCCGGTTGG	57.7332	68.5562	66.5718	261.853	107.932	98.303
AAGGCCGATAAGAACGCATAAACGAAGAAA	38.7525	44.4057	27.8085	190.188	14.3909	65.5353
CCACCCACCCGCCCCGCGCATCCACACACC	10.2813	20.2552	5.89876	99.2283	52.1671	89.8468
CATACGGAGAACCTTGAATCGGCCTCGATG	29.2621	34.2781	37.0779	62.4771	26.983	0
GACTACCTAAATGACAACGGACAATTCCTA	10.2813	7.79047	14.3256	200.294	7.19547	0
CGCCCAGCCGGTGACGTCCGGTACCACCCC	154.219	148.798	150.84	513.598	525.269	433.379
TACGAGAGATGACATATCCGGGTGAAGGGA	97.2766	99.718	102.807	896.73	667.38	618.358
CTCAAAAGTAGAATACCATAGAGTTAGCTA	209.58	215.017	184.547	533.812	374.164	492.572
GCGAGCCGAACGATGCCAAGGGCCAAGAAA	854.927	820.337	917.679	530.136	449.717	703.976
ATGATTGTAGTAGTAGTAAGCCTGACATAA	58.5241	55.3124	71.6278	149.761	268.031	93.0179
ACAATCAATCTACAACTTACAGTCAGCGAC	71.178	75.5676	80.8973	169.974	169.094	633.156
CTTCTCCCCCTCGTTGACACGAGTCCGGCG	42.7068	46.7428	47.1901	326.167	286.02	256.856
TATACAATAACAACCCATTAACTATACCAA	47.452	52.9752	41.2913	3.67512	397.55	118.386
CGCCTCGCCCCGGTGGCCGCGCAGCGAAAT	78.2958	75.5676	75.8412	299.523	257.238	521.112
AAGCGGGAGGCGCTACTAGCGCTAAATTAG	68.8054	66.219	66.5718	158.949	273.428	387.927
TCAGACAGTAATAGAAATCCTGTAATGTCT	166.873	162.042	176.963	325.248	383.159	503.142
TTCCCGTGCCTCTGATCTTTGATAGACATA	108.349	113.741	117.133	360.162	179.887	487.287
GGGCCTCGTTACAGTGAGAGCTCCCTGATA	86.9953	69.3352	93.5375	244.396	372.366	531.682
CGAATGACACACCGTCGCTGCACGAAATAG	68.8054	96.6019	78.3693	395.076	196.077	206.119
TTGTTGTTACTGTACGATGGATTGAGTATA	87.7862	76.3466	69.9425	260.015	478.499	78.2196
CCAAATTGCAACAATAGAGATGAAACTAAT	67.2236	61.5447	68.2571	155.274	68.357	239.944
ACACTGCCGGATCGGCGTGTTATCGGTCAT	1009.94	1033.8	1135.93	428.152	474.901	503.142
GGTGAGAACGCACGTGAACGAAAATTCCAA	97.2766	105.171	99.4363	44.1015	136.714	398.497
TCAGGTGCGAACACCCGCGGGTAGCGTAGA	45.8702	39.7314	42.9767	5.51268	66.5581	71.8775
AGTCCCCACACGATCCTATGCGCGTCCCAT	185.063	158.926	180.334	434.583	232.054	752.599
TAATTATCGCATAAACTAGGCAGCATTCAC	145.519	157.368	150.84	645.903	343.584	71.8775
AGACTCATCTGGCTGAAGCGCCACCCGCTA	125.748	119.973	125.559	247.152	368.768	483.059
AGCACAAGACATGCGCATACTCAGTCTCAA	74.3414	84.1371	96.9082	157.112	248.244	173.352
ATATAAGAAATGCTAGTAACCGACCAGAAA	42.7068	35.0571	48.0328	198.457	154.703	97.246
ACAGGCTAGGGGATGTACAAACTAAAGCCA	205.625	225.924	210.67	460.309	910.227	583.476
ACGTCTAAATGGGAATAACAATACCATCCG	188.226	178.402	160.109	711.136	791.502	340.361
AACACAGAAGGGATTTAGAATGAGGTCCAA	96.4857	98.939	122.189	64.3147	167.295	17.9694
CTGGGGCCACGTGAACAAGGCATCCTGTAG	84.6227	86.4742	107.02	316.979	181.686	275.883
CATATCGCGATGCCCACCGCATTCTCTCAC	41.1251	42.8476	46.3474	101.985	205.071	169.123
GTAACTGACCACACAGCTGTAGGGCAGAAA	24.5169	22.5924	35.3926	74.4212	88.1445	125.786
GAAAAAATCTAACGGTTTTATACAGAACAG	30.0529	27.2667	21.9097	5.51268	77.3513	40.1668
AAACAGAATCTGAAGGAAAACGTGAACAAT	120.212	116.857	114.605	144.249	420.935	287.51
GTCCGGAGTGCCTGAACACTTAAGGTAGAG	37.9616	46.7428	47.1901	239.802	118.725	98.303
AAAGGAAAATAATCGGTAATAGCTATTAAA	14.2356	14.0228	19.3816	11.0254	1.79887	142.698
GGAAGGTCCTAAGTTGCATGCATCAAGTCT	124.957	126.206	123.874	886.623	318.399	540.138
ATACTAAGAAAAACCTAATGAAATTAACAC	70.3871	64.6609	58.1449	65.2334	307.606	117.329
ATCGAGAAATACCCAAAGTCCAGGAACTGA	52.1972	56.8704	53.0889	10.1066	66.5581	169.123
TGGCCGCCGCGTAATTCAGTAGCAATAGGC	88.577	119.973	94.3802	135.061	205.071	212.461
ACCTAAGACTAACGTGGCGAAACAGGTTTG	90.1588	84.1371	98.5936	264.609	368.768	121.557
TGAAGCCCAATTCTCCACACAAAAACAAGG	67.2236	49.08	53.9315	155.274	53.966	89.8468
AATCAAACAAGAGGCAGCGTTGCAAGCGCG	57.7332	52.1962	64.0437	154.355	102.535	14.7983
TAGATCGCTCTAGTGAGGGGGAGCGCTCTA	31.6347	40.5105	43.8194	48.6954	10.7932	24.3115
AATAAAGACGAAGACGATGGACCGCTGATA	105.185	87.2533	88.4814	197.538	97.1388	207.176
GTACCGGTCGATAGAAGTAGGGACAGACTG	24.5169	14.8019	24.4377	50.5329	188.881	47.566
GGCAAGGCCCAGCCGCTTGAATAGGTCATA	39.5433	46.7428	45.5047	21.132	196.077	206.119
GAAGAACCATACACGCTCTAACGCAGGACA	11.0721	15.5809	11.7975	0	0	0
ACCATCACCAAGAGGTTGAACTGTAAAAAA	114.676	100.497	106.178	408.857	305.807	224.089
CACGTAATTACAAACAACTATGTGTACATT	52.988	38.9524	45.5047	78.0964	52.1671	64.4783
GGGGGCAGTATCTAACCGCCACCAAGAGGT	161.337	139.449	155.896	837.928	507.281	242.058
CGTACATGCAAGGGACCGCTATAAACTAAT	98.0674	114.52	122.189	464.903	277.026	177.58
TAGCCTAATACTGACAATATGCCTGTTATG	124.166	127.764	118.818	367.512	483.895	467.204
AAAAGAATACCTCCGAAAAATTCCTTCGGT	113.885	114.52	103.65	244.396	377.762	107.816
TCCATTGCAGAATACTAGAGAAGATAGAGG	69.5962	74.7885	65.7291	203.969	262.635	78.2196
GTCTTAGATGAGGGAATAAAAATTAACTTA	45.8702	52.1962	37.9206	238.883	149.306	140.584
AAAAAAAGCCATTACCAAAGAGGGCTAATT	21.3534	24.9295	18.539	30.3198	57.5638	88.7898
TAATACGGCAGTAGGGATAAATAAAGCCGG	103.603	96.6019	80.0546	389.563	201.473	266.369
GTCCCACTGTTCCAGAAAATCAATGAAAAA	33.2164	51.4171	41.2913	178.243	273.428	95.1319
AATTTGGTAATCTAGAACCAATTCCGAAAC	166.082	176.844	197.187	253.583	212.266	190.264
GTGATGAAAGACGGAGTTTGAAAACTGGAT	200.88	205.668	198.873	767.182	573.839	580.305
TAGATCCTGCAACTTGGCTTCTAGTAAAAT	65.6419	64.6609	65.7291	192.944	365.17	198.72
AAATAGGCTGAAATTCCTCTTAAGCACCGA	47.452	36.6152	39.606	291.253	62.9604	50.737
AAACACGCTGAAGATATGTTTATCAAATTA	83.041	85.6952	75.8412	76.2588	149.306	136.356
CCATAAAGAAAAATCACCTCTTTAAAAATG	39.5433	41.2895	34.5499	46.8578	57.5638	144.812
AGATTATACTTTATGACAATAACGCCACGG	26.8895	29.6038	27.8085	265.528	28.7819	8.45617
CCCCCCACCCCCGCCTTCTGCTATCCGCCC	1.58173	0	0	9.18781	7.19547	21.1404
AGCTTGTAACATCACGAACACCAAACAGGA	155.801	155.03	138.2	249.908	118.725	397.44
CGACAGTAACCGACCCGATGCGCTAAAAGC	70.3871	90.3695	62.3583	124.954	44.9717	216.689
CCCGTCCTCCGAGCAGCCCGCACCCGCACA	64.851	50.6381	50.5608	80.8527	165.496	155.382
GGCCCACCTAAAAATGAAGACACAGAATGA	22.9351	29.6038	26.1231	219.589	52.1671	0
ATAGGAAAGAGCTTAGTAAGGACTACACAT	21.3534	30.3828	33.7072	53.2893	118.725	82.4477
GACACCGGGAAAAGGGGTTGCGACAGCTAA	17.3991	10.1276	13.4829	18.3756	53.966	3.17106
ACGCCAAGAACTACCTCAAAGTAATTCCTA	47.452	37.3943	46.3474	26.6446	210.467	162.781
ATACTACTCATAATCATAACAAAAACTTAG	32.4255	29.6038	26.9658	87.2842	0	17.9694
GCCTCACTCTGTGACTAGATATGACGAAAA	27.6803	18.6971	26.1231	13.7817	62.9604	22.1975
AGCCTGAGTAACACGTGAAAAAGCCTTGGA	21.3534	9.34857	11.7975	22.0507	71.9547	53.9081
CGCACGGTGGATAGATGCAACGAATTTGCT	129.702	163.6	156.739	396.913	368.768	254.742
ACAATAACCCCTATAAGATCATCCACCTTG	102.022	89.5904	85.1107	124.035	248.244	429.151
GATTACGTGATTCGCAAGATACTCTATCAA	83.8318	81.0209	95.2229	48.6954	95.34	66.5924
GCCGTCTCGGCGATCAACCGTCAGAGGCAA	50.6154	52.9752	61.5157	489.71	176.289	286.453
CCGCGCACATGGACCCCCGTGTCGACAGCG	48.2428	41.2895	45.5047	97.3908	230.255	44.3949
CGGATGGAAGGAACGCGGGTAGGTTTACGT	48.2428	48.3009	45.5047	81.7715	179.887	104.645
AGAAAGACTAAGAAGAATGCACGCCAAAGA	27.6803	27.2667	31.1792	215.913	120.524	190.264
AAATCGTTGAGGGGCAATACCGACCTTACA	15.8173	14.8019	7.58412	0	0	0
GGAAACAAATCGTACAGTAGGACATTGCGA	213.534	238.388	225.838	657.847	521.671	339.304
TATCCGCGAAACCCCCGCAGACGTCGAATC	167.664	172.169	166.851	199.375	313.003	592.989
TCGTCAAGATTAGGCATTCGATTGATAACG	153.428	152.693	166.008	118.523	201.473	331.905
GTGCAGAGAATCCACGTAAGAAAGACAGTG	114.676	90.3695	111.234	188.35	183.484	102.531
AAAGCAGAGAGCTCAGATGTACCGCTCAGT	143.938	147.24	114.605	813.121	156.501	922.78
CTCGTACTGGAGCAGTGTACGGCGGTACCA	47.452	51.4171	62.3583	180.081	244.646	98.303
GGTGTCATCAAAAAAGTCGATGGGGCATCC	97.2766	92.7066	80.8973	117.604	109.731	266.369
AAAAGTGTGCGACGTTAACCACCGTAAGAG	61.6876	46.7428	42.134	49.6142	174.49	5.28511
ATCTCCCTAAATCTAACACGGTGCATCACC	46.6611	46.7428	52.2462	66.1522	71.9547	76.1055
CAGTACATTATGTATAAATCCTGACAACTT	43.4977	46.7428	46.3474	188.35	138.513	268.483
CACACTATACGACGCAATACCTCGCACCCG	45.8702	45.9638	46.3474	57.8832	116.926	84.5617
GATTAGAATTAAGATCCGGGCATGACAGTT	41.1251	53.7543	31.1792	147.924	115.128	167.009
ACGAGATATAAAAAGACCCATCTGTGATAT	92.5314	94.2647	99.4363	409.776	410.142	394.269
AACACCATTTCACAAAGGAAGTACATACCA	49.0337	53.7543	48.8755	115.766	147.507	52.8511
GTATATGAACACGCAAATTCGTGTTGGTTG	152.637	138.67	133.144	58.802	242.847	168.066
GGAGCCCACACCCGTGCAGGATACAGTGTA	64.851	94.2647	91.8522	185.594	498.286	106.759
TCGTGTAGCTAGAGGGTCCAAGGTCAAACC	62.4784	59.2076	57.3023	126.792	266.232	206.119
GCCGCTATCAAAGAAAGTACATCCACCCAC	128.12	141.008	112.919	294.929	440.722	316.049
GCGATCAAGGGATTTGAATCCGCACTTACA	126.539	109.846	133.986	244.396	210.467	349.874
ACGGTGACGGAAGGTAGAGAGTACTAACCA	68.8054	68.5562	83.4254	90.9593	309.405	221.975
GCTGGACACAAGGTTTACGTTGTATTGCTG	166.082	191.646	193.816	1068.54	1590.2	1152.15
CGTATAACAGCAGCCCTCACACCCCCCAGT	151.846	169.053	140.728	982.177	1753.9	906.924
AGGACAGATGTGATGTGTAGGAAGTCAAAA	79.0866	81.8	76.6839	666.116	613.414	351.988
TTGCACGCAGCTACACTAATCGCCAGTTAA	95.6948	95.0438	84.268	717.568	305.807	470.375
AACGTGGAAAACTTCTAGAAAATCGGTGCA	76.714	84.9161	77.5266	438.258	428.13	210.347
AAGTGGTCGATGGCAGGCGGGGACAGGTAA	52.988	61.5447	67.4144	302.279	908.428	396.383
ATACGCGGCGGATAGTCGACGGTAGCGAAG	66.4328	85.6952	69.0998	348.218	379.561	504.199
GTTACCGAACCAGATGTACCGTCCATTTAG	32.4255	26.4876	27.8085	353.731	44.9717	165.952
AGCGATTAATATTCTGATAAGAGTGCTCTA	56.9424	46.7428	48.8755	137.817	79.1502	263.198
TAGGCAAGAAAAACGGCGCACTCGTTCTAA	85.4136	91.9276	70.7852	270.122	142.111	124.729
AATATCTACCAGACCAGCTTAAAAATACCG	154.219	160.484	169.379	565.05	527.068	631.042
AAGGAAAGAAGTACACCTTCGAAGTCGGGC	137.611	156.588	143.256	691.842	836.473	884.727
AGTGGACTGTTCAAATCAGTGTCACAATAA	149.474	107.509	121.346	413.451	440.722	312.878
AAGCTGCGGGACATAATTAAGCACGAGGTG	146.31	142.566	159.267	464.903	712.351	320.278
TATGATAAGCATGAAGGGTACGGCAGACAA	63.2693	67.7771	60.673	124.954	492.89	122.614
GGGCCAATAAATAAGATAAACAGTCTTCGT	88.577	104.392	83.4254	159.868	804.094	280.111
AAACTGAACTGAGATCAGTATGAATACGGA	45.8702	53.7543	58.9876	77.1776	118.725	58.1362
CACTGAGTACAATTACCGAATTGACTATGA	24.5169	23.3714	25.2804	0.918781	21.5864	5.28511
TGCGGACGGGGCCGCTCATGACACACGCCC	67.2236	70.8933	59.8303	277.472	311.204	189.207
TCCGGGGTAATGACATAATGCGCTTTGCAC	105.976	105.171	87.6388	1.83756	352.578	410.124
CAGCGTAGCCCCGAAATCATCAGGACACAT	55.3606	53.7543	42.9767	318.817	284.221	249.457
AGATTTAAAGTTAACGACATCAACTTTAGA	30.0529	27.2667	26.1231	114.848	3.59773	10.5702
AATGATGGTGAAACGGATGGATGGCTGTAG	136.82	152.693	139.042	450.203	536.062	270.598
ATGCCACCTGGTATAGCCCCAACCACGGCT	112.303	88.8114	101.964	327.086	179.887	230.431
GCAGAAAAGTGACAATTTCAGAGTACCCCC	82.2501	90.3695	90.1668	370.269	262.635	571.849
ATACTCAGTAATTGTGCATAATGTTGACAG	29.2621	47.5219	32.8645	197.538	57.5638	126.843
TCAAGTGTAACGAACCAAGATTAATAATTA	92.5314	98.939	97.7509	203.051	230.255	47.566
TGCATGTAATGCACATGCTGTAAATACAGA	83.8318	70.1142	68.2571	69.8273	165.496	286.453
GTGACAGTTAAGGTGGGAGATGAGTCGCAA	113.885	104.392	107.863	172.731	318.399	482.002
TGGGGAGCAAAGGCATGGCAAAATAGTTAA	82.2501	92.7066	73.3132	192.025	35.9773	40.1668
ACGGCCGTCGATACGCAACGAACCAACCGA	73.5506	60.7657	66.5718	244.396	280.623	95.1319
AAAATGCCAGGTACTGAGACTACGTGGTTA	168.455	174.507	154.211	531.974	501.884	1190.21
AAGTCTGAAGGAGCGGGAAAACAACATACA	112.303	111.404	112.919	112.091	208.669	287.51
GACCCTTCAAACTAGAGGCGAATAGAGTAC	71.9688	95.0438	77.5266	310.548	239.249	208.233
TACTTATGCCCACAGAACATGCCAAAAGAG	56.9424	60.7657	64.8864	124.954	149.306	485.173
AGGACTAACTCAAATGACTAAATGCGCTAA	83.8318	72.4514	80.0546	171.812	100.737	167.009
AGTACGCGCACAACTAAGGAAGCAGTCACA	88.577	91.9276	90.1668	3.67512	48.5694	174.409
ATAACGGACTACAGTATTGAACTCAGGGGA	109.93	100.497	110.391	193.863	330.992	538.024
GGACATGCAACTACCAGACAAACAGCGGCG	64.851	62.3238	58.1449	160.787	250.043	246.286
GGCCGCCCATTCGAAGACCCCCAACACATC	22.1443	17.9181	27.8085	93.7156	34.1785	24.3115
CCACCCCCGCGCCGCCCCACCACACCCCCA	3.16347	7.01142	5.89876	16.5381	82.7479	17.9694
GGCGACTAGTACGGTTGGAGACTCGGTGAA	192.181	240.726	210.67	892.136	890.439	1070.76
AAGGAGAGACAAGCACCTGTAAGCAATGGG	161.337	197.099	200.558	644.065	273.428	398.497
TCCTAATTGCATAACTTCTAGAGTTGTAAG	119.421	109.846	106.178	365.675	316.601	283.282
ACACGAAAATAACCAAAAAGCGTGCCGGCC	97.2766	81.0209	80.0546	115.766	226.657	38.0528
CACCTCCGGAAATAACCCCGAGGGGCCCAC	78.2958	52.1962	72.4705	171.812	127.72	175.466
GAATCATACTCACAAAACTGAAAACCAACC	71.178	64.6609	63.201	87.2842	0	4.22809
CACCGCCCAAGCTGAATCGCACATGAAAGC	49.8246	36.6152	32.8645	199.375	143.909	471.432
GACCATAAACCCCACCAGATAAAAGCGCGA	57.7332	54.5333	55.6169	67.9898	64.7592	77.1626
ATTAACGATGCATAATGCCGGGACATGGAC	161.337	173.728	189.603	485.116	498.286	381.585
GAATTGATAAAATCGGTTGGATGAACAGTC	102.813	98.939	87.6388	667.035	129.518	381.585
AATTTACTCTACCAACTGTACACTAACACA	77.5049	69.3352	85.9534	199.375	122.323	226.203
ATATACAGGGACTAACACTACCGCCTAATA	90.1588	92.7066	98.5936	246.233	82.7479	236.773
ATAAGAAAAAAGTGAAGGGATGCAAACCAG	158.173	167.495	164.323	206.726	205.071	173.352
TATAACCAGAATGCGGACCCATGGGCAAAA	53.7789	54.5333	40.4487	180.081	59.3626	104.645
TATGCTGGCGGTGACTCGCCAACCATGGTT	45.0794	56.8704	76.6839	178.243	500.085	51.7941
AGATATTGACGAGAGAAAACTATATACATG	40.3342	31.9409	33.7072	45.939	0	164.895
TGTAGAACAACCCGCAACCACAACTCGCAA	169.245	151.914	184.547	175.487	548.655	557.05
ACCAATGCATAGTTAGCAGCTCACTCGTAA	46.6611	48.3009	60.673	22.9695	143.909	1.05702
AAGTATATAGCTGGGTCCGTATAGTTTAAA	78.2958	74.7885	62.3583	145.167	149.306	66.5924
AATGCAGTGGGACCTAGCGCTGAAAATACA	86.9953	102.055	85.9534	159.868	271.629	197.663
TATCGGCCCACCAACCGACAGATATACGGG	119.421	84.1371	95.2229	92.7969	89.9434	205.062
TAGGGCGTTGCAGCAAACACAATGAAAAGG	171.618	180.739	195.502	542.999	719.547	651.125
TGTAATCCAGAGGAGCATCATTTACCCCAC	170.827	214.238	211.513	544.837	516.275	865.701
TGAGCAAGCAGGCTACTATAGAATCGAACC	142.356	170.611	128.93	678.979	453.315	475.66
GCTCAAAGACAGAAAGGCACAGCGCATACG	132.075	141.008	126.402	298.604	332.79	512.655
CCGGACAATGCGGCGGTGGCATCCCCCTCA	118.63	127.764	122.189	410.695	377.762	365.729
CCGCAATTTAACACCACGAAGCTGGTAGAC	93.3222	116.078	97.7509	321.573	352.578	134.242
GTATAACAAAGCCTGAAGCTGTTAAAGTTG	116.257	98.939	105.335	507.167	161.898	361.501
ACCAGACGCAGAACGGACCACAACAATAAC	73.5506	83.358	71.6278	285.741	561.247	38.0528
TTGGGCGACAAGCAATGTGTGAATATAAGG	57.7332	58.4285	58.1449	28.4822	352.578	9.51319
CCAACTACTATCGAGCGACATCATTCGTAA	53.7789	57.6495	49.7181	148.842	28.7819	144.812
GGATAGGAGTCAGCGGGCACGTTTCAAGCG	121.793	131.659	131.458	540.243	278.824	260.027
ATCACCTGCCCTCCATACAGCATGCCCGCC	252.286	215.796	228.366	885.705	1548.82	841.389
CAAGTGTGAAAAGGAAAGGACTCACAAACT	170.036	160.484	167.693	1074.05	755.524	890.012
TAACATGAGAAACATCCTAGGAAACACAGC	134.447	141.008	139.885	837.009	746.53	827.648
GTCGTGTAAGGAAAACATAAAGTCCGACAC	136.029	121.531	117.133	657.847	244.646	486.23
GCAACCAGAAATTATAGACAGTTGGATATC	126.539	159.705	124.717	542.999	462.309	854.073
ACCATAACGAACTATATTCCGCACCGGAGC	170.827	150.356	155.053	396.913	410.142	621.529
CTGCCGGCCAGGGTACCCCGCGAGCGACAG	79.8775	72.4514	77.5266	283.903	190.68	398.497
GTCAACGAACATATGACGGGAGCCGCAACC	100.44	97.3809	106.178	101.985	113.329	349.874
TACCGTCATGTGCGAGAACATTTGTTTGTA	71.178	66.219	63.201	43.1827	410.142	155.382
ATATTTGAAGTATCGTAAAAAACCCAGGAA	18.1899	24.9295	24.4377	158.949	154.703	67.6494
CAATAGCTCAAAGACTAGATTAACTTTCGG	102.813	114.52	96.9082	554.944	98.9377	88.7898
CTTTAAACAGAATCAACTGGTGACAATAAA	79.0866	77.9047	67.4144	140.573	350.779	506.313
AAAGTGGAAAGGGGAATAACAGGACTCATA	59.315	59.2076	58.1449	281.147	244.646	330.848
AGCGCAGGACACCACACGGAAGATAATAAT	52.1972	44.4057	48.0328	535.649	188.881	116.272
AAACTCAAGCAGGTTTCAAAATTGTATCGG	59.315	63.1028	68.2571	190.188	147.507	504.199
TAAGAGATCCCAAGGCCCCCGGCATGATAG	34.0073	52.1962	35.3926	364.756	64.7592	155.382
ATACACGCCCGTCCACACGGTTTGACCCTC	23.726	21.0343	24.4377	226.02	501.884	157.496
GCAACGAGCCGAGGCCCGTCGACAGCCCGC	18.1899	21.8133	29.4938	0.918781	12.5921	4.22809
GTGACAGAACTACGAATTTCTATGGATTTA	122.584	116.078	139.885	346.38	665.581	398.497
AGATGAGGAAAATCGTGTGCACACCCTTAA	76.714	59.2076	70.7852	119.441	149.306	190.264
CGCTGCGGACACCCCGTCGTACATTTGACG	159.755	150.356	144.098	451.121	519.873	715.604
CACTAAGGCGTGCTGTTGAATCAAGCTTGC	123.375	126.985	116.29	228.776	568.442	309.707
CAAGGAGGCGAGAATAAACCTGTTACACCA	112.303	103.613	124.717	1176.04	320.198	422.809
ATGGCTAATGAGGAGGTTCGGGCTGAAAAA	65.6419	96.6019	75.8412	345.462	302.21	263.198
GGTGACAACAGAAGAGACGAGGGGTTACTT	85.4136	83.358	96.9082	82.6903	57.5638	109.93
ATGGAGTAATGCAAAATAAACTAGTTCATG	65.6419	61.5447	74.1559	240.721	338.187	351.988
CCAATACACTGCATCCACAAAAGGAACAGA	79.0866	65.44	63.201	87.2842	142.111	156.439
GATCGATAACGACCTCAATTGAACGAGGAA	805.893	834.36	835.096	318.817	257.238	543.309
ACAACTAACATGCCCAAAGCTAAAAGCGAA	69.5962	67.7771	63.201	239.802	80.949	207.176
AGAAAACGTTCCAGAGACCAAACGAATGTA	65.6419	58.4285	72.4705	231.533	160.099	116.272
AGCGTATAACTGTAACTGTTGATCCGGCCA	70.3871	95.8228	80.0546	137.817	124.122	127.9
ACAGAAAAAACCATCCAGTCGCCAAGCCCG	47.452	52.9752	53.0889	125.873	59.3626	241.001
CTACAGCAACTTAATAGCGTCAGTATCAGA	33.2164	29.6038	31.1792	133.223	66.5581	154.325
GGCACCGTAAAGTATAACTATGAGAAGGGT	23.726	31.1619	22.7524	61.5583	43.1728	133.185
AGCAAACCAGCGAGTATATCTTCACTTCGA	1260.64	1346.19	1434.24	879.273	1725.11	1907.92
ATCCAAGGCACAGACCGGTACCACCCTGCG	206.416	211.122	201.401	1122.75	1395.92	780.082
CACATCGCGTTTGCGCACTGCAACTTTCAC	136.82	160.484	139.885	305.035	374.164	467.204
CCATACGGGGGACGAAAGGTACCTTAGCCC	363.799	352.908	333.701	1696.07	742.932	789.595
CTGAAAACAAAGGTTACAGTAACCAGCATG	132.866	135.554	132.301	644.065	314.802	693.406
GGTGCGGGCCACGCCATTTAATGCGGCGGA	85.4136	81.8	112.919	249.908	847.266	283.282
GACTCTGCTCCTATATTCAGATAAGAGGGA	71.9688	74.0095	82.5827	361.081	523.47	214.575
ATAACGAATCAGTACCCACTTACCTTCCGT	223.024	238.388	238.479	563.213	854.462	1268.43
GACCGACGGGCCAAATATTATCCCGAAGAT	72.7597	76.3466	69.9425	356.487	379.561	140.584
CTTTCCAAAGGTGACAACAGACCTAAAAGC	52.988	52.9752	54.7742	200.294	278.824	214.575
ACTACAACTGCCAAAAGACCATTCGCTCCG	67.2236	67.7771	64.0437	245.314	151.105	268.483
TACGCAGCCCCCAGCGCAAAACTGTCGCGC	34.7981	36.6152	31.1792	98.3095	181.686	121.557
GAAAGTGATAATTAACTAGGGGAAAGTCTG	25.3077	32.72	28.6511	84.5278	104.334	572.906
GTGATCCACACTACTGCGAGTAGGAGACAC	35.589	22.5924	21.9097	117.604	100.737	0
AGGGAGTAGGAGCGGACTTCCATCAGCTGA	198.507	177.623	182.862	728.593	949.802	969.289
CTGAGGCCTATGGGTCCAGAATTGGGGAAG	116.257	133.217	131.458	245.314	325.595	271.655
GAACTCGTAATAAAGAACTAGGTGACAAGA	81.4592	97.3809	94.3802	622.015	341.785	48.623
AGCCGCGACAGAAAGACGCAATAGCATGAT	122.584	117.636	112.076	91.8781	152.904	647.954
GGGAATACTAAGACAATTATGAAAAGAATA	124.166	101.276	101.122	378.538	510.878	709.261
TTAATATCTAAGTGTAGCGGGCCAGATACT	104.394	117.636	117.975	97.3908	122.323	312.878
ACCATTACAACCGTCCGGACGACTTAAAAA	70.3871	84.1371	88.4814	201.213	140.312	140.584
CTAGATTGCGCGGCCCTAAAGTAACAGAGG	96.4857	116.078	98.5936	102.903	293.215	623.643
AGCCTCCCCAGGAGGGCCATTCCGAGAAAA	17.3991	16.36	16.8536	68.9086	52.1671	24.3115
ATAACATCCGGGTGAGCATTACACCGCAGC	91.7405	112.962	93.5375	418.045	190.68	40.1668
TATGGTTCCAGGCGAACAGGGAACTGAGGA	84.6227	77.1257	90.1668	359.243	80.949	144.812
AGCCAGTAGTATAACGTAATCGTTGGGTGT	87.7862	90.3695	96.9082	78.0964	55.7649	351.988
CTTCGAGTGTCGGATTTTCCGAAACCAGAT	81.4592	81.8	88.4814	159.868	124.122	188.15
AAGTGTAGAGGCAGGCAAGGATAAGTAAAG	52.1972	45.9638	52.2462	322.492	104.334	193.435
TCAAGCGAAGAATGAGCGTCGCAAGTGTGC	75.1323	86.4742	80.0546	309.629	199.674	509.484
CGATTTCACACACAAGCTCTGTTACTCATA	64.851	57.6495	54.7742	64.3147	73.7536	141.641
GACATACATGCAACATCAAGACAAAAGTGT	41.9159	37.3943	51.4035	23.8883	37.7762	298.08
GAAGTGATTACGAAATGGAAAGTACGGATT	21.3534	18.6971	16.8536	0	0	107.816
GGCAGAAAAGCGTAAACGGCGGTTCCCCTC	155.801	137.891	154.211	904.08	464.108	308.65
GTACACACGATGACAGTGGGAGGGAGGACA	107.558	124.648	137.357	566.888	438.924	865.701
GACAATTCAGCTTAAGCTCCACGCTAACGG	136.82	135.554	119.661	11.9441	0	0
TGCGGGCACTTTGACGTTGACTTCACGCTG	151.055	149.577	151.682	360.162	679.972	1008.4
ACCAGGCCGCGCCCGACCCCTGGGGTCCCA	56.9424	61.5447	52.2462	87.2842	181.686	126.843
AAACTCAAGTTTCCTATTGCAAAGAAATAA	39.5433	31.9409	40.4487	134.142	201.473	119.443
TAAAGTGCAATGCACCTGAGTAACGTGCGA	24.5169	35.0571	26.9658	233.37	0	59.1932
CGGAACATACCACGAGCGAAACATGGAAAA	156.592	162.821	149.154	276.553	152.904	247.343
ATGCTAGACCAGAAGCACAGCGGAGCACTA	81.4592	94.2647	101.964	125.873	124.122	414.352
AGGCATGGACTACATACAGTGCAATAACAG	74.3414	74.0095	72.4705	314.223	66.5581	264.255
GATCGAATGGAATGACAGATCTTTCTGAAT	54.5698	34.2781	48.0328	94.6344	161.898	178.637
CAGTTCTATACACAAAATGTGTCTCAAAGC	22.9351	32.72	30.3365	28.4822	73.7536	122.614
GCCGAAATCGATACATAAGCAGCACCGAAG	154.219	151.914	139.885	558.619	881.445	354.102
CTGAGGCTTTGGACGCCCAAAACGCCCTAT	90.9496	116.078	111.234	592.614	606.218	638.441
GATATGATATCGACAAAATGTCTAGTTCGA	21.3534	29.6038	34.5499	138.736	262.635	0
AGATGTACTGAAGTCTACACTACTTCACTC	17.3991	17.139	12.6402	0	0	8.45617
AGTATATAGTATGATAAAGGAACATTTAAT	59.315	55.3124	53.0889	87.2842	89.9434	90.9038
ATAGTAAATCATAACGGTAAATAACAGGCT	56.1515	52.9752	47.1901	106.579	152.904	98.303
TGACCAGGGTGTTACGACCAGGACACATGA	50.6154	35.0571	55.6169	481.441	190.68	284.339
GGTAAGATAAGATCCACTAGCGTGAACTTA	45.0794	32.72	43.8194	173.65	44.9717	48.623
AACTGTGACACAAATCCTGTGCCCACGAGT	148.683	138.67	190.446	499.817	323.796	455.576
ACGACACTGTATGACTCCGTCTACGTTAGA	179.527	198.657	186.232	367.512	604.419	610.958
AAAGAACGCATAAAAAAAGCCGAAAGACAT	84.6227	81.0209	62.3583	79.9339	80.949	271.655
GGTAGTACTTCAAGTCAATGGGTACAGCTA	132.866	172.169	150.84	740.537	464.108	420.695
CCCGCGGCGGCCCCGCCCCCTAGCCCTTCA	73.5506	73.2304	86.7961	70.7461	212.266	102.531
GTGCAAAATTCGGTATGTCGTCAAAAGTTA	132.075	121.531	138.2	292.172	149.306	309.707
ACTCACTCATTAAGAGACTATGACGAACAA	71.178	94.2647	76.6839	372.106	325.595	184.979
AACTTAAGACGGCAAAGTGGGGAGGCCGAC	52.1972	49.08	66.5718	147.924	161.898	428.094
AATGTGCTATTGTACAACGCAACTTTGAAC	61.6876	71.6723	57.3023	22.0507	145.708	76.1055
TTGCTCAAGATATCCAGCCCCGGAAGCAAA	121.003	93.4857	127.245	294.01	672.776	542.252
ACGCCCCAAAATGAGAACGGGTCTCCCGGC	110.721	108.288	105.335	497.06	530.666	305.479
AAGTAATCGACGCGGAGAAAGTTATAGAGT	118.63	103.613	91.8522	678.979	528.867	375.243
CAAAGCCTAGTTGTACACGGGAAATCTAGT	103.603	100.497	102.807	337.193	606.218	167.009
CCCTCGCGGACCTAAGCGGGCCAATGTACA	76.714	65.44	66.5718	173.65	280.623	364.672
GGGCCCTGGGCGACAAAGACAGTGCACCAA	75.1323	83.358	79.212	516.355	300.411	223.032
ATTTGTAGTGAATAACGAGATCGCCCGCAT	13.4447	13.2438	14.3256	103.822	26.983	54.9651
AATCCGAAGCCCAAGGCTTCCACCGGAACC	132.866	139.449	132.301	649.578	705.156	1096.13
TAATACAAGGCCTATGCGTAAAAACGAACA	98.8583	114.52	117.975	544.837	167.295	229.374
AATAAACAGCCTCTCGTATTGATTTAGCCG	94.1131	90.3695	98.5936	150.68	266.232	250.514
AAAGTGTTATTGAGAAGCGAACATCAAAAA	37.9616	36.6152	31.1792	172.731	165.496	72.9345
ATAGAAGTTGGAGTACAAGTTTTCTAACTC	50.6154	42.8476	40.4487	217.751	190.68	330.848
AAACAGCACATAAAACGTAATACACTTTTT	121.003	109.846	107.02	327.086	190.68	290.681
TACTTTCACCAGAGCTATAGTCTCCACGTA	88.577	105.171	127.245	391.401	280.623	1046.45
GGAGTACATGGCGCTACGGAGATACTTCAA	82.2501	82.579	82.5827	128.629	330.992	150.097
ACTAGTAAGAAGGATTGTGGCAACGACACT	45.0794	52.1962	48.0328	248.99	75.5524	123.672
AGAGAAAGTAGTAGAAGGGATGACAAACGA	51.4063	54.5333	60.673	383.132	161.898	309.707
CGCATCACACTCTGAGCTCTGCAGTCGTAG	64.851	87.2533	70.7852	205.807	314.802	96.189
AGGTAAAGGCGATACGAGTGCAGAAATATA	10.2813	11.6857	16.0109	4.5939	7.19547	39.1098
AGCATACCAAATCGCCGCTAAACAGCCCCA	124.957	97.3809	112.076	283.903	348.98	458.747
GGGTTCGGCTGGTCAAGTCTGAACCATAGA	56.9424	63.8819	58.9876	266.446	197.875	410.124
TTAGAATCGTAGGTCTGACAGCAAACACAT	169.245	192.425	195.502	541.162	534.264	514.769
AGACTATAATGGGTTCAAGAAGATCGAACC	90.9496	94.2647	85.9534	313.304	242.847	321.335
AAGTAGCGAAGTTTGATATCTAATTAACGG	122.584	90.3695	90.1668	209.482	262.635	150.097
GTGAGGAAATGCCCTATAGGAATCGAGTCA	89.3679	83.358	81.74	438.258	160.099	60.2502
AGGCTATACTCAAAACGATTTCATACAGTG	86.2044	87.2533	83.4254	80.8527	179.887	104.645
ATGTACATAAAAGAGAAAGAAATCAAACCA	62.4784	56.0914	40.4487	33.0761	118.725	126.843
CCATAGCACTTTCACATGGCATGGAAAGAC	37.1707	42.8476	42.9767	76.2588	44.9717	78.2196
TAATGCGCCTTGAAGCATAATACGACTAGA	41.1251	45.9638	35.3926	40.4264	12.5921	15.8553
GTTCAGATAAATCGGCATCATCGACAGAGC	51.4063	48.3009	58.9876	8.26903	185.283	87.7328
GTTCCGTATCAGATGTTAATAAAATAATGT	22.9351	18.6971	22.7524	7.35025	127.72	224.089
AAGTATGTATTCTTGCACCACATAAGCACA	124.166	144.124	129.773	282.066	341.785	322.392
TGCAGAATTAGTAAACGTGAGACCCTGAAG	117.048	88.8114	100.279	99.2283	318.399	416.466
TGCGAGGCCCGCACGGAGAGGGTATAACAC	67.2236	77.9047	72.4705	271.959	300.411	285.396
ATGCCAATAACCGAGTCTATCCGTTGGAAA	29.2621	27.2667	28.6511	62.4771	23.3853	70.8204
GGCCAATCCCACGAATCCGGCTTTGTAAAG	109.93	97.3809	112.919	855.385	523.47	431.265
CTCTAGATCAAGGATTGAGCAAGATCCGCC	52.1972	59.2076	69.0998	307.792	163.697	47.566
TGCAGCGATCCCTTCGACCAACCCCCCCTA	150.265	151.914	140.728	513.598	876.048	878.385
CAGTGGACAGCCATCTTCCACAACTGCCCT	230.933	239.167	251.961	1456.27	985.779	1157.44
GAAAGAAACGAGGGGTCCAAAAGTACACTT	139.192	115.299	122.189	428.152	275.227	400.611
GGCATGGGGGCACAAAACCCAATAACAGCT	98.0674	95.8228	84.268	330.761	460.51	488.344
GACCAAAATTAATCTAAAAATCGCATGATC	64.0602	73.2304	53.9315	343.624	250.043	273.769
TAAGCTGCTACAGGGGTAAAATACACGTTA	61.6876	65.44	67.4144	171.812	455.113	46.5089
AAGACAATACAACCCTGTAACGGCGTGTGA	99.6492	111.404	90.1668	455.715	372.366	147.983
CTGCCGCACACATGAAACTGGTACGATGAC	207.207	177.623	182.862	837.928	604.419	616.244
CGGACTAGAGGTGACGCGCTCGATACCGTG	9.4904	7.01142	5.89876	0	0	0
CGCCAACAATCCGAGCGAAACCAGGTGTTA	370.125	359.92	369.937	1325.8	739.334	915.381
AGAAAACAGGATCTTATGATGAGATTGACC	65.6419	50.6381	76.6839	271.04	244.646	302.308
TGAGTGGTACTGAACATGTTTGCACGGGCG	41.9159	41.2895	38.7633	268.284	23.3853	50.737
GGAATATGACATAAACTACGAAACATATAA	22.1443	14.8019	22.7524	17.4568	50.3683	0
AACACAAGCGGCACGGAACCCATTATCGTC	144.729	116.857	124.717	413.451	654.788	432.322
CGCCCGACCCTAACGGACGACTCGAACTCA	56.1515	76.3466	81.74	161.705	106.133	382.642
AATGGCGCAACCGAGAGGGCGGTTGAACCA	86.9953	85.6952	76.6839	128.629	120.524	14.7983
ACAGACTTTTGATCGGTACAACGAACGCGG	200.089	197.878	211.513	278.391	525.269	340.361
GAAAGATGTCGAGATATCCGCGAACATGGA	139.983	133.217	137.357	334.436	510.878	392.155
TGCAAAACCGCTCAACAAACCAGACTACTC	89.3679	90.3695	90.1668	364.756	507.281	288.567
AAGAGTAAGATGTCCACAAAACTATTAAAG	24.5169	26.4876	29.4938	20.2132	66.5581	27.4826
ATGACGCTGACGCCGTGAATCTAAACAAAG	14.2356	15.5809	26.9658	26.6446	43.1728	24.3115
GTGAGATCGTGACCATATAAAGACTATGTG	26.8895	17.139	11.7975	159.868	95.34	36.9958
AGTGAACAGTCGATGGTAAACCCGAGTATT	139.192	177.623	148.312	600.883	895.836	587.704
CGGCACCGACGCGTCGAACCCACCACCTCA	86.2044	65.44	83.4254	147.005	296.813	239.944
AGGGTCGCCCCAGGCGTGGCAAGTCCAAAC	54.5698	45.1847	34.5499	89.1217	109.731	130.014
CGTATGCAACAAACATAGTACATACTTAGA	18.1899	17.139	27.8085	0.918781	46.7705	0
ATTTGCGCAAAGACGGAGGTCCAATTGTGC	102.813	81.8	104.492	320.654	179.887	152.211
GTCTAACCGTAAAAACGGCAAATTTATGCT	83.8318	66.9981	70.7852	149.761	158.3	306.536
ATCCCCTAACTCAGTTTTTCACTACTGTCT	51.4063	64.6609	48.8755	124.035	330.992	149.04
CTATCTCCATCGTGGTGAAATGAAAAGAAC	56.9424	50.6381	43.8194	200.294	122.323	43.3379
GAGAAAGAGTACCGATTAGATCCACAAAGA	48.2428	39.7314	38.7633	56.0456	176.289	139.527
GCGCTGAACCCCGGAAACAATGACCATGCA	27.6803	28.8247	26.9658	99.2283	16.1898	221.975
TGTTCGATCCCTAAGGAGCCCGCCACAGAA	15.0265	32.72	24.4377	0	77.3513	10.5702
GTCGGGCATCCCCGCTAAACTGAGTCCAAT	86.9953	95.0438	112.076	350.055	500.085	713.49
TAAACTGTAACGACTGCATACCTTTAGGTT	146.31	146.461	122.189	206.726	419.136	809.678
ATCACCATCCATCGTCCGATCAGAGACGAG	110.721	108.288	115.447	558.619	489.292	886.841
GAAGGGCAGCATACGAAAGAGGAGTGAGCA	110.721	102.834	91.8522	694.598	613.414	575.02
GAAAAAGGGCCGGCTCGAAATGCCTTTGTA	79.0866	104.392	89.3241	561.375	422.734	534.853
TGTACCCAGAGACGTAGGGAGCACACTTAA	46.6611	35.8362	42.134	71.6649	268.031	157.496
GCACGAATACGTCTTGGACGGAAATGAAAG	85.4136	94.2647	86.7961	246.233	120.524	219.86
TCCAGAAAACGTACCGCTAGGATCGTGCAA	137.611	146.461	146.626	583.426	757.323	740.972
AGCCTAGTGGAATACGTTGGTGCCCTGTAA	68.8054	78.6838	87.6388	565.05	395.751	168.066
ATGTAAAGAAAGGTCCCTACTCTTAAAGGA	36.3799	42.0685	42.134	343.624	282.422	127.9
GATAAGGTCACGGCGGCTAGTCACAGATGA	29.2621	43.6266	23.5951	131.386	158.3	102.531
TCAAAAAAGGAGCCTGGAGGCCCGGTAAGC	113.885	108.288	97.7509	350.055	377.762	90.9038
AGCCGATGACCTGTCAGCAAGCAAGACTAG	328.21	314.735	292.41	795.664	599.023	709.261
GGTAACGAAAAAACCTTGAACCTTACCGAG	94.1131	74.7885	91.8522	554.944	199.674	85.6187
AAATTGGAACTCTGTTCAATTGGGTACGAT	47.452	42.8476	45.5047	166.299	66.5581	346.703
ACAACGCCCAAAAAATGATCAACATCCAAC	37.1707	68.5562	52.2462	0	156.501	127.9
GAGTTACTGGCAAGGAAACGAAATAGTTCT	18.9808	20.2552	21.9097	0	77.3513	112.044
TCCTGGTGGGCCGTCAGCATCGCCGTACTC	136.029	131.659	124.717	910.512	712.351	959.776
GGGGCGACAGGCTACGGTAGAATGAAGTCT	132.075	128.543	131.458	843.441	469.504	508.427
AGAAAATTTGAGTTCTGTTTACGGCAGGGT	122.584	127.764	112.919	696.436	248.244	447.12
TAAGCGCTGAAGAGCTCCTAGTAAACAATA	121.003	106.729	125.559	337.193	271.629	718.775
TGCAAATGGTAATCTGAGTACTAATAACAA	122.584	100.497	101.122	543.918	417.337	762.113
GCGGAGCTACCATGTCGTAGAGAGCAGAAC	98.0674	94.2647	93.5375	460.309	302.21	205.062
CAACGTCCTAGCGGTAGATGCAGTCTGGAC	98.0674	99.718	96.0656	260.934	469.504	276.94
CTAGTAAAGCTTAGGGTGAACCCCCCTTCC	1098.51	1107.03	1171.33	637.634	937.21	638.441
GGCGGCTGAGGTTCAGCGCATAGATATAGA	113.094	104.392	91.0095	88.2029	402.946	317.106
GGTTACATGCACGCTCAGACAAGGACAATC	274.431	290.585	264.602	391.401	609.816	520.055
TAACGCACAGAGGATAGAATAAGGATGTGA	137.611	121.531	112.076	214.995	321.997	275.883
AAGCTATATAAACAGTTAACTACCGAGTGT	55.3606	62.3238	55.6169	266.446	401.147	252.628
GACCCACGCACGGGGGACCCGTCCCTCGAA	41.9159	33.499	42.134	114.848	219.462	201.891
GGATAAGCGGCCACCAAAACCAATCACGTG	45.0794	48.3009	58.1449	96.472	228.456	23.2545
GGATACCGAGAAAGAACACCGGAAAACAAA	29.2621	24.1505	25.2804	61.5583	64.7592	73.9915
CTCTACCCCCGTATGGCTTAAAGACTGCAT	24.5169	24.9295	21.9097	0.918781	80.949	90.9038
CTATGTAACACACACTCCGAGACCTTTGAA	164.5	183.076	173.592	222.345	242.847	665.924
TGAGAAAAATCGCAAACACCGATTTCAGGC	151.846	166.716	176.12	260.934	102.535	375.243
TTCCCGCTCGCCTTCGGACCATCCGCAAGA	139.192	134.775	130.615	412.533	431.728	423.866
GATGTTGAAGTCAGCTTTTGACGATGCCAC	121.793	141.787	141.57	181	230.255	322.392
CTTCGGCCCGCCAGAAACGGTTTGGGCCCG	85.4136	83.358	81.74	210.401	179.887	385.813
CTGCAATCCCCCCGTTCATATTCCTGATCA	86.2044	79.4628	75.8412	190.188	106.133	311.821
GACTAGGAATAATTCGTAAAATGTATAAAT	265.731	300.712	245.22	386.807	259.037	404.839
GTGTGTGGGCTAACTTGCGAGCTCGGTCCC	157.382	169.053	162.637	264.609	532.465	338.247
TAAAGAAAACTACTATTCAAATGATAACGA	118.63	112.962	120.503	202.132	338.187	243.115
AGCATAGGGCATTTGACTACAACGGTACAG	219.07	204.889	231.737	683.573	998.371	626.814
AAATGTAAGTTAATCAGGATACCAATTGAT	76.714	81.0209	81.74	196.619	323.796	272.712
GTATTCCGATTTGAAGAACCTCAGAGCGTG	110.721	95.8228	96.0656	424.477	444.32	381.585
GTCTTAAATAGTACCTACGTGAGAATACTC	64.851	69.3352	69.0998	120.36	181.686	158.553
TTCCGAATAGAACGGAATAAATACGATCTG	84.6227	82.579	94.3802	248.99	170.892	86.6758
ATTGCGAGAACTCCTAAAGAAGAACTCCTA	75.1323	77.9047	64.8864	245.314	138.513	54.9651
AAGAGTGGTAAGTACTCAGGCCCAACTAAC	36.3799	31.9409	36.2353	130.467	156.501	181.808
TCTGAGACCCGCACCACAGGAGGATTCCGA	69.5962	65.44	82.5827	260.015	133.116	158.553
AACGGCCAGGAAAATAAAAACAACTGGAGT	34.0073	40.5105	42.9767	99.2283	244.646	196.606
CCCCGAGCCCCGCCCGCCAACCACCCTCGG	26.8895	21.0343	19.3816	56.9644	80.949	131.071
GATGAGGCTCTAACATCTTACCACCTGGGT	121.793	137.112	121.346	712.974	250.043	598.274
ACCACAAAGCAATAGTACAAAAGTGACCAG	34.7981	31.9409	37.9206	233.37	230.255	79.2766
GAGTAAAAAACCAGTCTGCAATCATGACGG	180.318	158.147	143.256	295.847	615.213	151.154
AGGATTTGGCTTAGATAACTGTAAAACGTG	91.7405	81.8	87.6388	209.482	181.686	21.1404
CATAAGCACCAAAAGGAATAGTACGACACA	95.6948	103.613	103.65	760.75	275.227	231.488
CCCCCCGCCGCTCCCCACCCACGCACTCCT	41.9159	23.3714	37.0779	126.792	154.703	40.1668
CGAAGTCCCTTCCCGCAGGCCATGTACTGA	102.813	141.008	132.301	481.441	489.292	312.878
TAGGCAACAATAGAACGAAGGCGCACCAAA	137.611	133.996	136.514	95.5532	446.119	165.952
CATACACCTACAGCTTCTCATTTCAAAGCG	108.349	108.288	108.706	105.66	343.584	154.325
CCGGAAAGGTAGTCTTCTATTATGCAGTCA	79.8775	69.3352	69.9425	255.421	8.99434	317.106
AGGCCAGCCATATGGGAAATAAATGGCGGA	41.1251	58.4285	58.9876	157.112	321.997	383.699
TCGAAAAAAATGACTATACATTAGCATGGC	28.4712	26.4876	22.7524	2.75634	44.9717	49.68
GGGGTCGTGGTATAGTCGCATAGGAGCCTT	453.166	443.278	431.452	1461.78	969.589	1366.73
TTGTAGGTTGTCTGGAGAAAAATCAGTATA	77.5049	69.3352	65.7291	185.594	246.445	234.659
CTAAAGACCCGGCGATTCGCCTGGAGACGG	66.4328	63.8819	76.6839	53.2893	203.272	476.717
TTTGCGCCGGCCGGGATTGTAGAGATAACA	22.9351	24.9295	30.3365	72.5837	25.1841	317.106
GTTACAGTCATGATCATGTTATCATGTGAA	176.363	201.773	190.446	603.639	482.096	711.375
GCCGACAAACGTATGGAATTGAAAACTACT	162.128	176.065	171.064	593.532	543.258	891.069
TACGTACGAACGCCCTATTCTGGCTAACCA	190.599	183.855	196.345	45.939	28.7819	67.6494
CCCACGAGCACCAGCCGAGGCTCTATGCGG	143.147	132.438	140.728	205.807	626.006	171.237
CAAAAATGAAGTTGGAACGGAGAGGACGAG	126.539	108.288	127.245	1049.25	348.98	421.752
CACGGGTACAGGGAACGGCCTCACAGCAAA	86.2044	88.0323	88.4814	180.081	280.623	115.215
GACTACCGACCCCCTCCAGTATCGGCCCGG	117.048	112.183	98.5936	244.396	429.929	218.803
TAGATCAATGCTCAATCCACAGTGGCATGA	125.748	114.52	135.672	371.187	192.479	439.721
AGGATTATGCTACGCGAGCGCAAGTAACAA	67.2236	59.9866	55.6169	82.6903	131.317	93.0179
CAAAACTGAGGCGGAGTAATTTAGCATTGA	75.1323	97.3809	88.4814	126.792	208.669	358.33
ATACGCACTCATCGGTGGACCTACTAAACA	79.8775	58.4285	58.1449	158.949	7.19547	158.553
ACGAGGCCCAAATTAGAGGAAACTTTAGAT	45.0794	32.72	34.5499	143.33	1.79887	65.5353
GTAGTGACGCTATTTTCAGAATACTTTTGG	46.6611	41.2895	50.5608	147.924	25.1841	4.22809
ACACGAGCGCCGGTGCCCGCAGGTCCACCA	16.6082	11.6857	15.1682	40.4264	12.5921	22.1975
TGTATTGTCTGCTAGGTTTACCGGGGGTCA	74.3414	81.0209	90.1668	330.761	487.493	186.036
TAGAATACACCAGCCTACCTCACTATACAG	42.7068	43.6266	47.1901	7.35025	48.5694	93.0179
AGAAGCTTCAACAAAGCCTACCTAAGAGAC	178.736	186.971	170.221	651.416	304.009	860.415
GTATGGCGAAGAAAGGCATCCACGACTCAT	70.3871	46.7428	54.7742	16.5381	170.892	50.737
AGCCACAATGATTAGCGTTGCAGCTTGCTG	41.1251	41.2895	41.2913	212.238	133.116	64.4783
ATCTTGAGAGAGAGTCCTGGTAGAGACACG	86.2044	69.3352	85.9534	472.253	323.796	263.198
TAAAAAAGTTAGAAACCGATTGTGCAATTC	57.7332	69.3352	79.212	282.984	329.193	394.269
GAGAGACTCTGCAACATTTTATTTACAACC	103.603	90.3695	97.7509	226.02	478.499	403.782
GTAGACAACAGGGGCGTAAGGACCTAACAC	9.4904	16.36	7.58412	0	1.79887	40.1668
ACCTGAAACTACGTGAACGACTTTGTACGG	121.003	117.636	109.548	243.477	205.071	186.036
CCGCCCACGTCTCCACACCACTAGCCCCGC	27.6803	15.5809	34.5499	205.807	104.334	80.3336
CAGGCCGAAGAAGGACGAAGCATTCTACGA	14.2356	10.9067	16.0109	101.066	25.1841	9.51319
CTACAGATATTGCGTGGACGTAACGGGCGA	172.409	179.181	175.278	358.324	397.55	497.857
ACCAGGGGGAGAGAAAGGATGCAAGGAATA	99.6492	109.846	93.5375	257.259	131.317	453.462
GATAGTCTTAAAAGGAGCAATCGAAATGGG	124.166	130.101	109.548	186.512	169.094	888.955
AAGTGAAAAGAACATTGTTTCCATACGAAA	90.9496	93.4857	90.1668	38.5888	70.1558	375.243
TGCTGGGACCCGGACGCGACCTTATGAGGC	108.349	93.4857	118.818	364.756	142.111	305.479
TGGTTCACATGCTTCAGGGGAACCAGATCC	87.7862	60.7657	82.5827	140.573	210.467	146.926
GTGACAACCGACTATAATAAAGAGCTGCAT	81.4592	93.4857	84.268	209.482	109.731	115.215
CGAAGAATATCTAGAAACACGCGTGCCTAA	55.3606	42.0685	58.1449	67.071	160.099	110.987
GGAAGCCGGTGAAACACCAGTAATCTCAAA	103.603	98.1599	94.3802	420.802	242.847	93.0179
CTGAGAACCCTGCACCCGGCCAAATTACTA	131.284	133.996	143.256	466.741	366.969	712.432
GATCGTTTGTGCGAAAAATGATCAAATGGA	98.0674	85.6952	96.0656	260.934	338.187	229.374
CCTCAAAATAAGAAGCAAAATGTCAATAGG	19.7717	22.5924	14.3256	131.386	48.5694	33.8247
TGACGCAGCACATAAAAGTTTCCACATGGC	215.116	196.32	198.873	643.147	890.439	701.862
TTCAAATATGATCGTGTTGCCGGGACAATC	101.231	88.0323	84.268	460.309	474.901	246.286
GCGAAGTTTGTAGGAATAATCACTAAGTAC	65.6419	66.219	68.2571	80.8527	379.561	421.752
CTGAGCGTCCTCCTACTAATACTCGTAACT	29.2621	21.8133	14.3256	0	113.329	0
GAGGGTTGTCTCAAACCTATAAATACACGG	124.166	129.322	146.626	300.441	474.901	200.834
GGCAGACCACATAGAGGCACGACATATTCC	139.192	126.985	114.605	256.34	368.768	489.401
ATTGAGCTGCACTTAAGTAAAGTACGATGA	262.568	264.097	267.13	614.664	341.785	571.849
GCGACTGGATAGATCAGGGAGATCGTACAG	84.6227	85.6952	80.8973	298.604	235.652	488.344
TGGAAGCGACGCCATAAGAATAAGCAATGT	31.6347	35.8362	37.0779	75.34	377.762	30.6536
AAAAGAAATCCTGGGACAACGTAATTGAAT	116.257	130.88	124.717	282.984	291.416	90.9038
TAAGCAACAAAAAGACGCTAGTATTAAACG	147.101	127.764	126.402	16.5381	149.306	295.966
GCGACCACCCTCCGGAACCGCTATTGACGT	113.094	95.8228	99.4363	203.051	122.323	623.643
GGCAGAAAGCACGACTCTGAATGGATCTAC	150.265	116.857	146.626	263.69	460.51	345.646
TAACAACTTTAGGACCACCAGAACCGGGGG	77.5049	66.9981	70.7852	540.243	142.111	176.523
GCCGGGTTCAACAAAACTCTCACCCGCCTA	42.7068	42.0685	46.3474	577.913	44.9717	162.781
AATCGAGCTACACAGGAAATCACACTCTGG	196.135	197.099	188.76	760.75	795.099	417.523
AGCAGAAATTGCCTGTCAATGGATTTGGCA	214.325	203.331	212.355	902.243	473.102	681.779
GGGTTCGGAACGTCCGTCATAGAGATGTAC	122.584	136.333	160.952	373.025	422.734	336.133
AGAAGATACACTAGTAGATGTATTTCGTGA	134.447	113.741	120.503	524.624	305.807	417.523
CAATAAAGTGTAATAATTTTTCGGAGCCTG	104.394	105.95	91.0095	193.863	98.9377	32.7677
TTTAATAATAAAAGACAGCCTGCTGAAGGT	80.6684	91.9276	97.7509	219.589	178.088	245.229
GCTGGGCCGGGGAGATACAACCCTGACAGT	90.1588	84.9161	84.268	188.35	435.326	147.983
GCGGTGAGACTAAAGTCCACGACTACCGGA	79.0866	72.4514	86.7961	419.883	80.949	318.163
ACAACAGCACAAAACTGACAAAAAATCGAG	52.988	42.0685	40.4487	30.3198	124.122	52.8511
TTAAGCGTAGATAAGAGACAAAAAACCGTA	41.9159	23.3714	27.8085	86.3654	0	66.5924
TGCCGAACATACAATTAAAATAAAGAGCAA	32.4255	28.0457	27.8085	51.4517	17.9887	0
TTGGCTAATAAAGGAACAGCATACGGGATC	29.2621	32.72	36.2353	177.325	82.7479	13.7413
GAGGTTTGCATAAAGCCATCTGATTTGAAG	187.435	167.495	187.918	523.705	404.745	812.85
TAGGTTGGAGCATACTACGCAGCTAAGGGG	77.5049	57.6495	90.1668	281.147	61.1615	80.3336
CTGAGTACAAGGCTCTTAAAATAGGATAAG	102.813	106.729	98.5936	509.005	311.204	255.799
CCGATCTTGCAAGCAATTGTCTGTGACAAG	129.702	121.531	106.178	635.796	471.303	234.659
CTGGCCCCAGAGATATCCACAATAGTTCTA	81.4592	81.0209	79.212	158.949	113.329	77.1626
GGGAAACCTGCGACGCCCTGGCCCAGACTT	50.6154	44.4057	46.3474	141.492	25.1841	138.47
TAAGCGGAAAGGAAACTACACCTCCACATT	31.6347	52.9752	45.5047	92.7969	62.9604	357.273
AAATAGAAAATACAGTAATGCCGAAACGAG	121.793	109.846	120.503	237.045	275.227	58.1362
GATTCCGGAGAATAACTCTGAAAAAAGCCA	291.83	297.596	329.488	392.319	206.87	367.843
GGAAGCGAGACACAGCCAATACCGCCCCAA	125.748	127.764	96.0656	638.553	512.677	329.791
CGATAAAGGCACGAGATGGGGCGTTCCTAT	110.721	122.31	95.2229	178.243	188.881	85.6187
ATCTAACGTAGGATAATCCGAACTGGCCAG	669.864	673.097	674.987	143.33	226.657	749.428
AGGGAGATACCCACAGGACTCTGCGATGAA	42.7068	38.9524	42.9767	194.782	208.669	69.7634
CGCGGGCCGAACCGCATAGTCACCACGGAG	20.5625	19.4762	24.4377	13.7817	244.646	142.698
TGGTACTAGTGGAGGAGGGTGCGGAAATCT	128.911	142.566	125.559	678.979	275.227	414.352
CATGATCAATTCATACGGCGGCACCGACCA	83.8318	105.171	78.3693	320.654	253.64	550.708
CCACAGCCCCGCCACACGCGCCTGCCGTCC	15.8173	12.4648	10.9548	60.6395	1.79887	81.3907
AGCAGGTATGACAAATCGATGCTTAATAAA	7.1178	7.01142	5.89876	0	0	11.6272
GCGTTGAGGACTAAAATAAAGCGGTGGTTG	155.801	178.402	156.739	500.735	347.181	586.647
ACGGGACAACGGGAGCAAAAGACGTCAATC	86.2044	108.288	98.5936	461.228	190.68	405.896
AGCACCGAGCGCCACCCCACGAATGCGAGT	50.6154	45.1847	37.9206	355.568	129.518	118.386
ATCAAAGTGGTGACGGATACTTGTAAAAGT	136.82	116.857	128.93	527.38	104.334	563.392
GTCGTCGCGCTGTCGGCCCCCCGCCCCTTA	70.3871	64.6609	69.9425	90.0405	244.646	183.922
AAATGACCAACCCCCGGTAACCAGTGCGAG	92.5314	122.31	99.4363	193.863	154.703	348.817
CCCTACAGATGAACCCAAACTACTCAGAGC	60.1058	62.3238	59.8303	419.883	167.295	139.527
TCTGCAATCAAGGAGACACGCCATAGCAGA	181.899	177.623	196.345	1077.73	784.306	1651.07
ATAATTGTGCTAGCCGTTCGACAACACTGA	131.284	116.857	139.885	329.842	116.926	731.459
TACTATGTTTACAAATAAAAATTGGAAAGC	56.9424	50.6381	38.7633	254.502	106.133	62.3643
TTAAAGAGATGCACATAGGTACTAATGACT	48.2428	49.08	35.3926	212.238	174.49	548.594
AGCGAATGGCTGCCAATATCTACAGTGAGT	64.0602	56.0914	40.4487	82.6903	19.7875	161.724
CAGCAAGAATGCACCGTTGTAATCTCTAGC	289.457	251.632	258.703	1404.82	877.847	1955.49
TGCCACATAAGCATCCGGTAAACATACTCA	127.329	157.368	133.986	318.817	868.853	446.063
TAAGAAAAAGCGACTTGAGAGAAAATCGCA	102.813	95.8228	80.0546	295.847	442.521	308.65
TAAGAAAACGCCGGTCAAGCATAGCGGTCT	113.885	123.089	96.9082	478.685	404.745	639.498
AAACATCTGCCGCTCATGCACTAGGTAACG	85.4136	68.5562	66.5718	69.8273	361.572	328.734
ATACCATTCAGTATTTGGTTTGCGCAGGTG	84.6227	70.1142	91.0095	335.355	311.204	243.115
CCACACCCGCTGGCCATAAACAATAAAAAA	23.726	19.4762	36.2353	79.0151	80.949	48.623
GGATTTCAGATCTTGACATACAAGATCGGA	28.4712	42.8476	40.4487	101.066	86.3456	106.759
GGAGACCCAGTACCATATATCACTGGCAGC	143.938	143.345	144.098	565.05	287.819	358.33
CAAAGGAACGCCTTGACTGAACAAACAAGC	87.7862	92.7066	84.268	714.811	550.453	461.918
TCGCAATGTAAAGGAACATTGCACAACCGC	71.178	75.5676	69.9425	490.629	100.737	539.081
ATATAGAATATGACAAAAAACAGTGAGTGA	49.8246	40.5105	44.6621	183.756	46.7705	119.443
ACGAAAATGGTAAACAAACTACCAGAGAAA	93.3222	91.1485	97.7509	503.492	115.128	316.049
AAAATAACTTCCAAATGATAGTGCAGCATA	128.12	103.613	104.492	287.578	372.366	365.729
CCTGCCGAACTCGATAGGCGACCCGCCCAT	122.584	119.194	144.941	546.675	640.397	515.826
CTAACAGATTTCGATAAAATATATCTTCGG	103.603	94.2647	104.492	171.812	478.499	145.869
CAAACGTCCTTAAGATAGCCCGTTACTTGC	98.0674	98.939	79.212	120.36	160.099	429.151
ACTCCTCGCCACCACCTGCTCTATGCCGGC	97.2766	110.625	85.1107	573.319	546.856	758.941
AACAAAAGGGTCACTAAATTACACCCACAT	68.8054	59.9866	65.7291	150.68	275.227	270.598
ACACCCTGCCAAGATTGTAGAAGCAAAATG	31.6347	34.2781	32.0219	167.218	158.3	422.809
GAGGACATCTGTCGAAATTCCCACCGGGTC	115.466	158.147	146.626	29.401	638.598	293.852
AAGACTTGGTGTAATATGATAGGGACAGGC	76.714	104.392	96.0656	643.147	357.975	468.261
ATAGGGGTCACCTTCTTATGATGACCCGCT	76.714	75.5676	71.6278	182.837	196.077	87.7328
CGCCCGTACGCCGCAAGAGCAACACCGATC	136.82	143.345	114.605	429.071	316.601	180.751
TACATAAATAGACGGAATGCGACAATGGCC	134.447	130.88	133.144	54.2081	75.5524	160.667
ATTCGTGAGGCAGCCATAGGTCGAGAGGAG	41.9159	38.9524	35.3926	115.766	196.077	204.005
CATTAGAAAGTGTGAACGTGAGTTACGCGT	158.964	157.368	166.851	421.72	302.21	734.63
CGGCACGGCAGGGATTTGCGCGCGGCCCCG	92.5314	95.0438	81.74	383.132	120.524	262.141
TAGGACAAGGAAAATCAAATGCAAAAACAA	41.1251	53.7543	53.9315	216.832	329.193	63.4213
GATAAGCAATAAGCAAAAGTAGAGGAAAAA	40.3342	42.0685	36.2353	271.959	262.635	175.466
GTGAAGGTAGTGTTCCAGCCATCTAAAGAT	33.2164	31.9409	33.7072	300.441	192.479	147.983
GATTTGAGATGGACCCTCTTCGTACCACTA	37.9616	20.2552	27.8085	61.5583	68.357	48.623
ACATTTCAACAAGGAAAGCTCTGAAGGCTT	26.8895	33.499	35.3926	56.9644	187.082	54.9651
TTAGGAGATCAATTATATCTTAAATCCGCT	26.8895	16.36	20.2243	79.0151	3.59773	17.9694
AAACCAACCTGCCTATCGCAGCCTAGGAAA	89.3679	79.4628	86.7961	362	316.601	140.584
GGCAGTCAACGATGAGCAGATAACGTGCTT	109.14	122.31	83.4254	169.056	199.674	429.151
AGTGTAAATTACTCGCGAAAAGCCTGCAGA	89.3679	115.299	113.762	259.096	206.87	344.589
CAACATAGTGAGTCATACGTGAAAGATTCA	108.349	88.0323	82.5827	71.6649	212.266	171.237
CCATTAATAGGCGTCTAAGAGTTGAGTCCC	99.6492	91.9276	88.4814	135.061	34.1785	178.637
GGACAAGACATTCCAATTGACTTATCCCTG	109.93	89.5904	94.3802	181	278.824	261.084
ATCCAGTAAAGTCTACGGGAGACAAACTGA	71.9688	77.1257	87.6388	382.213	525.269	355.159
CTCAAAGAGCAAATTTAATAGTCATACAAC	55.3606	48.3009	58.9876	157.112	46.7705	71.8775
TTCACTGGCGCAGAAACCATCCGCGCAAAT	74.3414	52.9752	63.201	34.9137	145.708	103.588
TCGCGAACCACACTAATATAGAACGGCGCA	188.226	164.379	183.704	267.365	296.813	509.484
TTACCTGGTTTCCGACGTGCGTCAATCAAG	89.3679	79.4628	61.5157	176.406	268.031	317.106
TTTTCTAGGTTCCTAGATTGGAATCGCTGC	78.2958	77.9047	72.4705	362.918	174.49	195.549
TACCACTTCCCCACGACCCCACTGACCTAC	113.094	101.276	89.3241	283.903	321.997	143.755
GGATAAACAGCGATCTACGGGTACGTCATG	105.976	130.88	110.391	165.381	455.113	542.252
CAGAACAATACATAGGGGTTCCACCAGATG	95.6948	103.613	106.178	411.614	550.453	847.731
ACTGCGTTACCACGGAAACCCTGGACTAGA	124.166	116.078	112.076	421.72	329.193	380.528
CCCATTAAACAGAAAGTGTCGCGGGTCCAT	126.539	111.404	107.02	227.858	356.176	227.26
CTCCAGAACAAGTCCGACCCAGGTATGAAA	97.2766	101.276	93.5375	124.035	259.037	150.097
CTCTAAGATAACAATACAGCTTGATGCCGA	70.3871	66.9981	79.212	483.279	429.929	215.632
ATTACGAACCCGAACGAGAGGAATATAGGA	88.577	95.8228	97.7509	341.786	559.448	43.3379
CATCCGAAATATCATGCGGTGACCCGCGAT	105.976	84.1371	98.5936	578.832	188.881	246.286
CGGGAAAGAAGAGGTGAAAAGTGACATAAA	73.5506	61.5447	71.6278	458.472	375.963	231.488
CGCGATGCCGCGTCCTAGCAGTTCATGACG	25.3077	22.5924	32.0219	178.243	183.484	60.2502
CGTAAAACACACGATTAGCAGTGGGCTCTC	126.539	134.775	137.357	328.923	350.779	357.273
GGCAATTCAAAATCTTGATCCCGTTCAAAC	90.1588	105.95	90.1668	275.634	307.606	239.944
CCAACTAGCGCTTCGATGAATAACCGGAAT	86.9953	98.939	98.5936	133.223	160.099	287.51
ATTGCGCCTAGAATAAACCTTCAGAATGTT	80.6684	79.4628	96.9082	307.792	712.351	321.335
ATTAATGGGATTCGTAAGTAAAATGTGAGG	90.1588	77.1257	72.4705	101.985	170.892	479.888
ACGTGAGGAGAACCATAGTTAAAATAACAC	55.3606	61.5447	40.4487	221.426	185.283	106.759
AGGACCGAGTCCTTATGACGCAAGCCGCTA	27.6803	30.3828	31.1792	135.061	86.3456	23.2545
AGAAAGGGAACCCTTGAGCACGGGAGCATA	32.4255	28.8247	33.7072	266.446	34.1785	0
GAAATTCATATATAAACGGTTTATCCGACA	11.0721	10.9067	14.3256	15.6193	10.7932	48.623
GATAACCCTATAAGTATCATAGGCACCCAA	20.5625	9.34857	7.58412	115.766	3.59773	0
CCACTGGACAGTAACCAAAATCACATGATA	111.512	117.636	107.02	362.918	226.657	543.309
GGCCTCGAAGGCCGCCGTCTGGGCGCAGCT	67.2236	51.4171	55.6169	191.106	118.725	192.378
ACTGCGTAAAAATGAACGTACTGTGGGCAA	122.584	113.741	117.975	122.198	178.088	449.234
GGACTTTCACACGGGAGTTTCTCCTCCAAG	68.0145	85.6952	81.74	237.045	442.521	125.786
TCGATAACAATAGCGCAATACTTAAATTGA	71.178	56.0914	74.9986	26.6446	73.7536	195.549
CGAGGTTACTCGTGTCTAGAACCAGCGTAA	76.714	76.3466	84.268	459.39	68.357	288.567
ACAATCGGAAGATCAGCCAGACACCTGCAG	79.8775	72.4514	78.3693	75.34	127.72	365.729
GATAGTTGTGGCAATATTATAACCATGGAT	41.1251	47.5219	54.7742	323.411	287.819	248.4
CCCTAGGCGTACAGGTCCGTACACGGCCAC	96.4857	94.2647	110.391	537.487	302.21	258.97
ACAGCCCTCTTCGTAACAGAGCTAATAAAG	79.0866	84.9161	101.122	281.147	489.292	186.036
AGGTGAGAATCGTTGAGAAGCGGAAACTGA	97.2766	107.509	91.0095	430.908	179.887	340.361
CATAACCAGACAACACCCCCTCAAGAAAAA	56.1515	56.0914	61.5157	239.802	354.377	276.94
TCACACAATCATCCGGGAGATTGGCTGTGC	111.512	98.939	115.447	115.766	318.399	298.08
TACTAGACGCACGTGGGGTTTGATACTGGG	84.6227	99.718	78.3693	238.883	296.813	274.826
GGGGAAGTAATATTAAAAACCAACGGTCGC	56.1515	45.1847	45.5047	290.335	214.065	108.873
GAAATCTGCATGATTAGGAGTACCCGCGGA	41.9159	42.8476	37.9206	116.685	120.524	137.413
CCCACAGAGGAACGGGGCTACTCGTTTTAG	33.2164	30.3828	24.4377	81.7715	91.7422	143.755
GATGTCGTGCTCAATCCCTCAAAGAGGAGC	22.9351	27.2667	24.4377	128.629	113.329	47.566
AAGAATGAGAGTTGTATCACAGCTAAAATG	27.6803	24.1505	26.9658	18.3756	0	0
TGCCTCCCCACCCCTTACCCCCACTACCCG	14.2356	14.8019	16.0109	0	0	0
GGTCACATGCAAGTACTTATGTTACCTAAC	127.329	105.95	111.234	312.385	534.264	438.664
GAACAACCCCTTGTTCCACAGAACTCCGAC	83.041	80.2419	82.5827	622.015	449.717	291.738
GCAACACAAGACCCGGACCACAGTTAAACT	151.055	144.124	137.357	81.7715	232.054	511.598
AGACAACTATAGGGCGGGTAATGCGAGGCG	162.128	148.019	160.109	486.954	399.349	368.901
AATTAAACAAAAAAACATTCGTACAATAAG	90.1588	84.9161	64.8864	418.964	278.824	152.211
GGCAAGATCAGGACCCCAATAGTAAGGACT	75.1323	85.6952	83.4254	384.969	291.416	471.432
CGTCTCGCTGCCCCCAGTCGCGGTGAGCAA	46.6611	45.1847	47.1901	63.3959	28.7819	298.08
CAAAAAAGACCCGCAGTGCATCGGTGTCCA	47.452	40.5105	29.4938	34.9137	30.5807	87.7328
AAAGATATAGGGGGCAATGATCAGCTATAC	27.6803	29.6038	20.2243	74.4212	30.5807	0
CCGTTAACAGGTAAATGAAGGGCGTGTTGA	174.781	172.948	178.648	675.304	791.502	383.699
TCACTCTTCATTAGACAAACTTTGTGAACG	560.724	559.356	552.798	709.299	1205.24	948.148
GTGGCTAAGAAGGATCGGAACGTATAAGAA	118.63	115.299	101.964	290.335	626.006	301.251
CCACACGAGTGCGGGCAGTTGGAAAACCAC	77.5049	65.44	74.9986	247.152	239.249	139.527
ATAGAAGTAACGAAATGAAGATACAGGTTT	110.721	81.8	96.0656	505.329	320.198	337.19
GTATCCAGCGGTTAAGAGCCACGAACCAAA	52.988	59.2076	56.4596	201.213	307.606	97.246
ATATAAGCGTACTAACGACTGTATAAGATC	68.8054	62.3238	55.6169	101.066	449.717	97.246
AAATAGTAGAGTAAAGAGGATTGGGAGAGG	75.9232	74.7885	70.7852	294.01	286.02	542.252
GGGGGTCGGAAAAGGGACAAACCAAGGGAA	56.1515	60.7657	65.7291	443.771	260.836	375.243
AATAGCTTGTAATAAAGGACCATGCCTAAT	44.2885	45.1847	42.9767	192.944	48.5694	140.584
GGCCGACTTAAGTCGGCATCGCAGCACCGG	26.8895	36.6152	48.8755	90.9593	95.34	123.672
TGCAATGGACAGCCAACGAATCATTGGAGA	155.01	183.076	171.907	208.563	313.003	303.365
GGGCCGTCCCACGCAGGCTGCCATCCTATA	64.0602	70.1142	80.0546	118.523	129.518	238.887
CTAGGTCCATGCTACTACTCATAGGGACAG	96.4857	95.8228	73.3132	276.553	327.394	382.642
GTTAAAATGCATGAAGATTAAAGCATAGTC	308.438	313.177	311.792	1160.42	1696.33	1060.19
CAGAAACGTCATTGAAACCAACATGCGCCA	102.813	123.089	114.605	108.416	651.19	544.366
CTGCGTATCAGAAAGGGCCTCGCGGAGACT	48.2428	42.0685	52.2462	242.558	62.9604	180.751
TAGCCCTAAGGCCCGAAAAAAAAACTTGTA	31.6347	28.0457	26.1231	31.2385	0	6.34213
GACGAGCAAATTGCAAAAGAAACACTTAGT	176.363	168.274	151.682	172.731	230.255	125.786
CGATCGGCATGCGTCCATACAAACAAAGAA	128.12	128.543	136.514	81.7715	334.589	189.207
TAGCCCTGACAAAGGGAATCTAACGGAGTA	98.8583	92.7066	85.9534	321.573	79.1502	104.645
ACTAAAAATTCCAATATTAAAGATTTCCTG	65.6419	69.3352	60.673	217.751	219.462	377.357
TGTAATATAAGGAGACGTAGACGAAGCGAT	107.558	121.531	124.717	174.568	397.55	336.133
CGTGCATATGGACCAGTTCAACTTTAACTT	121.793	134.775	112.919	259.096	329.193	545.423
AGCGATAATGACAGGATAACGTCCAAAGAA	89.3679	78.6838	72.4705	96.472	228.456	317.106
TAACTAATTTGCATATAACATTGAATGTTT	52.1972	76.3466	65.7291	232.452	199.674	799.108
GTAGGTAAATTCATAAGTTGTTTAGGGTGG	34.0073	28.8247	26.1231	10.1066	0	1.05702
ATGCTATACATGTGCACCTCGATACGTCAA	184.272	175.286	197.187	304.116	368.768	209.29
TCCGACTAGCCTCCGCACCCCGAGACCAAG	79.0866	71.6723	69.9425	267.365	226.657	416.466
TTAGCCAGGTATAACAAGCAACACAATTTG	99.6492	107.509	78.3693	8.26903	73.7536	11.6272
TAATGAGCCCCTCAGCTGCTACTCCGTACA	91.7405	59.2076	64.0437	196.619	95.34	71.8775
TTAAAGAATAAAATCGGTAACAAGGCGCCA	1678.22	1617.3	1788.17	280.228	422.734	476.717
CCTACAGTGGCCTAGCCCAACATGGTTCGA	27.6803	17.9181	21.9097	275.634	14.3909	173.352
GAACTTGGACACAGCTACCTACTTACACAA	61.6876	57.6495	56.4596	94.6344	113.329	317.106
AGACAAAAGCCATGATATAGTAAATGCATG	44.2885	56.0914	50.5608	94.6344	143.909	312.878
GAGTAACGTGGGGTGCGCAGAAGGCATTCA	42.7068	51.4171	37.9206	117.604	129.518	206.119
TACTGCCTAGCGAGGATAAGACTTAGTTGA	148.683	165.158	170.221	701.03	701.558	1110.93
AGGGAGAAAGGCGAAGGAAGAGCCAACAGC	124.166	119.973	149.154	724.918	323.796	384.756
GTAGAGGAGAGTAGACGCGACAACTAAAGA	1141.22	1207.52	1237.9	527.38	895.836	689.178
TATCTTTCCTACAAGGCTGTTTTCTGAGCT	83.041	95.0438	96.9082	480.522	528.867	1091.9
CAAGCGAAGATGACTGACAAAATCAAAGCA	102.022	101.276	106.178	395.076	282.422	253.685
CGGCGCTTCGAAGCTCACAATAACCAATCG	92.5314	88.8114	95.2229	189.269	192.479	270.598
AAAAAATTAAATATCGACAAAGTGTGCGGT	74.3414	63.1028	65.7291	282.066	304.009	251.571
TCCAAAGGCCCCGGAGTTGCGGGACTTATT	21.3534	21.8133	34.5499	252.665	34.1785	198.72
TGACACGACCTGCGCCTATTGGAAACGCAG	183.481	171.39	208.985	609.152	838.272	503.142
ATTACGTGAAGAGCGACCTCAAGACCCGTA	153.428	156.588	137.357	254.502	437.125	365.729
AGAACATACGCGATCATCAAACGTGGAATC	154.219	141.787	162.637	734.106	428.13	353.045
TTAACCGGTCCAAAGCCAAAATAGTGCCGC	64.0602	69.3352	74.9986	33.9949	86.3456	175.466
ACTCGGTGAAATCAATATGGAAGACACTTA	148.683	141.787	142.413	294.929	1090.11	573.963
GAAGTTAACAGACTCGCAGTTGTTCGGCGT	189.017	151.914	171.907	690.923	474.901	587.704
CAACCAATAACCTATCCTGAAGTCAACTCG	171.618	172.169	140.728	475.928	384.958	403.782
CCATAATTAATACAAGAATCTCGCCCAACG	151.055	130.101	129.773	719.405	478.499	167.009
GACAGGAAACGTATAAGGATAAGCGTCAGT	156.592	135.554	139.885	142.411	323.796	213.518
AGGAGCCCCCAAACCACATAGCAGATACCG	109.93	109.846	91.0095	507.167	183.484	58.1362
ACCATGTAAATCCTCATCGAATTATTCTAT	93.3222	89.5904	97.7509	194.782	82.7479	391.098
AGGGATAATACAGCTATCTAATCTACCGCT	479.265	498.59	492.968	1828.37	876.048	1819.13
ACAAGGACACATAACTTCTTAATTGAACAG	76.714	66.219	75.8412	62.4771	280.623	401.668
CATACCATTACTTTGAAAATGCGTGATGAG	81.4592	82.579	69.0998	225.101	100.737	57.0792
TACTAGAACCGGAAGCGTGGACAGGGAAGG	64.0602	50.6381	65.7291	184.675	224.858	198.72
AAGACCGAACGAATAGAAACGGATGGTCAG	37.9616	41.2895	39.606	36.7512	86.3456	162.781
GTACATCATGGTAAACATCATCCCACGATG	34.0073	45.1847	37.9206	191.106	82.7479	87.7328
TGAGCAAGCATCAAAAGGGCGTTCCCCGTT	29.2621	25.7086	32.0219	79.9339	181.686	46.5089
TGCGGCACCACCGACCCCCTAGACAGTCTC	14.2356	18.6971	15.1682	7.35025	0	126.843
AAACCGGTCAACGGAAAGCCGGTCCTGAGT	29.2621	17.9181	28.6511	240.721	53.966	67.6494
CTGATGGGGAAATTCTGCCTTAAGCATCGG	157.382	155.809	179.491	181.919	600.822	199.777
CAAGAGCATACGTAAATCTTCAGATCTCTG	158.173	142.566	139.042	738.7	129.518	403.782
GCACACGTTGTACACCGAGAGCCGGAGCCG	133.656	133.217	154.211	192.944	53.966	230.431
AAGCAAAATGAACATTCGTCTAACTCAAAA	80.6684	95.0438	74.9986	80.8527	37.7762	60.2502
AAAACCGATACAAATGTCCTAGACTTGGTT	479.265	501.706	466.002	790.151	1102.71	1363.56
AATAAATGTGGAGCCGAAGAGTAAACAAAT	71.178	75.5676	61.5157	83.609	149.306	221.975
CAGTAAATCATCGGGATGATGACTGAAATC	47.452	36.6152	37.0779	68.9086	165.496	85.6187
TGACCATAATTCTGAAACGGCAAAAATGAC	82.2501	88.0323	65.7291	133.223	262.635	89.8468
TCAAAGGAATGAATTTACCCCCTAAAATGT	33.2164	25.7086	31.1792	107.497	68.357	115.215
AAAGCCTCCTTATAAGAAAAGTTATTGTGA	75.9232	68.5562	72.4705	97.3908	224.858	84.5617
CACACGGAGAATGCTTTGTTAACGAAATAA	189.808	186.971	185.39	621.096	492.89	634.213
GCATATGGGAGACTGAACAATCCTAATCCC	141.565	125.427	155.053	473.172	762.72	745.2
TACATAACAAGTGGGTAAGAAAAACACAGC	140.774	148.798	161.795	647.74	568.442	277.997
CTATATGTAAACCATATAGTCCACTTAGGT	60.1058	56.0914	51.4035	169.056	109.731	246.286
AATAACCACCTACGTAAATCAACGACAGCC	46.6611	53.7543	39.606	29.401	106.133	101.474
CCCACAAACAATAACCAAGAAAACAAGAAA	14.2356	14.0228	14.3256	16.5381	21.5864	63.4213
GGTGATGTAGGGCATACTGTTCGAGCTAAC	204.044	193.983	196.345	1037.3	715.949	786.424
GCGAGCGGGAATAAGCAGCAATACGAATTA	179.527	175.286	188.76	381.294	643.994	455.576
ACCCAGAAAATCGGAACCTTTATTTCGGGC	134.447	112.962	122.189	302.279	363.371	123.672
AGTATTTTTACACGATTTGCCCGCCCAGGA	104.394	141.008	123.031	239.802	269.83	293.852
AGTGCAACCTAAGTTAATGTAGGAATGCGA	105.976	106.729	106.178	240.721	273.428	211.404
TATCAAGTGCACGGACAGGAAGTACCGACA	105.185	98.939	106.178	289.416	473.102	177.58
CGGACTAGGCCCCAGAACGCAAGCTACAAT	23.726	24.1505	31.1792	1.83756	205.071	93.0179
GAGAGCGTAAGCTCTATGAATAGGACTTAG	166.873	133.996	162.637	859.06	435.326	332.962
TCAAGTCGTAACTCCCAAAATGACACCAAA	67.2236	57.6495	70.7852	144.249	552.252	204.005
TTTTCCAGAGACCTACCGACCAACGCATGG	45.0794	66.219	83.4254	9.18781	136.714	123.672
TAAGGTTAAAATTAGTTCTATGATGGCAAG	34.7981	35.0571	32.0219	45.939	3.59773	43.3379
CAAGATTTGAAAACCGCATTAAGCCATAAG	28.4712	26.4876	24.4377	7.35025	50.3683	132.128
AGATATCACTGGTGGGTTGGCCATAATAGG	167.664	128.543	139.042	1116.32	868.853	1410.07
TAGCACGGGCGTGAAGTCTACCATATAGAC	779.003	872.533	838.467	1011.58	1352.75	1117.27
GCTACAGCTTCAAAGTGAGTTAGCACACAG	121.793	126.206	123.031	651.416	487.493	523.226
ACTAAAAATGCGAAACTTAGCACTTACCCG	90.9496	93.4857	88.4814	1034.55	798.697	1360.39
CCCCCCTCGCCCCCACAGACCCCACCTCAC	22.1443	28.0457	37.0779	167.218	190.68	314.992
ACACACCGCCGACAGAATTCCTCAGACCAC	57.7332	59.9866	40.4487	366.594	214.065	64.4783
GTCAGGGCCCCCATGTCAGTGGGTCTCGAC	41.1251	42.8476	46.3474	149.761	181.686	472.489
GAGACCTACTCCAAAGTAAGAACACTGCCA	31.6347	33.499	34.5499	29.401	43.1728	0
GAGCTAATACAAATACAATACGAAGGGCAC	15.0265	18.6971	21.067	175.487	93.5411	131.071
AGTCTAGGCCTGGAACAACGGCAGAGGCAC	140.774	131.659	134.829	96.472	26.983	20.0834
GGGGAATTCTTTAACCGCTAATCCACGTAA	122.584	112.962	134.829	524.624	259.037	163.838
GAGAATGAGTGCAACAATCAAAGGTTGCCG	114.676	107.509	136.514	48.6954	336.388	291.738
TTCAAAAAAAGATTGGATTGACAGATGGTC	125.748	119.194	108.706	507.167	320.198	645.84
GGTCTGAGCCGGAAAATCTGCTGGCCCGAA	91.7405	95.0438	100.279	195.7	361.572	195.549
ATCAACACAGCAGCAAGGACCGAGGAATAA	87.7862	89.5904	96.9082	410.695	338.187	243.115
TTGTCATATCGTAGAGGCTTAGGATACGCG	94.1131	84.9161	70.7852	139.655	264.433	51.7941
CCCATCTCCCCTCCACCCGAGCCCAACAAC	36.3799	28.0457	41.2913	215.913	133.116	379.471
TACAAAAAGAGTACTGAAAATAAAGCTACA	39.5433	54.5333	47.1901	79.9339	84.5468	125.786
GTTCAAAAGTAAACAACAAGCAACGGTCGA	114.676	113.741	123.874	980.339	374.164	431.265
ACCAGAACATCCAATATCGGGAGTCTGTAG	121.003	108.288	100.279	560.456	62.9604	212.461
GGAAAGGCACCGTCTCATGCGGCCGTCAGG	49.0337	59.2076	56.4596	226.939	557.649	601.445
ACCGGCTAAGGACAATTCGATGATGCGTTT	104.394	101.276	109.548	293.091	237.45	10.5702
CACGACCCGCACAAGCCCGGCTCCACCGTT	90.1588	91.1485	85.9534	85.4466	570.241	237.83
TTAGCAATCGCAAAATTACCTAAGGAATAT	77.5049	82.579	74.1559	260.015	476.7	145.869
GACGAACGTCTCTGCCAGACCTACTACCTA	47.452	52.9752	53.9315	147.005	77.3513	138.47
GCGACGGCGAAGCGTTAAAGTAGTGGACCA	99.6492	123.869	116.29	302.279	174.49	498.914
ATACACCGCAAAGAGTTATTGAAAACTTCA	102.813	98.939	111.234	5.51268	172.691	0
CAAAGCCAGTAGATAAAATTGAAACTAAGT	49.0337	44.4057	50.5608	70.7461	113.329	124.729
GATCATCGAACACGCGACACAACTACACCA	226.979	220.47	204.771	301.36	723.145	479.888
CAGCGAACTGAATCAAAAAGCATTCGCGTG	205.625	181.518	208.985	124.035	611.615	51.7941
GAAACAATCAAAGCACCATCGGAAACCAAC	122.584	145.682	131.458	120.36	329.193	96.189
GAAGGGCAACTAGAATACAGTCGAGCTAAC	134.447	119.194	112.919	411.614	55.7649	814.964
GTGCATGCATACCGAGCATTGGACAACGAC	68.0145	72.4514	53.0889	112.091	48.5694	193.435
AACTACAGGTCACAACGAGAGCCAATAGTA	84.6227	85.6952	82.5827	68.9086	79.1502	283.282
ACACAATATACCCGGATACTTCCTAGATAA	30.8438	30.3828	28.6511	0	10.7932	139.527
TATGCACGTACTGCAAATCCTGCCACCCCA	26.8895	24.1505	30.3365	48.6954	1.79887	5.28511
TCAGGGGGAGGCCGAGGTAAGTTCTCCCTC	19.7717	24.9295	8.4268	70.7461	5.3966	86.6758
AGCACAAATGTACGGCTCGGCGCCAGGGCA	142.356	144.124	141.57	392.319	447.918	570.792
AAAGGAGACGAAGTCGAAAAACCCTGACCA	174.781	170.611	163.48	264.609	433.527	598.274
CATACTAAAAGTGCGAACACGTTATCATAA	107.558	110.625	114.605	377.619	235.652	273.769
TCCTGATGACTAAAGGTATCGGCAATTAAA	52.1972	63.1028	68.2571	33.9949	206.87	79.2766
CAGTAAAAGACGCCGAAACAACAGCAAGAG	58.5241	49.08	42.9767	213.157	113.329	144.812
ATTAGACCGCGTAGACGCTCCTGTGCGCCA	50.6154	45.9638	54.7742	23.8883	8.99434	11.6272
ACCAGGCTGGTATCCCGGGCCTACGTCCCA	172.409	168.274	155.896	799.339	723.145	902.696
GTAGTGAGTAATAATACCTACCCAATAGTC	145.519	143.345	132.301	588.938	321.997	596.16
CGGGTAGAATACTAACAAAGGGACCTTCGG	120.212	130.101	125.559	575.157	325.595	552.822
ACAGACCAGAACAACGCCGCTCGGGAACCA	132.075	145.682	132.301	344.543	455.113	615.187
GAAGCGAGGTCGCAATAGGCAGTGTCCCGT	109.14	90.3695	100.279	272.878	626.006	320.278
GGGGATGTAATCAAGTCGCATGTCGGATAA	87.7862	107.509	104.492	380.375	246.445	217.746
TATTCTTATATAATCAAAATACTACCACGC	47.452	56.8704	61.5157	395.076	46.7705	61.3072
ATACTGGAACATTCTAATCATCAAACTCTG	51.4063	59.2076	59.8303	230.614	183.484	214.575
GGAGTCACATCGCACAACCTGGTACATCGA	60.8967	62.3238	64.0437	760.75	205.071	214.575
CAGACGAATGCCACAACGCATGCCAAACAA	40.3342	47.5219	35.3926	169.974	143.909	33.8247
TGGGGAAACAGCAGGGCGGTTTCATATTTT	71.9688	82.579	69.0998	138.736	350.779	198.72
ATGTCCGGCTATCAATGAAGGAATACACCA	21.3534	22.5924	17.6963	227.858	147.507	23.2545
GCGAGCGGGTAGCCCGTAACGTCTAGATTC	124.166	141.008	116.29	511.761	482.096	521.112
GAGCAGGACCCCCGCATTCCACTCGGAGAC	121.003	96.6019	112.076	928.887	489.292	401.668
AAAAGTATAATGAGTAACTAAACATCATGG	83.041	84.1371	81.74	271.04	239.249	282.225
AAATGGAATACCAAGAGAACCGAAAATATC	57.7332	65.44	66.5718	363.837	79.1502	121.557
AAAGCGTAGGCGAAAAAATTAATCGTGGCA	104.394	91.9276	96.0656	0	0	0
GCGTGTTCGCCTAACAATTCATGAATACCA	21.3534	28.8247	26.9658	3.67512	10.7932	85.6187
CGGACAATAAGATGCTATACAGATGGCAAC	22.1443	28.0457	23.5951	220.507	34.1785	33.8247
GATAGCCCTAGATTGCCCATACGCGATAAC	15.8173	17.139	18.539	124.035	82.7479	61.3072
GGCGTAATTGTAGCGATAAAATGAACGGCA	98.8583	98.939	109.548	504.411	365.17	172.295
CAATCGACGAAGCTCGCAAATCACAACAGC	218.279	192.425	214.041	1088.76	753.725	211.404
GTAAAGTCTTCTAAAGGCCGTTGACAAGGA	145.519	119.973	129.773	827.821	627.805	451.348
ATAGAGCTGACGAGATCGATGTGCAAAGAT	176.363	172.169	167.693	199.375	266.232	1306.48
ATTTCCCCAACCCTTGAATAGATCAGGCGA	164.5	164.379	156.739	412.533	525.269	200.834
ACATTTCCGCACCGAGCAAGCAGTGAAAGT	116.257	133.996	136.514	496.142	241.048	598.274
CCGTCAATGGGAGGCACCGGATAGAGCACG	147.892	120.752	129.773	204.888	467.705	428.094
AAAATCGATTCTCCGGTACCTTCTGAGTTT	121.793	109.846	103.65	524.624	196.077	455.576
GAGTAACTGCTATCGCAAACAACCCCCGTA	146.31	125.427	109.548	359.243	199.674	449.234
CTAAAGGAATCAAGTAATCGGCAGAATATG	111.512	113.741	105.335	527.38	282.422	209.29
CACATGATTTTAAGGGTGCAACACCGCTAA	81.4592	74.7885	74.1559	140.573	127.72	279.054
AAGGATAAGACACGTCTAACTTTGAGATCT	71.9688	80.2419	72.4705	101.066	35.9773	107.816
GGCGTTACGCACGTTAACTGAGCTCCAACT	506.945	542.996	538.473	323.411	931.813	855.13
AGTCAGAACGGCTCTAAGAAGCATAATAGG	17.3991	42.0685	26.9658	324.33	154.703	93.0179
ATGACCCAAGTAAGACAGGGTTCTTGTCTA	147.892	175.286	170.221	375.781	296.813	678.608
TTAGTAGTCACTCCCAGAACCGGTATGTAA	124.166	141.787	147.469	194.782	230.255	525.34
AATGATCAACTAGAGGCATGTTCTGGCAAA	81.4592	82.579	80.0546	304.116	321.997	106.759
TGTAGGCAATCATATTACGAAAATATCAGA	72.7597	84.9161	80.0546	55.1268	75.5524	139.527
GGGGAGACGACATATCTCCAATGGAACGAG	49.8246	65.44	66.5718	106.579	75.5524	144.812
ACCCAGTGAGACAATGTGCCAGCTTGAGAA	48.2428	39.7314	42.9767	60.6395	19.7875	56.0221
GCCAACCTAGGGAACGGACCTAGAAGTACT	15.8173	16.36	16.8536	0	1.79887	0
CCAGTAGGTTACGCATGCCACTAAAGAAGG	49.0337	57.6495	48.0328	235.208	187.082	173.352
CACCGTTACACTTCTTAACCAAGCGGAGTG	39.5433	64.6609	59.8303	323.411	145.708	42.2809
GCGATTCCGCTAAGAGGGAGGTCAAAAAGC	25.3077	24.9295	25.2804	12.8629	82.7479	178.637
AGTAGTCAAACCAACCTGTGCCAAAATGTC	18.1899	14.0228	16.8536	0	32.3796	124.729
TATGAGCAATTCCTCCATTGGTTAAACCTG	131.284	148.798	153.368	904.999	575.638	668.038
AATGATAGAAAGTACATTAGAAGTATGCAA	103.603	103.613	105.335	543.918	422.734	300.194
GCAGACCTCGTGTACACTGGCTGATCTTGT	140.774	138.67	138.2	382.213	796.898	906.924
ATTAGAACTACGACACACGGACTCATCGAG	92.5314	102.834	112.919	271.04	61.1615	145.869
ATCTTGAAGATGATAAGAAAGCCATCCGCT	66.4328	54.5333	61.5157	82.6903	239.249	43.3379
GACCAACCCCTTACTATGTATGGAACAAGA	113.094	99.718	103.65	390.482	588.23	167.009
AGTAGCAGTGCCTGGACTAGCACTCACCTG	90.1588	96.6019	92.6948	181	1001.97	320.278
TGCAGACATATAACCGGAAGAAAAGTAGAC	41.1251	62.3238	56.4596	146.086	246.445	28.5396
CGAAAAGGGTGCGTATGCTGAGGGCCATGT	124.166	123.869	127.245	720.324	525.269	561.278
ACCCCGTAGAGAGCCAAACCTACTAGGCTA	93.3222	112.962	123.031	346.38	302.21	399.554
AAGGAAATATCGTGAATAAGCAAGAAGGAC	40.3342	34.2781	26.1231	107.497	208.669	33.8247
CAACAAAGCGAACGTGTTCATTCGCGGCCA	30.0529	28.8247	30.3365	67.9898	8.99434	218.803
AGGCCAGCCTAATCAGATATCACGTTACTT	21.3534	14.0228	23.5951	31.2385	89.9434	270.598
CATGAGGCCAAATCGCGAAAGGGAGCGCAG	215.116	213.459	189.603	712.055	1095.51	568.678
TGGACTAGGTAGCCCTGGAAAAGGAAAAAA	31.6347	26.4876	22.7524	162.624	106.133	3.17106
TGAAAAATAATCTTATCTGTGGCTCAACCG	52.988	51.4171	48.0328	315.142	239.249	194.492
CAAAAGCCAGCTAAGGAGAAATAAGGACCT	43.4977	45.1847	53.0889	243.477	174.49	157.496
AACATGCGAGGGAGTGCCTAGAACAGATCC	102.022	101.276	113.762	461.228	410.142	462.975
AGCGACGAAAGACACAAATTTGAACCCAGC	176.363	148.798	165.165	831.497	280.623	365.729
CGAAGACGCGGACAGGACACAAAGTTTAAG	90.9496	90.3695	89.3241	218.67	483.895	53.9081
GGAATGTAAATCAAGATAGCAGTACGCTCA	117.048	133.996	105.335	487.873	161.898	577.134
AGGTAGCAGATATAAACTTCATGAATACCT	80.6684	83.358	87.6388	166.299	133.116	271.655
AAAAAGCAAGCCCAGCTGAATAGTGTCAAA	88.577	90.3695	90.1668	511.761	449.717	345.646
CGCCGGCCGCTGGGAAACGTAATACGGAAG	55.3606	58.4285	45.5047	1.83756	1.79887	283.282
AACAAGTTGTAACCAACTTAAAGAGCGCAG	35.589	40.5105	39.606	78.0964	163.697	140.584
TCAAGTGAGACCCAAAGAAAAGGGATATGT	122.584	117.636	145.784	785.558	221.261	285.396
ACGGCCAATGCTAGTAATGTACCAACACAA	128.911	130.88	144.098	198.457	521.671	164.895
GACATGAATTCATTTACAAGTAGTGTACCG	90.9496	98.939	96.9082	238.883	124.122	202.948
AGAGAAACGCGGGGTAGGCGGATGTCAGGA	71.9688	79.4628	71.6278	74.4212	70.1558	189.207
CTGGGAATTATGACAAGCCAACAAAAGGCG	44.2885	33.499	44.6621	34.9137	7.19547	54.9651
AGAAATAGAAGGTAAGGTCACAGGGAACGT	98.0674	88.8114	103.65	83.609	343.584	109.93
ACCTGAACCTACGCAACCAGATGAGTGCTT	121.793	116.078	133.986	286.66	97.1388	527.454
GAGTGGGTCGTCTAATCATCATATGAACAA	35.589	37.3943	43.8194	11.9441	55.7649	100.417
TCCCTTGCCCGGCACCCCCGCGGCTGCCCG	41.9159	40.5105	42.9767	45.0203	89.9434	85.6187
AAAACTCTCAGGACAACACGGTACTGTACT	39.5433	38.1733	38.7633	86.3654	172.691	204.005
AAACAGAACTATATGGAGAATGTTACGTCT	73.5506	64.6609	69.0998	208.563	147.507	79.2766
CAAGCTATTCTGAGCGTGAGCTGACGAACT	44.2885	37.3943	26.9658	78.0964	62.9604	73.9915
GTTGACAATAGGATGCGGCACCAACGTAAC	71.178	72.4514	71.6278	482.36	91.7422	477.774
GAAACAATGAGTTCAATCAAACAAAAGATG	22.1443	28.0457	21.9097	16.5381	91.7422	180.751
ACAAAACTTCAAAACGAATATAATATAAAA	11.863	21.0343	12.6402	13.7817	48.5694	0
GTCGGTTCAGGATGACAAAGGCGACCACGC	101.231	115.299	87.6388	99.2283	314.802	349.874
AGCACGCCGCCGATAGAAGCCAAAGAGATT	58.5241	73.2304	47.1901	94.6344	307.606	320.278
CTTCGTGCACAGAGGTTCCAAGACCCGAGT	77.5049	73.2304	78.3693	502.573	226.657	774.797
AGGTAGAGCGAACGATTCAATCGCAATCGA	164.5	162.821	161.795	481.441	813.088	660.638
AATGCGACAAAATATTGTACAAAGGTCATG	144.729	130.101	138.2	656.009	604.419	281.168
CTACTGCATACGCATTAGTGGAAAATGGAT	82.2501	94.2647	93.5375	252.665	399.349	280.111
TGTACAACGCTCAAGCACTCCCAAGTTCAT	56.9424	45.1847	47.1901	376.7	152.904	173.352
AACAATTACCGAATAAACGCGGATAGGAGA	55.3606	40.5105	48.8755	373.025	131.317	79.2766
AGAGACCGAGTAGACGGATATAGAAAAAGA	19.7717	19.4762	21.9097	231.533	122.323	71.8775
GCCAAAAGGTGGACAGCACGAACCTTTAAG	112.303	119.194	120.503	274.715	656.587	154.325
GAGTTTATTTGAAGTCAAAGCGACATTGAC	113.094	132.438	126.402	249.908	433.527	742.029
CTATAGTATGTCACGACACAGCAACACTCC	94.1131	84.9161	112.076	171.812	34.1785	686.007
GACGGACCAAACACACAATATAGAGTTAGC	52.988	68.5562	45.5047	166.299	21.5864	329.791
TATGAAGGAAACTATAATGACCCAACACGC	283.13	249.295	271.343	923.375	757.323	647.954
TAAGCCGAATACGGTAAGGTAGGAACTGTT	340.863	349.013	344.656	817.715	410.142	608.844
GACGAGGAATGGTACACAGCGGGTTGATAC	52.988	52.1962	48.8755	61.5583	0	200.834
CACTTGGCCAGAACATATTCAACACAAGAA	62.4784	71.6723	53.9315	218.67	498.286	103.588
GATAATGGAAGGTTATAAAACAAGCGCAGA	57.7332	55.3124	60.673	2.75634	115.128	7.39915
TAAGAGCGAACTTGACTAATTCTATGCCCT	54.5698	66.9981	58.1449	91.8781	194.278	0
GTGGCTGAGGAGAGAGTGCGGAGTTGCTAA	156.592	149.577	169.379	567.806	467.705	671.209
GGCATCGGACGGACGATCTCAAGGTCCTAA	96.4857	88.0323	91.8522	397.832	500.085	518.998
CCGTTCACAAGATCGAGCAGAGTATAGGCG	101.231	116.857	115.447	551.268	503.683	891.069
TGCTAAGCCAAAGGTAAAGAGGATACAAAT	86.9953	75.5676	75.8412	563.213	329.193	379.471
AGAAATAGAGCATACCTCATACAAAAACTC	60.8967	56.0914	54.7742	214.995	151.105	198.72
GAAAACTAAGAAAGCATTATCCCATTAACA	109.14	121.531	88.4814	428.152	354.377	425.98
CCACGTGCGGTTGCAACCGCGAACTCACCT	90.9496	88.8114	81.74	86.3654	284.221	258.97
AGAGTCCATAATATCGGTGAACGAATACGC	101.231	93.4857	80.8973	141.492	251.841	62.3643
CAGGCCCTTACCAAGCCTCACAGCCAGGCC	78.2958	66.219	66.5718	194.782	510.878	175.466
CCGCAGGAACTAGCACTCGCCACAAGCCTG	116.257	109.846	107.863	251.746	755.524	362.558
CACCCCCCCCCGCTCTCCTCTCGGATGGCC	34.0073	34.2781	26.1231	118.523	44.9717	86.6758
GCGAAACTACTCCCGTAACGCAATAATGCC	117.048	123.089	120.503	549.431	219.462	233.602
GAATCACCAACACTAAGTGCCATGAACTCA	94.904	77.1257	82.5827	238.883	305.807	57.0792
TCTTGACATAATTAAGCTTAGCAACAATAT	68.8054	52.9752	57.3023	220.507	79.1502	224.089
CGATTGAACCGTGGAGGGTGTGTACCGTGA	9.4904	3.89524	0.84268	2.75634	16.1898	8.45617
AACATGTGCTCCTGTAAAAAAACCCATAGG	42.7068	36.6152	28.6511	235.208	77.3513	123.672
ATAATGATGAAAGACGAACCAGCTCCGGGG	30.0529	21.8133	33.7072	135.98	106.133	151.154
AGGTGAACCACTTACGTAGAAATAAAGAAA	86.2044	71.6723	77.5266	399.67	253.64	160.667
GACCTAGCAGGCAGTAAACACAACGAATTA	62.4784	70.1142	74.1559	301.36	161.898	262.141
ACAAGCACCGCAAGCCACCTCATACTACAG	84.6227	80.2419	79.212	334.436	350.779	431.265
AATGAGGAAGAACGACGTAGGTTCTGTTGC	136.029	146.461	144.941	330.761	224.858	64.4783
AGAACACAAAACTAACACCGATACAAAGGA	102.813	100.497	108.706	322.492	149.306	2.11404
GGCGACAGCCTCCAACAATAGACGCATGCA	84.6227	96.6019	106.178	293.091	269.83	348.817
AATTAAATATAGGACGTGTCTACGAATTTT	43.4977	49.08	45.5047	81.7715	10.7932	65.5353
GATCATAAACGTAAGTCCATCCAGAACTGA	56.1515	62.3238	63.201	142.411	19.7875	161.724
TGGGCTGCCGAATAGCCAGCGGATTTGAGA	68.0145	62.3238	72.4705	105.66	136.714	95.1319
TAAGATTTGGCGACCCTGACACTAACCACA	52.988	66.219	46.3474	380.375	338.187	517.941
AAAAATCTCCATCGTAATTGAAACGTGACG	14.2356	20.2552	12.6402	67.071	61.1615	0
GTCCATCAGAAGCAAAGGATGTAAATGTAC	111.512	122.31	104.492	1025.36	255.439	623.643
GACGATATTAGACACAAGGTGGCCATACTG	116.257	123.869	94.3802	301.36	356.176	157.496
CGGCCGAGCGTACAGATCCACAGGCGTTAC	68.0145	85.6952	87.6388	33.9949	125.921	60.2502
GCTAATATGGAATACATTTGAATGAACATC	52.1972	70.8933	60.673	658.766	169.094	701.862
TATCAATAATAGTGTTAACAAAGCTGAACG	65.6419	56.0914	48.8755	381.294	176.289	172.295
GCGGCGGCCCTGCGCCCAGACACCCCGCCT	754.487	727.63	796.333	742.375	762.72	262.141
AAAGTCGGGCCCAAAACGAATTGGACGGAC	124.166	102.834	107.02	292.172	368.768	214.575
ATCAACGAGCGTTCAATTGTTTTCCAGCAC	125.748	127.764	123.874	256.34	242.847	207.176
AACCGCTAAGTCATGAATCACTTTCAAACA	59.315	67.7771	63.201	300.441	151.105	219.86
ACAAAGATAGTTTAAACGCTATGATTAGCA	27.6803	21.0343	17.6963	22.0507	57.5638	87.7328
GACAATCGCAACCAAAGAAGAACCGAGGAG	82.2501	87.2533	87.6388	176.406	194.278	255.799
AGTGAGGTTTTAAAACGAGCGGGGTGGCGG	46.6611	37.3943	39.606	125.873	257.238	76.1055
CCGCCAGGGTAGCAAATCCCACAAAACGAC	142.356	158.147	131.458	588.938	456.912	499.971
CAGTATATCAACCGTAATGGCACTAAACTA	124.166	136.333	116.29	260.015	233.853	117.329
AATCCTGAAAGAGCACAGCACACCCGTCTG	90.1588	83.358	92.6948	160.787	372.366	480.945
CAGCCACTAACATAAGACACTTACGGATAC	180.318	186.192	155.896	677.141	726.742	384.756
CAGCAGAAGAATAAATCGTGCATTATCGTA	99.6492	102.055	104.492	239.802	187.082	103.588
GCTCAAGATAAGATACGTACGAAACCGAGT	98.0674	87.2533	89.3241	792.908	176.289	248.4
AAAGACCGCAGCGGCATATGAGATGGTTAT	100.44	92.7066	100.279	226.939	343.584	564.449
TTAGAGATAAAGTGTAACAGAAAGATGGCA	37.1707	44.4057	44.6621	211.32	365.17	78.2196
CCGCCGCGAGTCTCTAGCAGATATATCGGA	33.2164	32.72	38.7633	71.6649	129.518	4.22809
TGCGGCCCTATGAAAGACTCCCCGAAAGGA	18.1899	24.1505	17.6963	17.4568	0	34.8817
ACTAAACAGAGAGGAGCAAAGCCGTAACAA	26.8895	21.8133	21.9097	17.4568	10.7932	34.8817
TTTCGTAGCCGGGAGTTGCGTAGGCGACCT	158.964	172.169	165.165	415.289	483.895	951.319
GATTGCCGCGACTTGCCGACGATTTGCACA	121.793	153.472	151.682	506.248	473.102	115.215
TACATAGATGGGAAGCGTATCCAAAGCAGG	45.8702	41.2895	44.6621	315.142	77.3513	217.746
CACCCCCCCACCGACCCCTCGGCACGATGC	29.2621	35.8362	23.5951	63.3959	80.949	171.237
AGGCTACATCACGCCGAACACCAAGAGACG	183.481	196.32	178.648	668.872	161.898	147.983
CTGAGAAAAGGACATCAGAACAAAGAATCC	102.022	92.7066	87.6388	113.01	181.686	94.0749
TGAAGTCGTGGCTTAGTGCCGTAAACGAAG	94.1131	89.5904	80.8973	102.903	253.64	183.922
AAGATTCCGGTAATAAGGTCCATATGAAAA	13.4447	13.2438	14.3256	2.75634	0	8.45617
ATAGAGCAACACACAAACCAAATAAACGAT	45.0794	39.7314	39.606	233.37	3.59773	57.0792
AAGGAAATAAAGTGTCAATTTCTCTGATAA	90.9496	72.4514	83.4254	266.446	291.416	317.106
AAAACACGTAAACATAAGCTAATCTGGTCT	96.4857	86.4742	94.3802	26.6446	125.921	161.724
TTGAGCATCAAGGCTTCGGACACCTATGAG	181.108	160.484	125.559	520.949	205.071	412.238
GCACAAATGGCATAGTGTCCCACTGGCACC	68.8054	90.3695	99.4363	550.35	516.275	346.703
GCCTCAGCCAAGACAAAACATTAAAAAATA	49.8246	41.2895	37.0779	221.426	152.904	143.755
AACGTCGCGTAACACTGGATTCACAGGACA	48.2428	55.3124	61.5157	23.8883	8.99434	87.7328
GACTCCGAAAACTTATGTAACTCTAAAATT	26.8895	24.1505	16.8536	13.7817	12.5921	34.8817
ACAAAGGGCAGCCCAAAAAGGAGAGATGAA	294.202	268.771	284.826	885.705	1345.55	1022.14
CAGGCACGGCGGTGCCGAGAGAGTGGCCCG	170.827	148.798	149.997	414.37	599.023	878.385
GAAAAACTACTTTTATGAATACATGAAATG	63.2693	60.7657	65.7291	270.122	302.21	200.834
ATTGTGATAGAACTGAACTCCGTGTAACTG	85.4136	86.4742	88.4814	636.715	91.7422	607.787
CGTAAAATGCAGCAGATCCCTCCAAGTAAT	55.3606	32.72	48.0328	64.3147	160.099	292.795
CATGACAGGCCTGAAGGAATTGACCGGGAA	47.452	44.4057	46.3474	87.2842	224.858	138.47
TGCAGACTATGACGATAGTCAATATAGCGG	122.584	137.891	146.626	561.375	768.116	794.88
AAGTTTAGCACAAAGGTTAGTAAAGCTACG	97.2766	85.6952	94.3802	373.025	253.64	417.523
AATAGGGGAGTGAACCAAAGAAATGCCGTA	94.904	81.0209	85.1107	122.198	350.779	358.33
GACCCCGTACCCACTGTTTCTCGATAACCT	43.4977	35.0571	47.1901	87.2842	298.612	154.325
GGTGCCAGCTAGAAACAACACCGAATGAAA	31.6347	17.9181	19.3816	269.203	21.5864	115.215
AGCCATGCAAAGAATGCACGAGCTGGATGA	207.207	197.878	198.03	1049.25	640.397	615.187
CGGCGCCGACGAAAGGTGACTCCACAAAGC	76.714	82.579	85.1107	145.167	379.561	264.255
AAGCTTTGAGCTCACAATAGGATTGTCAAT	50.6154	63.1028	55.6169	301.36	478.499	90.9038
GTTTGCCGAACCTTTGACAACCTCCCTACG	184.272	201.773	214.041	551.268	759.122	233.602
GAGATGGACTGGTTTAGGTTTCTACGAACG	170.036	190.867	160.109	676.223	944.405	202.948
GCCTTGAAAACCACATAATTAAAACACACG	143.147	130.101	128.93	70.7461	224.858	267.426
GCCAAGCATAAAACAGGTTCTCTATGTTAA	112.303	112.183	125.559	67.9898	208.669	403.782
CGCTAATGCGATGCAGACAAAGCGAAACGG	119.421	120.752	110.391	1155.83	203.272	382.642
AACCTGAGAAGCGCTGTCTCTACGACGTCT	44.2885	35.8362	45.5047	104.741	142.111	308.65
GACCGGTAGCATCAGTCAAGCATATCTCAG	260.195	262.539	220.782	265.528	366.969	340.361
AAATTCAGATCTTGGATGACTAGGAAATAT	138.402	144.124	133.986	176.406	494.688	765.284
ATGAAAGATAATACACGCATAACAGGAACG	118.63	121.531	106.178	341.786	223.06	452.405
AATACAAGCGGAAGATAGACTATACCAAAC	104.394	95.0438	96.0656	432.746	64.7592	135.299
AACAGAACGGACAGAAAACGGAAATGGGTA	117.048	115.299	109.548	464.903	381.36	251.571
AACTAAGAAAACCGAAGGTGGAGGAATTTC	44.2885	39.7314	41.2913	59.7207	34.1785	150.097
ATTGCTGAAAGGCGCCATATAAGAACACAA	27.6803	26.4876	20.2243	52.3705	0	20.0834
GCAACCTTAAATCCGAGTTTTGATTGTACC	149.474	172.169	156.739	268.284	1048.74	821.306
AAAGCGCATCACATAGAGAAACGACAGCAT	155.801	188.529	174.435	445.609	392.153	236.773
GCGACACGACTCTGTAAGATACTACCCCTG	78.2958	72.4514	83.4254	117.604	181.686	353.045
GCCTTCCTTGAAAAAAGCATGACCCAGAAA	45.0794	39.7314	47.1901	175.487	262.635	497.857
AAACTTTGCTCGGTCGTTATACAACATCAA	152.637	127.764	168.536	211.32	332.79	555.993
TGGAGGCGCGCCTTGTGTCGAACACGTCAG	133.656	123.869	137.357	326.167	127.72	242.058
CCTATTGACCAAGAGCGGAGAGATACGGAC	116.257	118.415	112.076	152.518	131.317	433.379
TAAAGAATTATATGTGTAAGGGTAGCCCTA	93.3222	84.1371	90.1668	318.817	154.703	367.843
TTAACTAAATCCTCAGTCGAGCCTATCGCA	108.349	110.625	99.4363	268.284	104.334	907.981
CAAAGGGTAAACGATACACTACACTACTGC	47.452	43.6266	70.7852	0	259.037	228.317
GGGGAGAATACTCAAGATACGAAGACTAAA	74.3414	84.1371	79.212	155.274	161.898	442.892
AGCAGTTCATGCAGATCACTTGCTTTATAT	68.8054	70.8933	74.1559	339.949	154.703	262.141
TTGAAAGTAACGCTCGCATCTTAACAAACA	51.4063	50.6381	37.0779	334.436	388.555	132.128
GGCCAGGCGAGGTACCATTCGAGAGCTGAT	53.7789	56.8704	48.8755	162.624	165.496	284.339
GTACCCTAGGTACTTAGACCAAAACAACAA	123.375	141.787	115.447	782.801	572.04	356.216
CCCACCGTCCAGCGTGTACTGCTTCTCGTA	132.866	126.206	119.661	383.132	392.153	543.309
AGGGTGGAACGGCAGAGACGTCACTGAGTG	2632.79	2655.77	2780.85	2687.43	4401.83	2877.21
AAGCATCTAAAAAAGATTGTATTCATATAA	94.1131	106.729	117.133	166.299	277.026	116.272
AATAGAAACAGTACAACTCGATCTCGAACA	72.7597	83.358	83.4254	302.279	194.278	184.979
ATGAGGAGAGATGAGTATAAACGTACATTG	57.7332	80.2419	75.8412	178.243	8.99434	119.443
AGTAGCGGCTAAGAATCACGAACGAAAGCC	45.0794	41.2895	32.8645	6.43147	0	42.2809
CATGGCCCACCACCGACCCTTGCCGTGCCT	132.075	151.914	148.312	322.492	221.261	501.028
CACGTGGAAACCTTGTTGCCATTATGAAAA	94.904	114.52	111.234	243.477	246.445	293.852
AAATAGTGAAAGCTACGATGCAACGTGAGG	113.885	108.288	91.0095	275.634	230.255	78.2196
TGAGCGAAAGTATGGCGAACAAGACGCAAA	75.1323	73.2304	79.212	100.147	75.5524	157.496
CACGTGATCGGCGAATAACACCGGAACTCG	173.2	163.6	142.413	151.599	302.21	940.749
CCATAGAGGAATCCCATCACTTACACCCGC	158.964	164.379	139.042	627.527	372.366	239.944
GGCCAAGCAAATCGATTACAGAATGAGATA	115.466	134.775	127.245	198.457	181.686	473.546
ATCCAGCCACAGTACATGACAATACACGAC	128.911	130.88	117.975	239.802	561.247	532.739
CACATATCTGATAGAAAAAGGGAGAATCGA	98.0674	89.5904	85.9534	697.355	221.261	280.111
AACACAATATCGTAACTGCATTCCACGTTG	142.356	114.52	116.29	296.766	30.5807	54.9651
AGATGATAAGAGATTTCTGACTCCAACGGC	103.603	100.497	80.0546	320.654	140.312	101.474
AACGAGAGATACGCCCAAAATTCGGACAGT	102.813	95.0438	91.0095	81.7715	170.892	143.755
CGGACACGCAGCGGAATGGGATTACAGCGA	79.8775	84.1371	85.9534	305.954	89.9434	219.86
ACAGAAGTATTAAACGAATCAAGGCAAAAT	59.315	48.3009	62.3583	128.629	37.7762	56.0221
ACATGCTGTTAAAGTACTAAACGCGTGCAA	54.5698	51.4171	63.201	10.1066	7.19547	233.602
AACCACTGCGATAAACATGCCGAGGCAAAG	35.589	31.1619	35.3926	0.918781	80.949	101.474
AGACATGGGCGGAAGATAAATGCTATGCAA	36.3799	36.6152	39.606	101.985	8.99434	85.6187
TAGGCGCCCATCCAAGCAACCAGGATGTGA	26.0986	17.9181	27.8085	79.0151	12.5921	115.215
AGACGTTGTACAGAGCCACCTACACCCACT	97.2766	117.636	127.245	412.533	872.451	65.5353
GGAGTGAGCTAGCTCAGTTCAATACATCGC	336.909	300.712	337.072	999.633	516.275	970.346
GGAACAGACCCTACATCCAATGGTTGATCG	91.7405	83.358	91.0095	114.848	295.014	450.291
ACCGAGCGAAATCGACCTGGGCTTCCCTAG	83.8318	90.3695	86.7961	846.197	169.094	304.422
CTAGGGCAGCAATGACAATTTATCGATTGC	162.918	175.286	172.749	590.776	643.994	518.998
CGGCTGAGCCGTCACGCTTGACATTACCGC	87.7862	68.5562	75.8412	196.619	44.9717	302.308
CAAATATCTGCGGAGAACCAAGAAATTCTT	52.1972	36.6152	31.1792	102.903	160.099	211.404
TTGCGAATAAGGTGATTCGAGGTAGGGTCA	22.9351	26.4876	21.067	16.5381	7.19547	77.1626
GTATGCAAGGGCCAGACGGATATGCGAACA	1678.22	1689.75	1695.47	1031.79	1140.48	888.955
AGAGAAAATGTAAAACCAAACAGCCATTAT	117.048	91.9276	97.7509	87.2842	84.5468	119.443
GACTGAAGTCGATAACAAACTGGCGTTGCG	132.866	107.509	113.762	67.9898	104.334	47.566
AGAAGTGGCGATAATGGCCAAATCAGCGGA	74.3414	74.7885	66.5718	35.8324	8.99434	59.1932
TGATAATTGTACAAAGGCCTGTTAATCTAA	60.1058	63.8819	70.7852	33.9949	64.7592	1.05702
AGGGGAGCCCATCGAGATAATGTCGCAAGC	176.363	191.646	203.086	637.634	316.601	838.218
TGCCATGTGACGCAAAAGTCCAAAACAGAA	125.748	120.752	132.301	489.71	635	330.848
TACAGACTCTAATGCGGAGTTTAGTGAAAG	41.9159	32.72	37.9206	36.7512	79.1502	95.1319
AGAATCCCTCAAAATGTGAATGACGAATGG	245.959	233.714	224.996	834.253	706.955	664.867
TACGTGCCGTCTCGCCTGAACATTACGACA	204.834	222.807	187.918	665.197	809.49	690.235
AACACAGGCCTATATAAACCCTATCCTAAA	196.926	190.088	166.008	825.984	949.802	598.274
CTAAGGGGAACACTCATACAGAACCAATGA	136.029	163.6	149.154	337.193	820.283	816.021
AACAACTTCTTGGCCAGTGGTTAACATCAG	117.048	111.404	91.0095	373.944	397.55	335.076
CCCGCCAGCCCCACTACAGACCCGAACCCC	84.6227	62.3238	78.3693	94.6344	311.204	828.705
CTTACGTAATTCAACGATGCAGGGCGCTTA	83.041	107.509	105.335	506.248	521.671	589.818
AAAGGACAAGAGAAAGAATTGAGGCCGAAT	92.5314	74.7885	92.6948	67.9898	215.864	341.418
TTTAAATTAACACTGAGTACGCAACTCAAG	58.5241	61.5447	46.3474	232.452	203.272	338.247
TGCCTAACAGGGGGGGAATACACGCAGTAA	36.3799	49.859	57.3023	132.304	125.921	124.729
TAACGTTTTATACAAGAGAAAAAACACTAC	29.2621	24.9295	21.9097	32.1573	61.1615	32.7677
GTGCAATCGCAAAGCGACATGAAGATTTGG	46.6611	53.7543	62.3583	443.771	138.513	103.588
GGGCGCATCCTCATTTACCAGGGCTGCGAA	166.873	167.495	189.603	597.207	987.578	933.35
ACACAGAAACGAGCAGAACTATGGGCAGGT	162.128	151.914	164.323	624.771	827.479	580.305
CTATAAGTTACCAAAACAGCCGTATTGCAA	93.3222	82.579	75.8412	100.147	296.813	329.791
TGCCTAAAATCTTTAAAGTCAAAAAACCGG	38.7525	66.219	45.5047	66.1522	215.864	63.4213
CACGGTTTTAATAAGATGTGAGCACCAGAA	46.6611	38.9524	50.5608	132.304	248.244	395.326
AGCGCGAAAATCTACTTCGGTGGACCGAAA	34.7981	28.8247	31.1792	324.33	239.249	232.545
TTTACAATAGGTATTCTTACCTGCTGGGGT	79.0866	97.3809	77.5266	564.131	91.7422	528.511
ATGCAACGTATGGATACTCTTAAAGGCGTG	154.219	130.101	143.256	190.188	145.708	318.163
CCACCCATCGGACGCGACACACGCACCGAA	52.988	75.5676	76.6839	158.949	179.887	124.729
AGAAGAGTTATATTCTCAGAAGCATACGGA	75.9232	64.6609	70.7852	134.142	190.68	33.8247
TGAAGGCACTTCACAGGGACCTAGCTCAAC	1531.91	1601.72	1595.19	1484.75	1462.48	1449.18
GGAGATTACGCCATCAGACTTTCGGAGTAA	954.576	1029.9	985.093	462.147	649.391	508.427
TAGCGCCTAATGGGTATTCTAATAAGCAAA	83.041	78.6838	94.3802	498.898	348.98	415.409
CCTTGCTCTAGACCGTCATATTACGTAGCA	96.4857	123.869	121.346	553.106	1018.16	653.239
GGCCTGCAAGAAGACCACCGATAGCAGCCC	80.6684	77.9047	78.3693	284.822	410.142	340.361
TCCAGTTTAATAGGATAGTTAACATGAAGC	72.7597	69.3352	91.8522	808.527	523.47	506.313
TGAAGCAGAGGCTAGGTGAATGAAAACATA	64.0602	72.4514	59.8303	439.177	330.992	301.251
CGGAGACAGTGATGAAAACGTTTATCAAAA	42.7068	47.5219	46.3474	59.7207	187.082	285.396
AAACAAGTGGCAAGATGTGAATGACACCGT	34.7981	24.1505	44.6621	36.7512	131.317	0
CAGGGGAGGAACTAGCCGACATACCGCGTT	12.6539	14.8019	16.8536	0	0	0
CAAGTCACGAAAAAAGCGTCTTCGTTAAGC	12.6539	11.6857	7.58412	33.9949	0	0
CAATCCCGCGGCATAGCCACACTAGCTCTT	147.892	172.948	165.165	651.416	670.977	524.283
ACAAATAAGGGACATATAGACGTTAACGCC	123.375	90.3695	107.02	49.6142	260.836	338.247
TTTTCACGCCGCTCACCCAGCAGGCCATTT	92.5314	102.055	99.4363	408.857	217.663	239.944
GGAGCAAAAGGCAAATAGCAGAAAGATGTG	131.284	125.427	115.447	446.527	485.694	936.521
GTCGGACGGAAGGTCCGCACGGACTCTTCT	101.231	78.6838	100.279	195.7	151.105	310.764
AGCGCGTATAGCTGTGGCCTGTGTCTGTAG	128.12	104.392	106.178	214.995	169.094	325.563
AATCAATAAAGAATATATGAGTAAGCTAAA	82.2501	59.9866	65.7291	337.193	197.875	235.716
ACGGTTATGTAGGTCTCATCAGAAAGAAAT	55.3606	66.9981	55.6169	65.2334	59.3626	51.7941
TGTCGACACTTCAATGCCAAATAGCCTAAA	66.4328	70.1142	59.8303	77.1776	138.513	289.624
AGCAATAAGCAGATTAACTAATAAAACGTT	49.0337	64.6609	52.2462	230.614	116.926	73.9915
CAAAAAAGAAAACCACACAAGACTCCCAAA	37.9616	38.9524	28.6511	104.741	77.3513	65.5353
ACTGGCAGCGGCTCCTCAATAGAACGAACA	399.388	444.836	420.498	2364.02	2788.24	1949.15
CAACCGAGACGAGCCGAAGTTAATATCGCA	408.878	419.906	415.441	1653.81	1214.24	1424.86
AGGCTATCAATGAAAGCTAGCGGACATATG	221.443	231.377	244.377	1376.33	1019.96	892.126
AGAAAACACGCAAATTAAGAAGGACAGAGA	162.128	171.39	182.019	715.73	805.893	978.802
ATACTTTGCCAAAGTAACGAATTGATATGA	244.378	250.074	238.479	1458.11	1027.15	921.723
ACTTATGACAAGGAGCTGAAGACCAATAAA	121.003	120.752	111.234	565.969	723.145	944.977
GTGAGCGAGACAGCCACTCAATTGAAAGCT	122.584	132.438	116.29	847.116	500.085	399.554
AGAGTATGATCAGTTACATTCTATATTAAA	37.1707	53.7543	50.5608	255.421	365.17	469.318
GACTAACCGTTAAATCATAAATTAAGACGG	77.5049	91.1485	61.5157	398.751	75.5524	49.68
TAAAATGCATAAAGTGAGTAATTAGGCAGG	63.2693	70.8933	64.0437	237.045	120.524	281.168
CGATTGCAACACTCGTGCACAGCCAACGGA	71.178	87.2533	91.8522	313.304	246.445	397.44
TTATCGTCCACGTAGAGAGCACATACGCAA	50.6154	59.2076	51.4035	280.228	53.966	159.61
AAGACCAACTAAAAGTAACCAACCAAACCG	77.5049	86.4742	85.9534	407.939	239.249	164.895
CCAAACTATTCATGGAGAACTCATGTACTG	104.394	114.52	91.8522	381.294	230.255	559.164
TTATAGGTTTGGAGGGTGATGCCCCATTAC	69.5962	81.0209	76.6839	57.8832	188.881	79.2766
ACGCAGGGGACTCCAAGAATAATAAAGCCA	58.5241	40.5105	50.5608	135.98	289.618	227.26
TAACCAAAGCAACCCGGAGCTGTAGGAAAG	41.1251	38.9524	42.9767	287.578	201.473	32.7677
ATCCAACAGGGACAGCCTGCGACCCGGGAA	55.3606	60.7657	48.8755	109.335	79.1502	75.0485
GAAAGTTAGCCATCGAGCTTAGGTAAACAG	161.337	192.425	202.243	459.39	438.924	590.875
AGCAGAGGCACGATTACTTAAGCAACACAT	142.356	168.274	139.885	601.801	370.567	284.339
AAACACCACCGAGTCTTCGAAAACCATACC	118.63	123.869	112.919	307.792	374.164	21.1404
AAACGGAAACCGTTGACCGGACTATCTAAA	60.8967	52.9752	38.7633	105.66	161.898	128.957
GTCTTGCAAAATAAGAACTCAACAAAAAAT	48.2428	48.3009	52.2462	167.218	91.7422	377.357
GATCTACAAGCACCCTCAAACACGGCACAA	26.8895	33.499	40.4487	56.9644	154.703	4.22809
GACACTCGATAACGAGAGCAAAGCCGGAGA	187.435	190.867	186.232	587.101	268.031	241.001
GACCGATCCAGAGAGCGTCCGGACATCAAG	81.4592	94.2647	80.8973	274.715	172.691	441.835
AAAACGACATATCCTGGCCGACATAAACAT	21.3534	27.2667	23.5951	36.7512	21.5864	0
TTCGATTCATAAACCTGCGAAAGAGAAGCA	127.329	102.834	144.941	423.558	302.21	354.102
CAGCCGCCGCCTCGCTTTCGGGCAAGGTCA	68.0145	69.3352	77.5266	633.959	478.499	62.3643
GTGTGAAGCAATCCCAAAATTATGCGACAA	90.9496	104.392	90.1668	499.817	241.048	379.471
GACCGTGGAAAGTAGTGAAGAGACATAGTA	378.825	386.407	340.443	338.111	642.196	829.762
CGTGCAGACAGTAAAAAGTAAAATCTCGCA	57.7332	80.2419	78.3693	150.68	118.725	17.9694
ACAAATTCGTTACTTAATAGAGGAACGATT	39.5433	38.9524	26.9658	113.929	35.9773	168.066
AGGAGAGAAGATAACCACGTCAAGGGGGGC	50.6154	59.2076	50.5608	265.528	250.043	331.905
AATGCATATTCTAGGGGGCGTGGTCCATAA	29.2621	38.1733	32.8645	58.802	253.64	0
CAAAATAGAACAGCAAATACGAACCACGAG	11.0721	14.8019	17.6963	0	0	76.1055
TATGGGCTATAGAACTGATAATCGAGGTGG	167.664	166.716	173.592	390.482	573.839	670.152
GGAATCGGACCTACGCCCAGATTAGGAAAA	55.3606	73.2304	64.8864	121.279	300.411	411.181
GAGACCTTCGAGACCGCTCAAATCGGACCG	117.839	84.9161	107.02	341.786	133.116	68.7064
GAACCGCACGCCGACCAACCGAGTCGCGCA	70.3871	86.4742	69.0998	311.467	151.105	135.299
ATAGTTAAATAAAAACCGCTATGTACAACT	59.315	59.2076	65.7291	90.0405	125.921	208.233
CGCCGGGGTACGCATCTTCAATCCTACGAG	63.2693	59.2076	54.7742	222.345	109.731	417.523
CTATCACGAAAAGTGTTAGATTTGCTGCGA	57.7332	72.4514	63.201	124.035	35.9773	135.299
GAAACCCACAGTGGCGTGAACAATCTAGAG	41.9159	43.6266	44.6621	138.736	127.72	137.413
GGCAAACCGACAGCCTCCTGCCAAGACCCG	45.0794	35.0571	41.2913	46.8578	104.334	127.9
GAAACCACTGATGCATGACGTCTACGACCC	32.4255	41.2895	51.4035	203.051	474.901	200.834
TGGGAAAAGTAATTCATAAGTCGTATTGGA	24.5169	26.4876	22.7524	168.137	30.5807	11.6272
AAGTAAACCCAACACTGGACAAACGAGAAA	224.606	201.773	220.782	470.416	365.17	467.204
GTTGGACTCGCAAGCGAGAAGCCGATGCAA	128.911	148.798	96.0656	283.903	332.79	525.34
TAGCCCGGCCCGCTACGTGAAACCGGGCAA	52.1972	53.7543	52.2462	193.863	347.181	72.9345
TGGTGTGGCAAAGGTGGTCCATGAGCCGGG	106.767	120.752	107.02	204.888	489.292	241.001
GACTCTCGCTAGTACTAGATAACTCAAGAG	128.911	113.741	144.098	901.324	487.493	143.755
GCCTTTCGCACGAAGATAGATTCACGTAAG	59.315	66.219	62.3583	223.264	354.377	376.3
CACACCGCTGAGACGACAACGTTCATCGCC	60.1058	40.5105	69.0998	261.853	192.479	274.826
CTACTAACAGAAATGTACACAAAACCAATA	106.767	105.95	123.874	592.614	332.79	345.646
AAGGAACTCAAGCCAAAGCTTTTAGAACCC	102.813	114.52	109.548	269.203	348.98	383.699
CCTTGAGTATATCCGAAGGCCCACAATTGA	62.4784	84.1371	82.5827	84.5278	181.686	94.0749
ATAGATTATCGTAACTTATAAAACCTCCCA	371.707	400.43	395.217	496.142	348.98	283.282
TAAGACCAAAGGTATCCTCCAAAAAGTCGA	202.462	193.204	211.513	1133.78	759.122	446.063
GTGCAGTAAGGACATGGAAGGTAAAGTTTG	181.899	180.739	164.323	533.812	755.524	697.634
GGGAAACCGACCCTTGCGGCAAGGCGGCAG	76.714	104.392	91.0095	403.345	291.416	243.115
GAGAACTGGACAAGGCGTGCTATTGTGACT	94.904	91.9276	107.02	248.071	176.289	59.1932
CCGAGGCTCCAAGGCCGCGCCGTCATCCCA	27.6803	31.9409	32.8645	307.792	62.9604	139.527
AAACTGAAACGCGATCCAGGAGTTCAAGTA	177.154	163.6	168.536	577.913	440.722	263.198
ATAATGACTGATACCAAATTAGAAGTTGCA	133.656	146.461	144.941	295.847	296.813	429.151
AGATACTCCGCGTTTTATACCCGATGGGAT	115.466	104.392	96.9082	180.081	250.043	243.115
TGATCAACCATACCCCAATAGTTATGTAAT	98.8583	95.0438	113.762	747.888	223.06	180.751
ACGAAGGGACGACTACAATCGCACGCGTGA	90.1588	99.718	113.762	67.071	784.306	183.922
ACCGTAGACTATTTAACGGATACTAATATA	49.0337	39.7314	55.6169	67.071	32.3796	12.6843
ATATTCAGTCAATCACAGCGACCAACGAAA	41.9159	35.8362	26.9658	18.3756	113.329	276.94
TAACCGATAATCGATTTGAGCCGGAATTCA	43.4977	46.7428	53.9315	96.472	16.1898	0
CGGACCGGAGGATACCCCCCCATCAGTGGG	31.6347	35.8362	33.7072	114.848	188.881	85.6187
TGATCACTTGCAAGTGAACCCTCACTATTC	226.188	273.446	252.804	1089.67	760.921	887.898
CACCATTGGGCCCACAGGGACTCTAGTCAG	65.6419	62.3238	57.3023	506.248	379.561	308.65
GCATGACAATAAGCTCCTCCGGGAATGGCA	83.041	84.9161	95.2229	479.604	268.031	54.9651
TACCTGTCGGGGTTACCCTGCCAATGTCGC	49.0337	59.2076	48.0328	193.863	143.909	569.735
CCGGGGGACGAAAAAGAATACACAGAAGAC	26.8895	31.9409	25.2804	90.9593	309.405	35.9387
TCCTGTGGAAATAACCAGGGCGACGGGGTG	208.789	228.261	228.366	350.974	967.791	986.201
CTTTACTCTTGAACTCAAGCGCCCAAACCT	204.834	197.878	191.288	762.588	527.068	440.778
AGGCATATAGATAATGAAATCAGCGCAAAG	166.082	165.937	145.784	288.497	554.051	867.815
GATCAACAATGGACCGCAGCTAGAGAGTGT	170.827	147.24	168.536	644.065	471.303	568.678
GGGTTCACCACAAAAAAAAACAAACACTAT	71.178	54.5333	70.7852	174.568	260.836	325.563
TCCCCCAACTCAGACGCTCGCGTCCCCCCA	78.2958	60.7657	67.4144	140.573	241.048	274.826
CCAATACTCGAAAAGGTCGCTGGTTCCACA	110.721	91.1485	112.919	122.198	84.5468	355.159
GAGAATCACTCGTAGCACCAATAACGCAGG	83.8318	98.939	91.0095	113.01	494.688	220.917
ACGACAATGGGCGTATCCAAGCGGCGGAAG	90.1588	93.4857	69.0998	316.979	266.232	136.356
ATAATTGACCTAGACGACTCGAAGAAATAT	37.1707	36.6152	41.2913	158.03	93.5411	16.9123
AACTAGCTGCCTGGGTGTGGGTAGGGGATA	18.9808	15.5809	24.4377	190.188	35.9773	152.211
TGGTGGTAACAAAAACTCTTACAAACTGAA	27.6803	28.8247	21.067	130.467	52.1671	89.8468
ATGAAACAGGTCCGGTACCCAAATCGCGCC	29.2621	20.2552	39.606	22.0507	64.7592	84.5617
CTGAGTCCGGGGAAGTACCACGGCTCACCA	155.801	144.903	137.357	406.101	537.861	281.168
TCGTCGCAAGAAGGAAAATAATGAAGGATA	130.493	157.368	127.245	622.933	163.697	154.325
ATCTAACAAAATAAAAATCACTTGAATGGA	66.4328	56.8704	67.4144	71.6649	167.295	293.852
TCCCTTGGGGTTATCCGTCCGACTATACTG	64.0602	44.4057	62.3583	213.157	79.1502	86.6758
CCCGTCCCCCAGGCCTGTACCACCAATGCC	51.4063	40.5105	30.3365	21.132	201.473	117.329
TGAGCATCCGTAGTCGATATACAAACATGC	70.3871	52.9752	64.8864	0	12.5921	196.606
AGATAGAACACACTGTTAGAATACACTGCA	35.589	30.3828	31.1792	131.386	125.921	3.17106
AATACAAGATAGACAATGTGAACATGCTAT	254.659	233.714	246.063	780.964	643.994	471.432
GGCTAACGTTATGCAACGTTCACCTTGCAC	320.301	284.352	289.882	865.491	1214.24	958.718
CGGCACCAGTATTAGCGCGGCGTCCCCTCA	166.082	152.693	166.008	298.604	516.275	347.76
AAGATCAAAATAGGGCCCGTGATAATAAGG	99.6492	96.6019	97.7509	166.299	98.9377	501.028
GGCGCGAGGGTAAGCGGGCATCTCCCGACG	88.577	78.6838	74.1559	484.197	485.694	417.523
CATATTAACGTCAAGTCATGCGGACTCACA	90.9496	94.2647	94.3802	273.797	8.99434	287.51
ATGTGCAAAAAGATCCGACCACACAACACC	68.8054	72.4514	80.0546	30.3198	181.686	212.461
TGGGCTGACAGATCAGGCAGTGAACCTATA	89.3679	81.8	65.7291	22.9695	68.357	1.05702
TTAAGACTTCACATACGGCTTAGAAACAAG	46.6611	49.859	41.2913	168.137	374.164	201.891
GGCGATCACGCGCGAAATCTATAGGTCGGG	52.1972	48.3009	58.9876	95.5532	122.323	41.2238
AGAGCCACATCAAGCTAATAAAGTAACTTG	41.9159	42.8476	45.5047	73.5025	100.737	95.1319
ATTATGCCTGGCGTATAGGCTAATATCAGT	28.4712	32.72	26.9658	278.391	53.966	13.7413
CCCCCCCACCCCAACCCGACGCGGCCGCCC	2.3726	2.33714	0	0	1.79887	2.11404
GTGTGGAATACATAATATAATATTTGAGAA	8.69953	4.67428	2.52804	0	5.3966	27.4826
GCCCGCATCCAAGCATACCGACACTCGCGC	103.603	105.95	104.492	310.548	345.383	331.905
CCCGGTTGGCCCCGATCCTGCGCAACGAGT	61.6876	66.9981	74.9986	588.02	104.334	657.467
TGCGGAGACGACCAAGTAAAAGAGTAACGT	79.0866	73.2304	80.0546	442.852	113.329	205.062
AGGGGGGAAGAAACAGGGACTCCCGATACC	46.6611	54.5333	69.0998	226.939	120.524	87.7328
AACGTGAAACTCTAAACATCACCCTTTAAG	55.3606	48.3009	67.4144	234.289	44.9717	270.598
TAGATAGCTAAATTTTGAAAAATTCAGTGC	64.851	74.0095	62.3583	145.167	205.071	73.9915
CAGCCCCCAATCACATAATCCACTTCTAAA	42.7068	26.4876	36.2353	237.045	102.535	398.497
ACCAGTACCGAAATTTGGAAAACTGGAATA	83.8318	88.8114	73.3132	147.924	313.003	399.554
AGTGGTAATCTGGTATAGTATGCGACACTA	153.428	146.461	141.57	316.979	503.683	415.409
AAATTAGAACCAATACGTGGAAACTCCGAG	99.6492	121.531	123.031	221.426	124.122	159.61
AGGCTGATAAATTCACACCGAAACACAAAC	224.606	239.947	225.838	449.284	426.332	548.594
CCACTTCGTGCAAAACACGAAAGGGGGCTA	39.5433	36.6152	48.8755	150.68	95.34	119.443
CTCGCGGTCTTCGAAGCCCCTGACCCCTAC	94.904	81.8	96.9082	243.477	332.79	515.826
AACATTGGGTGGTTTAAAACTAACGCAATC	75.1323	79.4628	69.0998	197.538	104.334	229.374
TGTAAGTGTTGACCTGAATTCCCGCCGGAA	85.4136	88.0323	84.268	161.705	183.484	330.848
GGGAGGGTACGTGGGGTAAATGGGAGAGAG	56.9424	50.6381	44.6621	210.401	179.887	258.97
GAGGGTACGAGACGCTCAACAAACACGGCC	36.3799	45.1847	44.6621	6.43147	61.1615	93.0179
GAAAGTAAAAAGCAAAGACGAAGCCCCAAG	27.6803	25.7086	24.4377	112.091	106.133	53.9081
AGCCCTGCAACTGATTGCAAAATCGTATGA	171.618	172.169	174.435	481.441	599.023	836.104
ATTAAGAGGGATATCAATGATATATATCGG	70.3871	82.579	61.5157	264.609	169.094	182.865
GGAGGCGCCATGGCCGTCTACGGTGGAAGG	46.6611	49.859	57.3023	289.416	251.841	172.295
TGGCCGATTTACGATAAAACAGCCCAGAGT	80.6684	73.2304	62.3583	155.274	246.445	118.386
ACCCCTTTCACAGCGGCTTTCCGCTGCTAA	41.1251	30.3828	29.4938	85.4466	188.881	34.8817
GCATAGAGGAATCACTTATTTAAAGAACCA	13.4447	20.2552	16.8536	35.8324	82.7479	93.0179
GGTCTATACAACGACGTAGACTGAGAGAAT	22.9351	18.6971	20.2243	23.8883	0	0
GTTAGAAGGAACCCTGAGATCGTACGCAGA	162.918	148.019	148.312	501.654	683.57	943.92
CCCCCCCTACCGCCGCCCGACCCCCGCCCA	5.53606	6.23238	4.2134	10.1066	19.7875	35.9387
ATCAAGAACTGGGCCGTGGAAGTCGAGAAC	124.957	120.752	128.93	189.269	316.601	557.05
CACGGGGGTCATAGGCGAAAACAGAAGGTC	224.606	239.167	223.31	539.324	597.224	1106.7
AAGTGCACGCTCATACCAGATGAAATACTA	114.676	126.206	124.717	190.188	172.691	246.286
ATAGTCAGAGCGGTTGGAACTAGAAGGGAC	59.315	48.3009	42.9767	104.741	253.64	150.097
CGATCGCTAACCCAAATACTTAATAGCGCT	121.003	126.985	122.189	214.995	197.875	82.4477
ATAAGTCTGCGATGGGAATCTTCAAACTCT	85.4136	86.4742	80.0546	308.71	532.465	432.322
TGATGAAAAATGTATAGGGCTATACAACGA	24.5169	28.8247	39.606	155.274	17.9887	298.08
TCCCGTAGGTAAATACCCACTGTGTCAGGG	19.7717	13.2438	12.6402	67.071	84.5468	70.8204
TCCCCCTCACACTCACCACCTACAGCATCC	103.603	106.729	110.391	899.486	277.026	62.3643
TCACTTCCAAAAACGAAAGTAACCATTCCT	83.041	81.0209	98.5936	226.939	437.125	410.124
AAAACTAAAAACTAATAACTGTGAAAAGTT	46.6611	44.4057	38.7633	283.903	176.289	265.312
CGCAACCGGGAGCCCCCCGGGGGCCCACCC	60.1058	48.3009	57.3023	562.294	309.405	391.098
ATAAGGCGCAAATACAACGGACTCGCACGA	151.055	158.926	155.896	116.685	250.043	248.4
AAAAAGCAGGAATAATCGCCAAGCACAGAA	124.957	126.985	138.2	258.177	455.113	903.753
AGGGGCGAGGCGGTATCAGCTTACTAAGTT	59.315	64.6609	62.3583	358.324	269.83	186.036
AGGGTTCGCCCAGATTACCATATTTGCTAG	23.726	24.9295	19.3816	215.913	140.312	0
CACGGCTGGATAGCCCAATAAAACCAGACA	132.866	125.427	110.391	202.132	478.499	885.784
GCCATGGGCGGACTAAAGTCTACATCCGTA	109.93	123.089	120.503	626.608	296.813	538.024
CGATCATGCACAAACGACACAACCCTTAAT	89.3679	81.8	83.4254	265.528	104.334	268.483
ACCACGTCGGGACACTCGCTCTATGACCTA	34.0073	40.5105	34.5499	19.2944	100.737	238.887
GATTGCAATGACACGCAGGTACAAGTAAAC	111.512	96.6019	118.818	622.933	223.06	539.081
CACTACGAACGACCAAGCGGCTTCTCCTCC	109.93	104.392	100.279	114.848	111.53	470.375
AGTCACGAGAAAATGGCCAAAGAGCACAGG	59.315	75.5676	78.3693	76.2588	28.7819	120.5
ATAAACGGAATATAAATACTGCTAAAATAA	50.6154	59.9866	61.5157	576.994	55.7649	25.3685
ACAGAATTGTCCGGAAAAATATATAATAAG	37.9616	42.0685	36.2353	105.66	62.9604	81.3907
GAAAGTAACTCGTCTCTAAGTAACAGTATT	52.988	39.7314	48.8755	191.106	419.136	77.1626
CCATGGCCCCCCCCTCCCCCCCAGCCGCCC	1.58173	0.779047	1.68536	0	3.59773	1.05702
GGAGTTCTACCATCTCATACGGGTTTCCTG	110.721	119.973	109.548	11.0254	384.958	193.435
AATCGGCGAACGATCACATCAAGGCAAAGT	60.8967	53.7543	44.6621	113.929	59.3626	161.724
AATACTCAGCTCGATGACCCATGAACCCAG	136.029	141.787	152.525	402.426	597.224	377.357
TGCTCGCATAAGGTAACTGCAAGCTGTAAC	73.5506	64.6609	74.1559	245.314	516.275	27.4826
CGGTCCCCCCGATCGAACGCTAGGCACCCC	91.7405	105.171	94.3802	572.4	424.533	457.69
AAATGGGATAACTATTGCATTAGGTACCGC	134.447	136.333	130.615	580.669	289.618	267.426
AGCTATTCATCACCATACAAGTAGACACAA	459.493	455.743	459.261	867.329	1163.87	401.668
AGAATTTAACAAAGGATGCGTTATGCCAGA	70.3871	77.1257	73.3132	552.187	375.963	24.3115
CGGTATTGGATATACAAACCTAAAATACTC	56.9424	66.9981	69.9425	239.802	206.87	266.369
TGAAAACGAGAGTCCTATAACACACTACAG	65.6419	59.2076	64.8864	19.2944	372.366	319.22
ACCGGCGGCCAACCCCGCTGGCCCAACCAC	44.2885	29.6038	41.2913	131.386	154.703	461.918
GCCCCCCGTGAGAGCCCCGGCGCGCCGCCA	23.726	24.9295	19.3816	0	0	0
TAAAGATGGGCAATGAAACAACATTGAGAA	21.3534	26.4876	22.7524	15.6193	0	66.5924
TGAATCAAATGTCGACGAGTCCCCACTGTT	162.128	180.739	166.851	436.421	402.946	314.992
TAGACAGACATAATAGAAATCTAACCCACA	102.813	123.089	101.964	378.538	374.164	377.357
CACTGACTACTGCAGTCGATCCCGAGACCC	126.539	117.636	122.189	147.924	187.082	307.593
CTATTTTATGGGAAAACCAGACGAACGTTA	95.6948	95.8228	109.548	197.538	61.1615	720.889
TGCCACCAGAAGCATACTGAACCATAACAA	80.6684	76.3466	73.3132	272.878	201.473	190.264
GCCGCGTCCTGCTTACTGTAGCCAACACCC	68.0145	55.3124	51.4035	177.325	89.9434	180.751
GGAGGGGACTGTTAATAGTGAAATGACATG	67.2236	66.219	63.201	146.086	188.881	156.439
CGATAGTTCGGACCCGTACTACCTCCATAA	53.7789	38.1733	48.0328	67.071	365.17	119.443
GAGCTTAAAAACCAGAAATCCCATATCTAC	23.726	18.6971	18.539	0	32.3796	0
GCCGACCCGGCACAAGAAGACGTGATCCGT	203.253	225.924	219.097	437.34	262.635	394.269
ACTCGCACACGCGGAAAAGCAACGCGAAGG	181.108	161.263	173.592	371.187	224.858	552.822
GCGTTGTGACATAGACAGAGAACGGTTAAC	126.539	126.985	139.042	369.35	510.878	639.498
GCCAAGTTATAAAGTCCCAAAGAATCTCAA	111.512	123.089	120.503	361.081	106.133	420.695
TTTGCCGAAAAGCATGGCGGAGATGGCCCA	101.231	113.741	114.605	383.132	212.266	188.15
GACACCTGTAAGGGGTCAATAAGTTGCTAA	56.1515	53.7543	81.74	90.0405	224.858	220.917
CTCCCCCGTCCTCTACACCACGCTTACTTG	84.6227	98.1599	85.1107	307.792	192.479	99.36
TGGAAAATCCAAAAGCATAGGCACTATTGG	35.589	30.3828	27.8085	64.3147	79.1502	138.47
AGAAGCAGATTCGATATCGAAAGTAAGACG	133.656	149.577	149.997	85.4466	485.694	322.392
CTTAGAAAATATATCCAGTAGATCGCGGGT	170.827	138.67	155.053	581.588	473.102	349.874
TGCGACCACAAAAAAAGTTATCAAAGGCAC	731.551	735.421	736.503	1233.92	1111.7	709.261
TTAGTTAACGCGTTATGACGGATGGTCGAA	111.512	123.869	101.964	367.512	230.255	170.18
ACTAAATCAGAATAGACGAACAATTACAAG	70.3871	74.0095	69.0998	209.482	311.204	38.0528
AGCAAAGAAACGAGTTACAAGAATAGAGAA	41.1251	40.5105	33.7072	4.5939	203.272	94.0749
CCCGAAGACAGTTAACCCTAGCGGCAGCGG	112.303	133.996	129.773	393.238	426.332	372.072
CCCGAACGAACTGCAAAGTATCGAGAGGAC	84.6227	93.4857	79.212	85.4466	613.414	362.558
AGGTTGCACGTTAAAGATAACGATGGACGA	86.9953	97.3809	104.492	694.598	215.864	274.826
CTCCTACACACCACCTACCTGCTGAGTGCG	83.041	64.6609	75.8412	91.8781	170.892	558.107
TTTAACAGAGTAGCGATGTAGGCGTCGTGA	15.0265	21.0343	22.7524	163.543	181.686	93.0179
GGATAGTCATTACCAAACCGCTAGAACCAT	141.565	133.217	118.818	265.528	350.779	247.343
TAGGCGAGAGAACTTAGAACATAACCAAGG	125.748	121.531	136.514	324.33	298.612	378.414
GAGAAGGCCAACATTAGAACAACAAGGTGC	98.8583	116.078	91.0095	113.929	307.606	399.554
TTTACGTAAATCAAAAACTTTGTAAATGAG	40.3342	42.8476	34.5499	269.203	160.099	295.966
ACTACCCCTCTACAGACAGGAAATGGTGCT	53.7789	56.0914	40.4487	122.198	233.853	208.233
CTCGGAAACATAGAACCAACGTAAGAAATA	21.3534	23.3714	26.9658	247.152	97.1388	59.1932
ATCAACTAGGCCGATGGTACATCCCCGTAG	151.846	179.181	147.469	677.141	915.623	700.805
GTAAGGACGTCAGCGTCAAGTGAACGACAT	98.0674	104.392	92.6948	91.8781	192.479	138.47
CTGCATGAAGGCAGGTATTCATGTATTGAA	60.1058	64.6609	48.8755	143.33	161.898	190.264
AAACCATACATAACCTCCATCGGAAGCGCG	64.0602	77.9047	71.6278	459.39	199.674	0
CGGGGCTGCACCCAGAGTTACACCCCAGGC	46.6611	49.859	50.5608	220.507	129.518	228.317
GAGGATCCCCGGCCCGACGGCGGTTGCCAC	36.3799	28.8247	32.0219	202.132	278.824	29.5966
GAGCCGATCTGAATCATGCCCATAGATCCT	153.428	161.263	160.952	402.426	604.419	300.194
GTTAAGCAATTTAGTCGTACCCATTAGGAA	90.9496	103.613	99.4363	166.299	255.439	125.786
GAAGGGTCACCGGCCAACGAACTCGAGAGA	10.2813	11.6857	19.3816	0	0	19.0264
CGCTGGGGCACAAATCCAAACAACAAAAGT	145.519	145.682	146.626	463.065	244.646	605.673
AGCATGAGTCTCCTAGATTTCAGCATTTAA	143.938	148.019	133.986	480.522	203.272	303.365
TGAGCAATGAGAGACACGATAGTGCCGAAT	128.12	147.24	131.458	331.68	687.167	81.3907
GTTGGAATTCAATTAAGTCCGTCCGACGCA	109.14	129.322	121.346	422.639	1043.34	472.489
CACGAATAAAACATACGGAAATAGACCCAA	78.2958	88.0323	79.212	240.721	161.898	89.8468
GATCGTCAATGTACATGATACTCATAGTGG	84.6227	71.6723	58.1449	185.594	64.7592	216.689
ATCGGTCTCACAAAGAAGGCATCGAACGAA	139.192	162.821	137.357	361.081	120.524	172.295
AAATGATGGAAACATTACATAAAAAGGATA	101.231	102.055	114.605	218.67	304.009	190.264
TCCCTGAATGAAGTTTCTAACAAAAAGGGT	77.5049	79.4628	80.0546	416.208	124.122	75.0485
AGGTGTTGACGAGACATCCGCTTGTCCTAA	73.5506	81.0209	69.9425	37.67	393.952	44.3949
CCATGTACCCCGTAGCCGCCCGCTTGAACG	82.2501	77.9047	89.3241	763.507	152.904	144.812
AACCGACTGTTAGACATCCCGTAGCGAGCA	310.02	292.143	310.106	754.319	1009.16	561.278
ATAGACTTGTATCATCGGCAAGCCCCGTGG	244.378	222.028	219.097	780.045	365.17	408.01
GTTGATAAGCACATTGTGTCTGCAACTATC	205.625	194.762	208.985	1199.01	552.252	424.923
ACCCGTATGCACTTAGGGGTGGGACAACCC	77.5049	85.6952	103.65	66.1522	205.071	127.9
CCTGTGAATAATAGGTCTAAATTGGGGTAC	88.577	91.1485	92.6948	377.619	420.935	490.458
CATCGCAAAGACTCAACGCAGGTTAGCACA	121.793	112.962	117.975	144.249	214.065	261.084
GAAGGATCAGTCGGACGACAGTGGTAATAC	42.7068	51.4171	48.8755	44.1015	223.06	153.268
ATGGAAAAATCGCAAAACAAATTACAATAG	24.5169	35.0571	39.606	53.2893	158.3	103.588
GAGGTCAATACAGTTAGCGCCACCAGGATG	264.149	278.899	249.433	870.085	787.904	586.647
TTTCCTTTCCATATCGGTACGCACGTAACA	70.3871	70.1142	71.6278	205.807	365.17	393.212
AAAAACGAACTGAATAATTGCATTAGCAAG	45.8702	57.6495	51.4035	283.903	246.445	44.3949
ATCAAGCGGGGGAGTTAAAGTCCGCAAGTC	167.664	156.588	169.379	258.177	282.422	260.027
ATCACAAAGAAATATAATGGGGTGCCACTA	712.571	674.655	680.043	200.294	638.598	118.386
CCCCGGTTCGATGACACCCTACCCGGACGC	68.0145	70.8933	64.8864	332.599	206.87	695.52
GTTGACCAGAGAAGAAAAAACGGAATCAAA	41.9159	49.08	45.5047	87.2842	158.3	21.1404
CTAAAAGCAGACAGCTAAATAAAGCCTGGC	52.1972	45.9638	47.1901	102.903	57.5638	419.638
CATCGCCCCCCCCTTCAGATAATGAACGCT	94.904	80.2419	83.4254	280.228	136.714	399.554
GATTGCTGGAAGACATGGCAGAGACAGGGA	128.911	116.857	110.391	386.807	345.383	693.406
ACGCATCCCACAGGCAGCAAAAGCAAAGAC	108.349	100.497	75.8412	436.421	284.221	409.067
GCTCTCAAAAATATATACGGGATTATCGCA	240.423	238.388	241.007	227.858	122.323	169.123
ACGACCAGCTAACAGGCACCGTGCCCTAAA	71.178	52.9752	63.201	81.7715	260.836	14.7983
CAATGCCGAACGAATAAAGCTACATACTAG	133.656	162.042	160.109	441.015	224.858	299.137
GAGGCCGCCGGAAGCAGCCAGCAATCGGTG	110.721	90.3695	90.1668	330.761	248.244	471.432
ATTGCACTAAATGAACCTGACCTTATCCAC	123.375	137.112	129.773	311.467	316.601	548.594
AGAGGAGGAAAGGTGGCTGGTCAGAGTGCG	125.748	127.764	127.245	617.421	500.085	447.12
AATAAGTAAGTGGCGGGCCGGATGGTAGAT	67.2236	71.6723	68.2571	275.634	124.122	276.94
ACCAACACAGACGAAATAAATACAGTCAAA	68.0145	65.44	64.0437	119.441	163.697	118.386
TATATTGATGTGCGCGTCGAAAAGTAGCTC	168.455	155.03	128.087	176.406	237.45	84.5617
GCAATGAAGTTAAATGTGACCTGAAACTTT	15.8173	14.0228	17.6963	0	0	0
CCCTACAAAAAGCGAGGACACATTAAAGGG	127.329	113.741	128.93	593.532	690.765	171.237
ATGTCGCGCAACTTAATTAAAAAATCATCG	131.284	139.449	123.031	286.66	307.606	343.532
CACTTACCCAACAGAATAAAAACTATCGAC	118.63	113.741	139.885	616.502	320.198	326.62
GGACGCAAGATGCGCCGCTGAACCCCGGCA	116.257	118.415	103.65	125.873	539.66	312.878
AGCTGCTAACTATCATGATAGTGAGCTTCC	82.2501	84.9161	92.6948	278.391	268.031	245.229
GTACCCGACAGCTAAAACGAGTATTCCTCT	74.3414	74.7885	80.8973	305.035	41.3739	22.1975
ATGGCGCAGAGCAAAAAAAAGGTGAAACTA	48.2428	42.0685	39.606	153.436	129.518	304.422
GGAATTCGAACGTGAGAAATGTAATATCAC	11.0721	19.4762	20.2243	35.8324	41.3739	12.6843
GATGAAGTGAAAAGAACGACTCGAAGCCGT	185.063	159.705	187.918	620.177	863.456	274.826
GTCCACAAATCTGTCCCTGACCAACCATAA	130.493	131.659	161.795	363.837	627.805	393.212
TCTCGACCTGTGCAGTCAGTGATAAACAAC	129.702	109.067	123.031	934.4	564.844	308.65
AAAGTAGTCAGAATAGAGCGCAAGTGAGCA	128.12	105.171	101.964	237.964	269.83	280.111
TACCATAACTCACATTACGAGCGCCCATGA	86.2044	84.9161	82.5827	300.441	275.227	325.563
GCAGAATTTGAGCATGGACCGATAGAATGG	58.5241	69.3352	60.673	260.934	147.507	497.857
GAGTCAATGAGCCCCTTTCAGAATCGCTAG	27.6803	33.499	26.9658	138.736	12.5921	22.1975
TAGCAGTAGTATCACCCCGAAAAACTTAAC	66.4328	70.8933	54.7742	109.335	327.394	47.566
ACTCTAGATCACGCCACCGTAAAATAATGC	513.272	538.322	514.878	391.401	670.977	892.126
GTATGTAACATGACGGCAAAACAGCGTCGC	139.983	153.472	133.144	230.614	330.992	525.34
TGGGCAACGTATGTATAAGAGGCGGAGTGC	102.813	99.718	95.2229	46.8578	183.484	447.12
CCGATAATTACGAAAAAACATCGCCCTAAT	76.714	77.1257	61.5157	181	118.725	157.496
AAATTCTAAAGTTTAGGTGATTATGAAGTA	96.4857	104.392	104.492	580.669	563.045	435.493
ATGATCACATTGATATGAAATAACCATAAC	129.702	115.299	127.245	664.278	483.895	498.914
AATACTTAGGTAATAGGTGTTGCTTTGAAT	1017.85	1045.48	1108.97	363.837	500.085	514.769
AACTAAACGAGGCAGCTTAAAGAAATGAGT	255.45	306.945	284.826	309.629	205.071	757.884
GAAAATGACCTGTCCCTAACCGAGCAGCTT	77.5049	91.9276	80.8973	746.969	424.533	237.83
TGAGAATAATATACACAAGGCATACTACAT	74.3414	72.4514	71.6278	30.3198	156.501	247.343
CCCTGAGCTCCCCTGACACCACGCCGCCCC	60.1058	49.859	58.9876	494.304	97.1388	102.531
AGAGGACCACACAGACGTAGATAAATAAGA	41.9159	49.08	43.8194	56.9644	7.19547	144.812
TGCTTTAGTACCGTAGCAAATGTCTGTTAG	46.6611	46.7428	34.5499	165.381	122.323	292.795
ACGATGTTAAACGGTAGCATCGAACTTACA	24.5169	24.9295	24.4377	100.147	7.19547	138.47
GCGTAGGCCGAACGGGACCTTTCCACTCAA	147.892	158.147	139.042	497.979	325.595	499.971
ATAGGATGTAAGTCCATCAAGTAAAATCAG	117.839	107.509	107.02	395.076	377.762	316.049
AGCCGGCGTGTGGGACGCTTGGGCGTGACC	139.192	163.6	113.762	393.238	338.187	651.125
ATCATGCCGACCACACGTGAGCTTACTCAA	167.664	162.042	164.323	513.598	777.111	319.22
CAGAAGGCAGCCCTCCCCGGCCAACAACTA	111.512	103.613	91.0095	393.238	289.618	400.611
CTAAAGGAAAATAAGTCGCAGCCGATACAG	64.0602	79.4628	79.212	105.66	84.5468	261.084
GAACAGGGGGCGGAGATGCCCATACACACG	49.0337	45.9638	46.3474	26.6446	98.9377	87.7328
AAATGGACCGCACGTGCGCAAACCTTGAAA	147.892	123.869	144.098	475.928	913.825	505.256
ACTGACTAGAGGAATGAGAAAGGCCGCAGA	91.7405	90.3695	93.5375	690.923	487.493	376.3
CCGCCCCCGGCCGGCCCGCTGCGCCGATCG	49.0337	42.8476	51.4035	118.523	244.646	273.769
AAAAGCTCCGCCTGGGCCCTAGGACGCATA	36.3799	32.72	26.9658	340.868	131.317	198.72
GCGGGAAGAAAGGTGCATCGTTTGCGAGGT	75.1323	85.6952	82.5827	0	12.5921	0
TAAATGACAGATCAGAGAGGACGAATATCA	35.589	35.0571	42.9767	83.609	95.34	109.93
ATACGAAGCCATAAACAAAAACCGGTTCGA	150.265	165.158	136.514	176.406	314.802	1107.76
GGTAAGAAGGTATCCAACGGTCCTATTGAA	86.9953	90.3695	85.1107	515.436	169.094	403.782
ACGACCAATCAGTGAAAGTCGTAGCGGGTA	4.7452	2.33714	1.68536	6.43147	3.59773	2.11404
CGGCGTGGGCAGCTTGAAAGGACTGAAGAC	17.3991	22.5924	19.3816	11.0254	55.7649	88.7898
AATGGCATGCTGGCGAATGACGGAACGTCT	116.257	116.078	130.615	317.898	419.136	118.386
AAAAAAGAACCAATGGGACAAATTAATATA	77.5049	84.1371	86.7961	159.868	304.009	218.803
TACAAACCGTTCAATATAAACCTAGCCCAT	89.3679	99.718	86.7961	79.0151	210.467	227.26
TAGGTGTGTGTATGCAGATTGGGACCCCAA	62.4784	59.9866	60.673	185.594	181.686	99.36
GAACCGGAGAACAAGTACAATCAAGTGAAC	56.9424	58.4285	50.5608	36.7512	136.714	144.812
TAGTAAACAATCTCCAGGCTCAAGCCTTGA	599.477	648.946	614.314	99.2283	43.1728	381.585
TAGCATGCAGCTATCTCCCCCAATGACGAG	177.154	196.32	160.952	1027.2	1234.02	782.196
CGACGCCGCCCCCGCGCTGCTCACACGTCC	97.2766	81.0209	62.3583	452.959	147.507	72.9345
TACAACAAAAGGGTGCAGAAAGCTAAAATT	90.9496	92.7066	81.74	285.741	152.904	118.386
CATGAAGAGGAGCTGGATTTAAAGATAAGA	71.178	57.6495	60.673	219.589	239.249	180.751
TCGGGGAGTGTACAGGTCCCGAAACCAGGC	61.6876	46.7428	42.9767	139.655	280.623	6.34213
ACGAAAGGGTTACGTGGAACATAATGAACA	51.4063	41.2895	39.606	37.67	23.3853	67.6494
TGTGAGATAACCGATAGTGCCACACCCCTA	152.637	153.472	142.413	315.142	428.13	501.028
ACAAAGAGGTGGAAACATTTCTCAAATGAT	111.512	112.183	118.818	401.507	147.507	561.278
ACCTGACCCAAATTATAGGGCTAAGAAAAG	56.9424	49.859	45.5047	219.589	528.867	198.72
CGCGTCATCACAAGATTAACGCCCACACCC	81.4592	92.7066	84.268	270.122	41.3739	457.69
TTAAGACCAATACGAACACAAAACCACCGA	37.9616	38.1733	40.4487	186.512	145.708	285.396
TAAATAAACATAACCACTAGTATGAGCTCA	31.6347	35.0571	28.6511	29.401	91.7422	109.93
ACACTCAAGGAAATCAGACCCCGTTCGGCC	114.676	92.7066	100.279	48.6954	147.507	253.685
AACAACGGACTGCAAGTGAGAGCAATCCTA	498.246	528.194	526.675	363.837	550.453	523.226
GCTGGTATTACCAATGCCGAGGGGAACAGC	98.8583	68.5562	87.6388	205.807	298.612	266.369
AGAACGTCCTTTGGACTACCTATTTTGGGG	175.572	165.937	140.728	194.782	539.66	215.632
AAGCGACAAGAGCTATACTGAAAAACGGCG	171.618	175.286	166.851	168.137	183.484	876.271
GTAAGAACCGTCTGGACAAAAAGAAAGGAG	113.885	90.3695	103.65	407.939	561.247	266.369
TCCTAAATAGTCCGAAAACCTTCTGGGCGC	97.2766	100.497	97.7509	484.197	219.462	269.54
GGGAGCCCAACTCCTCCCGCGCGTTATATA	73.5506	66.9981	77.5266	129.548	395.751	224.089
GCACGATGCAAGAAATAGCACAGAAAGCCT	79.8775	68.5562	72.4705	348.218	84.5468	93.0179
AAAAGTCACACTGGACATATTTTGCGCAAA	71.9688	75.5676	78.3693	198.457	32.3796	156.439
AAAGCCATTCACCGCGGCCAACGTACGATC	160.546	178.402	162.637	136.898	599.023	1497.8
AAGAGGCCATCAGGGATTTAACCCGCCGGG	193.762	162.042	186.232	836.09	1198.05	493.629
AGATCCAGGGAGTATAGTCAAAATCCCCCC	93.3222	91.1485	106.178	414.37	302.21	245.229
TGAGAATGGAAAAAAGCTTGAAAAAACGCC	85.4136	91.1485	63.201	254.502	152.904	167.009
ACCTACTCATACACCGGCCGGCGGAACAAG	94.1131	74.7885	87.6388	532.893	492.89	432.322
CGGCAAGCAAAGAGAGATAGTAGGATAACA	86.2044	102.834	91.0095	230.614	298.612	409.067
AGACGAAAACTGAAAATAATACCGAACAAA	63.2693	67.7771	58.9876	114.848	10.7932	50.737
ATAAAGCAACAGAGAACTTTTACGCACACA	61.6876	76.3466	58.1449	213.157	284.221	168.066
AAAATTGAAGTGTTACGCGCATGAATAGGA	37.9616	27.2667	38.7633	113.929	48.5694	43.3379
AGAGATCAATATTCCTGACTAAAGACGTCT	95.6948	88.8114	91.0095	226.939	498.286	285.396
TGAGTGTATCATTGCACTAGAGAAAGCAGA	15.8173	14.0228	18.539	52.3705	17.9887	39.1098
GGAAGGAAACTGAAACACGTTGGTCCCCGA	115.466	117.636	128.087	106.579	107.932	107.816
AATAAACTCTGAGCGAGCGGCGGGTTCACC	93.3222	123.089	102.807	206.726	170.892	257.913
ATCGGGCTAGACTAAAGTATTGTTACGTAG	120.212	112.962	121.346	244.396	111.53	196.606
TGGACGTCCAAAAAGATCTCCAAGGATTAA	77.5049	82.579	64.8864	81.7715	402.946	247.343
ATGCAAATCTCCCGAATTAAGTTTCAATAC	89.3679	81.0209	77.5266	260.015	32.3796	164.895
CACGTATGATGAGATTGCAGCTGACTTACT	68.0145	66.219	70.7852	158.949	172.691	98.303
TAGGAACTAAAATTTATATTGAAGCGGAAG	20.5625	27.2667	20.2243	135.061	111.53	14.7983
GACTGTTCATCAGCGGAAAACGTACTTCAG	35.589	36.6152	20.2243	60.6395	43.1728	4.22809
ATTAAATGGCAAAACGTAACGGCAAGCAGA	23.726	22.5924	16.0109	38.5888	0	65.5353
AAAAGGGAGGACCGAGACTTAAAAAAGATG	78.2958	103.613	74.9986	163.543	235.652	144.812
CCGACGACCGCGGGCCTGATGACATCCATC	88.577	98.1599	81.74	306.873	525.269	306.536
TATGCCGATGAAAGGACCAGTATAACGCAA	103.603	102.834	96.9082	291.253	169.094	195.549
ACGATTGGGATACGTCACAATGGTATCCAT	105.185	92.7066	85.1107	167.218	23.3853	268.483
TGATAACTGCACCAATGAAGGAAGTAACGA	78.2958	95.8228	67.4144	264.609	145.708	274.826
CGGCAGTGCGTATGTGTAGTACCGATATTA	59.315	53.7543	70.7852	165.381	235.652	342.475
AAGTTCCTCACTCAAGTGACCTTCACATAT	122.584	104.392	102.807	708.38	467.705	216.689
GGTGCACATGATATAATTGTAGTAATATCC	99.6492	81.0209	71.6278	354.649	275.227	239.944
CGACCTGACCTGAGCGCCCATAATTAACAA	81.4592	85.6952	97.7509	352.812	242.847	504.199
ATTAAGAATAACCGAACAATCGCGGGTAAG	71.178	76.3466	61.5157	0	145.708	149.04
GTAGGTTCGTCGGTAAGCACATGACGAAAA	141.565	143.345	118.818	473.172	372.366	547.537
AAGGGTAAGCAGAAAATAGCCGACAGATAA	35.589	35.0571	32.8645	303.198	41.3739	261.084
ATCCCATGGCACCGGAACGTAACAAAGTCG	154.219	165.158	152.525	455.715	586.431	583.476
TGTGGCGCCTAGATGCTAGCACATCAAGTG	129.702	130.101	128.93	448.365	444.32	393.212
TATAGCATAATTGATCGTAGATAATGGTCT	86.9953	89.5904	100.279	335.355	241.048	121.557
AGAAGATGCCATACGAAACTCGTATTCAGA	53.7789	59.2076	62.3583	178.243	194.278	157.496
ACAGACGACACACAATTGCTAAAACAAAAC	47.452	41.2895	42.134	116.685	156.501	231.488
ACAACCGACCCTGCCAACCCCTACGACAGC	36.3799	46.7428	31.1792	282.066	215.864	138.47
AACATGTGGGACTGAGAATCAATTCACTGA	102.022	111.404	132.301	198.457	345.383	177.58
AAAAGATACGATTGACATTAGAAGTAACTT	70.3871	66.9981	62.3583	207.644	271.629	230.431
AAGCCCTTAGCATCCCCACGCGAGGCATGG	101.231	98.939	116.29	176.406	201.473	133.185
GGCCGGTCAGGGGCCACCGCCTAGCCGTGG	71.9688	104.392	74.1559	194.782	116.926	341.418
TAAAGTCGATCGATTACCGCGACCGGCGAG	109.14	122.31	108.706	277.472	181.686	466.146
AGAGGAACCGCATACAAGATTTGGTATGCT	116.257	126.985	120.503	237.964	251.841	156.439
AGTTCGCCATAAACCGATGTGAAAAAACCC	76.714	63.8819	64.8864	293.091	203.272	76.1055
CGCAATTATACCCTTTAAGCGCGGACAGAT	146.31	109.067	110.391	500.735	190.68	720.889
ATCTACCCCTCCCGGTCCTCCCGCACGAAC	62.4784	49.859	60.673	100.147	149.306	98.303
AAAGGTAAATCGATCCGAGCAAACCAATAG	8.69953	9.34857	11.7975	0	0	0
CGTGCTTCGGATGGCTTGCGCCCTCACTAG	172.409	168.274	179.491	875.598	536.062	293.852
CTTAAGGAAGGAGTTGGTCCGCTAATCTTT	79.0866	109.067	91.0095	271.04	98.9377	87.7328
GGCATAAGGATACTGCCCTCGTCAAGCCAA	75.9232	82.579	78.3693	444.69	264.433	138.47
AACGTGTTCAGAATACAAATTTTTCAACAC	71.178	58.4285	69.0998	214.076	73.7536	336.133
CCAATATCTGAACCAACGAAGTCCCGCAGC	121.003	127.764	140.728	465.822	760.921	446.063
GCGCGGTGATCATTGAACGACAAAAGGAGT	136.82	146.461	121.346	584.345	386.756	462.975
ACGCTCACAAGTCCTTAAAACGACTAAGTG	86.9953	82.579	95.2229	174.568	82.7479	264.255
TCGAAATACTGTAACATTATCGGTACGAAT	68.0145	67.7771	74.1559	42.2639	176.289	163.838
AACCCACCTTGATGACAATGCCAACGCTCA	90.1588	88.8114	72.4705	535.649	480.298	499.971
TACAGCTCTGAACAACTAACTGTGAAAAAC	109.14	123.089	118.818	113.929	215.864	167.009
AACATACACATGATACAGGGCGAACCATGG	128.12	148.798	117.975	260.015	113.329	324.506
ATGGAGGCAGTACTCACAAAAAACCAATTA	47.452	74.7885	61.5157	93.7156	115.128	71.8775
CTGGGTGTAATTATTGAAGGACCGCAGTGG	56.9424	36.6152	30.3365	237.045	269.83	17.9694
GCCGGTAAAGGAGTGCCAGTGCATCTTCCT	123.375	126.985	123.031	151.599	266.232	374.186
AGAACGAAGGAGCGATCATCAACAAAGACA	78.2958	92.7066	64.0437	89.1217	118.725	361.501
GGTGGAGATTAACAGAAAACGTACCCGCAT	83.041	95.0438	82.5827	43.1827	1.79887	0
GGGTAGATCAGTTAATGATCTGCGGCGGAT	47.452	37.3943	44.6621	6.43147	127.72	48.623
CAAACTACGAGAAAACCTGAGGCCGTAGCA	182.69	204.889	183.704	556.781	901.232	970.346
ACAATACTAGGACACCCGTCTTTGGCGTCA	147.892	208.006	164.323	933.481	492.89	915.381
AATCTGACGGGCCGGGCCCCACCCACTTCA	133.656	130.88	120.503	312.385	422.734	529.568
TGAAAAGGAGGCCAACCTGAGCGGGACGAC	159.755	168.274	153.368	1272.51	559.448	1024.25
CCGCTGTTCGACGAGGGATAAAGGCCGACA	185.854	200.215	171.064	847.116	994.774	607.787
CGAAGACATGGTAAGATCAGTAGTCATCCG	197.717	167.495	179.491	962.882	678.173	1590.82
ATGTAGGAAGCACAGTGACTTGCATACAAA	119.421	125.427	133.986	526.461	519.873	674.38
ACAAAAAACGACCCAGGCCGCGGCACCGGG	128.12	114.52	117.133	1074.05	892.238	618.358
GGGCGTCCACATACCACGGGCCCTGAGGTC	109.14	99.718	96.0656	777.288	1187.25	325.563
ACGAAATGAGCATAGAACTACACAACATCG	216.697	206.448	223.31	1263.32	516.275	916.438
TGAAATTAGAAGTGAGAGCATGCAGAAGCT	89.3679	77.1257	78.3693	466.741	473.102	747.314
GTCAACGTAGGGAATACATCAATCCCAGTA	23.726	28.0457	24.4377	363.837	46.7705	491.515
ACGTCGTAACGTGCACGGTCAACTGAAGGA	199.298	181.518	178.648	571.482	401.147	478.831
AACAAGCAAAGTGTAATTAACAGGAAGTAA	1142.01	1083.65	1152.79	1315.69	676.374	762.113
GGCGTGCTAAAGAGATGATGATAAATAAAG	41.9159	42.8476	31.1792	158.949	1.79887	8.45617
CCGCGGGCCCCGCCGGGCGCCAGCACCCGC	29.2621	36.6152	30.3365	113.01	55.7649	86.6758
TGCGAAGACGAGGCTTAATGGGCGGAGACT	109.14	111.404	114.605	413.451	359.773	194.492
ACGATCCAGAAGACAATCGACGACGCTAAG	105.185	89.5904	93.5375	456.634	183.484	201.891
ATGAAGAGGAAAAGTATAGTAATTGTTTTG	70.3871	88.0323	81.74	101.066	190.68	204.005
GGCAAAAATAAACAAAATCGCAAGCTTATT	22.1443	25.7086	21.067	30.3198	8.99434	110.987
CGTACGAAGACAAAGGCGCAGCGGAGAGGC	257.032	273.446	219.097	1588.57	1192.65	1765.23
GTAAATCATCACTAATGCTACGTGGGATAT	143.147	152.693	119.661	1344.18	1994.94	1504.14
GGGTTCTCGTTCTGGCCCCGCCTAAACACA	115.466	102.055	118.818	838.847	670.977	1094.02
CAGCTAGAACAAGCAGTAATCTGCCACTAA	90.1588	94.2647	73.3132	607.314	341.785	228.317
AAGTCAGAAATTACAAAAAAAAATGGACTA	41.9159	46.7428	48.8755	143.33	291.416	450.291
GCCCCAGATTTATATTCCGATGAAGTAAAG	49.8246	64.6609	49.7181	374.863	859.859	289.624
TGAGCGTGTACGATACCTAAGGTTTAGGAA	64.0602	60.7657	49.7181	662.441	750.128	451.348
CGTGCCAAGAACCGCACTCTCCTAGCAAGC	139.983	128.543	150.84	478.685	491.091	673.323
GGCCTCAACTCAGTATGCGGAACATATACG	118.63	112.962	133.986	244.396	787.904	859.358
ACCAGGTAATTACCACCGATATACGTAAAT	51.4063	50.6381	53.9315	144.249	98.9377	219.86
AATAGCTCTAAGGAACAGATGAAGTGCCAC	94.904	106.729	113.762	245.314	246.445	105.702
AAAAAGGTGTAGAAACGGGGTTCTCCTTAT	70.3871	67.7771	74.9986	306.873	143.909	48.623
GAAGAACGGCAACTGCACGAGGTAACAGAC	98.8583	101.276	81.74	505.329	262.635	272.712
GCATGATATAACAGGTGACAAAGAATAGCT	103.603	98.1599	85.1107	245.314	505.482	199.777
TAACCCGAAGACAGTATAAATTTCAGAGCA	88.577	105.171	101.964	501.654	257.238	460.861
GAGGCAAGTAACCGACCTAAGGGTGACCCA	797.193	807.093	809.816	412.533	566.643	276.94
TCATACACATATTGAGAGCAAAAAGAACTA	58.5241	44.4057	50.5608	95.5532	179.887	290.681
GACGTTTCAGAACAAAGGGCCGGACAAACA	61.6876	62.3238	60.673	202.132	232.054	54.9651
ACGATTAGTGACGTAGTTACACCAACCCAG	147.892	167.495	144.098	560.456	419.136	638.441
CCAAGATTGACCGCGTAGCGAGTAGACTCT	90.9496	94.2647	91.0095	308.71	275.227	562.335
TGGGAGGATAAAAGGGACAAGTTTAACCGT	82.2501	90.3695	81.74	272.878	44.9717	347.76
TCAAACGATTCAAAGAATTCGACTGTATGG	98.8583	95.8228	93.5375	226.939	500.085	328.734
CGTCGATTGGGAAGACCGCGTTAAATCGCC	48.2428	50.6381	45.5047	171.812	134.915	205.062
TAAGGGCTATGCTTTCTAACTGTGAAGTTA	25.3077	24.9295	18.539	77.1776	34.1785	22.1975
ACGCAAAATCCTGCGGACATGTACATACGA	80.6684	79.4628	75.8412	298.604	275.227	162.781
TGCTGTATAGGTACAGTTAGTTTATAAAAA	34.0073	33.499	38.7633	110.254	50.3683	123.672
ACCCCTTATAAATCTGGAGCGCTCCGATGC	89.3679	88.8114	73.3132	384.05	334.589	676.494
GACTAATCTTATCAATACACGATGTCTAGA	161.337	182.297	160.109	1067.62	377.762	427.037
AGACCATTCGGCCTCTACAGGCACAATAGC	60.1058	60.7657	70.7852	479.604	268.031	202.948
GAGAATCTATGGGGAAATTTGAAAAACAGA	48.2428	54.5333	52.2462	387.725	321.997	311.821
AAGAACCAAAATCAGAAGAGTACATACGAT	46.6611	49.08	63.201	355.568	203.272	400.611
TCTCATAGCAAAAACAGTCACAAGGAAAAA	22.1443	16.36	27.8085	11.0254	109.731	81.3907
AGTGAGGCTTAGACATCAGAAAGAATGTCT	26.0986	28.0457	40.4487	97.3908	88.1445	258.97
CAGGAAGGAGTGAGGACGCCAACAAACTAT	51.4063	61.5447	58.9876	33.9949	170.892	273.769
GCCGTAATAATCCCCTCGCAGCCTTCGACG	25.3077	25.7086	21.067	35.8324	70.1558	244.172
TACCCGAGTAGGATCTCAGACAACGACAGA	143.147	179.96	163.48	280.228	521.671	487.287
GCTGGCGTAACAGCCCGAATACACGCATAT	75.9232	94.2647	85.1107	42.2639	143.909	285.396
TCAAGAGCCTAAGGTGCGGAGAGACCACCG	53.7789	53.7543	54.7742	67.071	611.615	211.404
CCCCCCCAAGTAGAAATAGATCATAGCATG	41.1251	35.8362	40.4487	266.446	95.34	6.34213
TAGTCATCGCAAAGAAAAAATGAGAGAATA	19.7717	24.9295	15.1682	0	5.3966	255.799
ACAGTGCCGGGCCGACAGCAGCAGACATCA	102.022	113.741	98.5936	379.456	149.306	555.993
CTGGGAATCTGAAAATTTACTGGAGGGCAT	59.315	54.5333	64.8864	436.421	17.9887	115.215
AGTCATATGACACAGGAGGATCCCTTACAC	23.726	17.139	16.0109	0.918781	14.3909	88.7898
ATGCAGTATCGTTGTGATTGGGCGGTCCTT	145.519	170.611	175.278	697.355	836.473	571.849
TATTGCTATCAAGACGAATCCGTATCAGCA	150.265	139.449	144.098	655.091	192.479	307.593
GGGTCCAGACCCTCGATGTGCTGCCAGCTA	90.9496	103.613	79.212	293.091	537.861	210.347
ACAACTGGTTCAGGGAAGTAATCGTACCTG	105.185	101.276	117.975	242.558	330.992	381.585
CGCCCGGCCTCCCCGCGGCCGTTTCTGCTG	46.6611	56.0914	55.6169	127.711	151.105	406.953
AGTACCTTTAAAGGGACCTTGATAGGTCCA	76.714	85.6952	77.5266	550.35	397.55	466.146
GACACACATTGGGGAAGCAAAAGGAGCCGT	193.762	192.425	207.299	798.42	1421.11	988.315
ATCCAGCGGCCGACCCAGCCGTAGCGAAAC	69.5962	63.8819	55.6169	271.959	352.578	231.488
CAAGGAAAGAATCGTCCGAAGGATACCAGA	83.041	81.8	76.6839	405.182	161.898	546.48
ATGCAGAGTCGAGTGCCCAGAACACAACTT	22.9351	29.6038	34.5499	192.025	131.317	194.492
CGGGCAGAGCGTTGGGTCACTTGCATAGGT	160.546	145.682	159.267	255.421	273.428	317.106
GATAGCGAATGGAGACTTTGTAACGAATAT	89.3679	88.0323	89.3241	617.421	197.875	85.6187
GAAAAATATTGATAAGAGTAGAGAGAAACC	35.589	49.859	40.4487	133.223	161.898	187.093
CGGAGAAACGATAAAGCCCAACGAGCGCTA	91.7405	85.6952	79.212	252.665	300.411	141.641
GGGACGACTAGCGAATAACGTTCGGCATCA	68.0145	64.6609	57.3023	131.386	428.13	303.365
TGACAGGTTCTCTAAACGTCAAAAAAGTAA	21.3534	19.4762	22.7524	94.6344	8.99434	9.51319
CAGAGTAACTGTCTATATAATAAAAAATAA	18.1899	15.5809	23.5951	38.5888	73.7536	125.786
CAAAGTTGGAGTAGACAGAGTATATATCAA	27.6803	28.0457	27.8085	8.26903	120.524	59.1932
GTCTTAGTAAGATCAATCGGCGAAAAGCCC	76.714	77.1257	68.2571	119.441	55.7649	161.724
AACCGTTGGGCCATCATACCGTACTGCTTC	158.964	163.6	155.896	465.822	420.935	279.054
GAAAGAGAAAGTGCCTAATACCGATCAATA	106.767	112.962	119.661	286.66	293.215	332.962
CTTCAGTGAGTGAAGGTGATAACGATCTAC	124.957	104.392	120.503	390.482	428.13	275.883
GACAAATAAGACCTAGTTCCGCGCGGATAA	220.652	208.006	196.345	684.492	618.81	737.801
ACCTCAAGACCTCACAGGGACACGTAAGCT	138.402	141.008	133.144	485.116	688.966	198.72
GTGAGTATAAGGCCAGTACTAAAAATACAG	104.394	108.288	94.3802	343.624	429.929	143.755
TGCCGCCGGCCTGCCCGCGGTACAAAGGCT	79.8775	83.358	98.5936	381.294	356.176	433.379
CTTATAGTGATTAAATTCGGACGGCAGTCA	105.976	76.3466	103.65	351.893	143.909	140.584
CCTTTAATAACGACCCAAAAGCATGAGAAT	81.4592	84.1371	83.4254	281.147	584.632	318.163
AATAAAAACGACGGTAAAATGAGATTACAA	803.52	880.323	834.254	1008.82	667.38	442.892
TGTCCTGCCAAGTTAGCCTTTTACCGGCTA	59.315	63.1028	58.9876	135.98	151.105	227.26
AACTGAAATACTACGATCCAGATTCTTCCT	63.2693	59.2076	67.4144	519.111	221.261	64.4783
GATGCTACCACGTCTGTAACTAGATGGACC	48.2428	58.4285	64.8864	419.883	66.5581	36.9958
GAGCGGTAGAAGCAACGTGAAGAGCACAGG	66.4328	60.7657	63.201	275.634	352.578	73.9915
ACATGAATCTCACTTCAGCATGAACCCGCC	57.7332	60.7657	64.8864	301.36	575.638	600.388
GGTGAAGAAACCGGGGGAGTATAGATCATA	57.7332	64.6609	53.0889	68.9086	471.303	381.585
CAACAGCTCTAAATTAAGGTTACCTAAACA	98.0674	90.3695	80.8973	369.35	129.518	91.9609
ACTTAATCACAAAGGTCGGACCAAGGCCAA	50.6154	51.4171	53.9315	113.01	30.5807	200.834
GAGAGGATAAAGCTGACCCCTACAGGGGCG	74.3414	88.0323	91.8522	90.0405	435.326	223.032
CCCAAGAGTGTCCTAACGAAGTCAAGGCCA	140.774	139.449	139.042	169.974	435.326	211.404
CCATTAGGGTCAGAGTACGAATTTTGCAGA	123.375	148.019	127.245	355.568	474.901	458.747
AACCCGCCCCAAGCGCATCCACGATCCATC	71.9688	105.171	48.8755	165.381	167.295	184.979
GGTAACAAGACTAAGGTAAAACAGCAACAC	185.063	196.32	206.457	370.269	552.252	191.321
ATACTAAGGCAGCCTACCCGCAGATATGAT	41.1251	38.1733	32.8645	188.35	44.9717	56.0221
GCTCACTAAAGATGAAGGGAAATCTGGGGC	38.7525	44.4057	39.606	139.655	188.881	217.746
CCTTAGGACATTCTGAAGTGTATGCAGAAA	33.2164	37.3943	34.5499	326.167	61.1615	40.1668
TCGCGTCCCTGCGGCCACACAGGTAGCAAC	163.709	174.507	175.278	408.857	537.861	244.172
AAGATACGAAAGCAACGGGCAGGTCGTGTG	205.625	192.425	186.232	826.903	305.807	494.686
TCCTCTCGCACGCCGCTACCATGCGTCTAG	101.231	90.3695	98.5936	184.675	206.87	391.098
TAACGCCAAATCGATGGTAAAACTTGAACA	83.8318	82.579	90.1668	379.456	651.19	83.5047
ACGTGGCTGTTCGTATAGTCTTGAGGAAGC	59.315	69.3352	58.1449	64.3147	235.652	122.614
AAAGCTAAAAAATCCTAAACATTTCGACAA	57.7332	62.3238	53.0889	240.721	181.686	91.9609
TAAGTACCTGCACGTTTGAAGATGGCAATC	65.6419	70.8933	79.212	0.918781	0	107.816
AGGACACAAATAGAGGAGTAACCAACTCCC	37.9616	36.6152	47.1901	79.0151	35.9773	302.308
AGTAAGAGCTGACAAACGTAACTGCAAAAT	82.2501	63.1028	69.9425	362	221.261	286.453
ACCTAGACCGGACCTGACGGTGCCCACCAG	52.1972	45.9638	59.8303	407.02	183.484	706.09
TCAGTGAGAACTCCAGTTACATCGACTACA	65.6419	70.1142	73.3132	307.792	136.714	94.0749
AAGTGGGAAGCATTTCATATACCGTGGCGC	185.063	158.926	155.896	668.872	798.697	636.327
TGCAAGACCGAGCGCGTTACTACGATTGCC	218.279	220.47	205.614	354.649	444.32	453.462
AGCAAATAAAAAGTAAAACTAGACTATCCT	87.7862	82.579	79.212	528.299	201.473	410.124
TAGCCTAGCCACCGCTCGCACAAACAGGGT	109.14	104.392	96.0656	506.248	568.442	614.129
AAATTACGAAACTGGGGATAAAACCGCGGA	73.5506	88.8114	84.268	334.436	361.572	505.256
TAGCAATAAATCTGCAGATGACACGCGTGC	68.0145	83.358	82.5827	682.654	631.402	218.803
TCCCCCCCCTGTCTCACAACCCGGCGCCCA	33.2164	33.499	28.6511	104.741	167.295	110.987
GATAATGGCACCCATATCGCGTCAGGATAC	108.349	105.95	128.93	539.324	255.439	207.176
ACGAACACTCCACCAGGTTACTCAATACCA	139.983	119.973	107.863	430.908	143.909	147.983
TGCCCCCCGGGGGCGCGAAGATCCCCTGAG	60.8967	46.7428	45.5047	128.629	12.5921	48.623
CAGTTCAAGGGAGTTGTGGACAAACTTCTA	59.315	64.6609	44.6621	62.4771	71.9547	182.865
AACAAGCCCTGGGAGAGCGCTTGCACGCGC	48.2428	42.8476	37.0779	114.848	212.266	57.0792
ACCAGACCCCCCCATCCCCTCTTAACGCAT	3.16347	6.23238	2.52804	108.416	0	22.1975
GGTTTCATGGGCTTTGATAGTGTAAAGTGA	79.0866	88.0323	79.212	201.213	52.1671	186.036
CGAAAGAAATCCACTTAAATTTTATCTCTC	75.9232	65.44	64.0437	198.457	98.9377	253.685
AAAAAAAATAAGCCGAGCGATACAAGATGC	51.4063	46.7428	39.606	85.4466	26.983	206.119
TCTCGTACTGAGAGTAGTCAAGATCACAGG	30.8438	31.1619	29.4938	6.43147	61.1615	132.128
ACCCGTGCTGCACCAATGTTATAGAGCAAA	102.813	90.3695	85.1107	202.132	172.691	356.216
CCCCCACCCCCGCCGATCACTCGGGCCGAC	38.7525	50.6381	22.7524	96.472	233.853	126.843
CAATAACGAAACCCAATGACGCACGGTGAC	126.539	134.775	121.346	721.243	658.385	184.979
GAACAATAGGCAATAACAAATTCATTTAAA	67.2236	76.3466	62.3583	442.852	66.5581	126.843
AAGAAAAAAACAATAATAGCTACAACGACG	61.6876	63.1028	80.8973	353.731	77.3513	190.264
TGAAATAGTCCAATAAGGTACCAATGGACC	60.8967	63.8819	69.9425	227.858	149.306	256.856
TGTACCTCAGAGAGGAACTTGCGAGGCTAA	80.6684	90.3695	80.8973	689.086	343.584	235.716
ATCCAAAAGGGCAAAATATGGACAGACTAA	60.8967	59.2076	53.0889	433.665	289.618	162.781
TATCTCGTGCAGACGCACAGACCAATATCA	61.6876	73.2304	57.3023	316.979	224.858	255.799
GTAGAACAAGATCTCAGGTGAGACGTAATC	18.9808	14.8019	25.2804	162.624	64.7592	175.466
TACCACCAGGAAGGCCTTGCCGACCGCTCA	520.39	488.463	527.518	599.045	705.156	869.929
GCTCGGAAGAGTTGGCCAGGTGGTAGGAGG	163.709	180.739	166.851	700.111	751.927	765.284
CCTATGAGTAAGAGGCTGGAGCAGAACGAA	116.257	109.846	115.447	778.207	640.397	146.926
TCACGCGACCCTCACGACCCATAGACCCAT	103.603	130.101	114.605	362.918	109.731	726.174
ACGAGGACGGGGAGCGTCCGGCTTGGCAGC	42.7068	53.7543	50.5608	40.4264	97.1388	28.5396
ATCGGTCAATAAAATTGCGTCGAATACAGG	49.8246	57.6495	58.9876	9.18781	0	0
AGCATACGGATCAAGGAATATGAAATTGTA	19.7717	28.0457	31.1792	150.68	46.7705	97.246
AAGTGTCCGATTGCTGAAAGATTCAGTCGA	31.6347	16.36	21.9097	38.5888	68.357	6.34213
ATACCACGGGACAAGTAACCGCTGTCGGCT	227.77	193.983	217.412	917.862	951.601	666.981
GTACCCAGAACACCGGGCGACGTTGATACC	123.375	123.869	156.739	492.466	307.606	422.809
TTGAACTAAACATTCAGTTACTTGTGAAGG	105.185	88.8114	90.1668	357.406	568.442	711.375
CGACTTTCGCCAGCGCACGCCGGGCCCGTG	91.7405	82.579	80.0546	576.076	305.807	167.009
AACAATTAGCCTATTGCAACCACAAGGCCC	78.2958	90.3695	112.076	848.953	467.705	280.111
CGGATGGGTGACAGCCGCAAAAGAGAAGTC	69.5962	66.9981	61.5157	371.187	345.383	290.681
TGGAGGACGAACGAGGCCTTTCCGGAGACC	34.7981	52.1962	31.1792	686.329	332.79	335.076
AGAGGGGAAACGGAAAACTAAGCGTACAAG	13.4447	16.36	17.6963	113.01	79.1502	229.374
AAGTGAACATGCTATACTGACAGGCGTGAT	905.542	814.883	860.377	1798.97	1109.9	1687.01
AATTTCACATGGGGACAGATACGCGATAGG	151.846	151.914	136.514	261.853	152.904	446.063
ATGAACACCCGATGAAGTGCGGGGCAGGCG	60.8967	74.0095	75.8412	97.3908	196.077	44.3949
ACATTGGGCCCCAGCTAGAGAGATATTTCA	36.3799	49.08	59.8303	164.462	79.1502	171.237
GTAAATCAAAGTCCAAGCATGAACAACGTT	96.4857	102.834	112.919	504.411	325.595	420.695
TAGCAGGTCACACTAACCCTTCTAAACCAT	96.4857	111.404	110.391	237.045	226.657	211.404
CACCTTAGCACGGGACAGTTCGTAATATAA	141.565	144.903	117.133	192.025	120.524	354.102
TATATGGACCTTGCCTCAACTAAGGATAAG	428.65	440.162	443.25	821.39	566.643	658.524
AACAAAAACTCAGAAGCCACGAGCATCCAA	75.9232	79.4628	88.4814	215.913	221.261	238.887
CCGGGCGGCCGGAACTTGATGCCCGTACAA	34.0073	32.72	33.7072	97.3908	235.652	89.8468
ACGCGCGCCCGCGGCAACCCTAAACCCTCG	172.409	182.297	168.536	579.751	539.66	1152.15
CCGCATCCCAGTCAACGCATCTTAGAGTAC	138.402	139.449	143.256	939.913	757.323	702.919
GCAGTTAAAAATAAGAATAAGCTCGGTTCG	179.527	156.588	155.053	441.934	777.111	504.199
TGTCAGAGGTGAAAACCGTCCACCCACTCG	189.017	163.6	168.536	755.238	1081.12	1089.79
ACCCCCTAGCCCCAAAACGTAGAAGGCCGG	61.6876	56.8704	57.3023	463.065	338.187	563.392
ACGATACAGAATGAGGGGCCCGTGCGGAAG	138.402	126.206	115.447	817.715	708.754	659.581
AAAGAAGGCGGGGAATGCAATGCTAAAAAG	60.8967	61.5447	44.6621	317.898	332.79	486.23
ACCATGGCGCATTGTGGCAGTGTATCAACA	158.964	162.042	194.659	446.527	465.907	403.782
CAAGCCTCGACCCAAATAACCCAGAAGCTA	152.637	152.693	133.144	466.741	273.428	254.742
TCGTAGCGGAAATTGCATAGCGACAAACCT	136.029	144.124	155.053	475.928	102.535	357.273
AGCAAGAACGACGGCTCCTTGTGGCCCCGA	388.315	397.314	396.902	687.248	1007.37	451.348
ACTAATAACCCACAATTATCACAACCCAAA	77.5049	86.4742	92.6948	477.766	203.272	51.7941
CCCCAGTGTGGTATCCTACCTAAACTAGAA	55.3606	45.9638	37.9206	223.264	50.3683	183.922
AGAGACCAGTAAAAATACCCATGGGGCATA	50.6154	59.9866	62.3583	282.984	266.232	256.856
GACGTGCGGCAATAAGTGAAATAACGCTAA	164.5	161.263	162.637	472.253	341.785	169.123
TCGGGTCCGCGAGTGATTCGAAGGAGACCA	98.0674	96.6019	83.4254	20.2132	0	0
ACATACAGGGCCAAGATATTGGCACTAGCG	100.44	112.183	115.447	210.401	199.674	413.295
GTGAGTACTCGACAACCCTATCTCGGATGA	103.603	125.427	127.245	134.142	118.725	52.8511
GTCAACCCGGTAAGAACCCAGCGCAAATGT	26.0986	18.6971	16.8536	294.929	80.949	211.404
CGAATACAACCTAGACTACAGTAAGCTAAG	105.185	110.625	114.605	441.934	185.283	533.796
AAGTGCAAATATAAGGCACCTGACCAGGGA	135.238	127.764	139.042	302.279	570.241	661.695
GAATGAGATGTGCCGAAAAAAAAGCGAAAC	59.315	57.6495	64.8864	66.1522	271.629	195.549
CCGGGGACATAATATACCCCAGGGCTATTA	89.3679	96.6019	111.234	317.898	223.06	125.786
GAAGCGGGGACATGGGCCTGGGTGCACCTA	83.8318	71.6723	83.4254	407.939	197.875	121.557
TTAAGATTCGATAGAGAGCAGATAAACATT	68.8054	64.6609	63.201	122.198	160.099	168.066
CGAGACTGAAAGCTAGCAAACACAGACATC	51.4063	51.4171	53.9315	114.848	147.507	244.172
CGTGATTTGAATAGGCCGGGGCCGAGATTT	104.394	119.973	118.818	179.162	183.484	482.002
CGAAAAAAGTTATGACAGGTTGATACGAGA	129.702	116.857	115.447	301.36	147.507	461.918
CGGCGGGAGTACTTTCTGGCTGCACGTAGC	139.983	137.891	146.626	360.162	482.096	582.419
GCATTAGCAGGAATGCACGGAATTGAACGG	158.173	141.787	136.514	828.74	890.439	1345.59
GAGTACGGTGATAATTAAATGGTTGAAGCG	193.762	173.728	200.558	522.786	982.182	642.669
TGACTGAATTGAAGCTGATAAAGCCATACA	101.231	94.2647	113.762	270.122	618.81	378.414
ACTACAAGCGACAATTCTAACTGGTACCAT	106.767	105.171	109.548	212.238	438.924	172.295
CTTCCTGGATAGTCAAGTCGGAAAAGAATC	42.7068	42.8476	47.1901	178.243	273.428	235.716
AGGGACCACCGATTTGATAGCAGGCCCATC	73.5506	58.4285	65.7291	236.127	476.7	53.9081
ACCGAGTACAACGACACTCGTCCGCTGCCT	81.4592	79.4628	71.6278	407.02	447.918	637.384
AAAGCCCGAACACGATAAAAGACCGACCGC	30.0529	16.36	25.2804	37.67	70.1558	45.4519
TGGCGTAAACGACATACTCCGATAACCAAC	143.938	157.368	130.615	877.436	636.799	511.598
AAGCGTGTAACTACAGGGCTCAAGATAGTC	184.272	162.821	163.48	501.654	107.932	335.076
CCGTTCATATGGTTAGTGTCAAGACTCATA	118.63	118.415	94.3802	415.289	701.558	290.681
AATTATAGCACAACCGAAATTATACATGGA	88.577	84.1371	91.0095	208.563	73.7536	131.071
CAAACTGTCACGATACGTACTGAACTAACG	104.394	105.95	105.335	154.355	48.5694	97.246
AAAAGTCAATAAAGGGACTATCTGCCAATA	56.1515	53.7543	53.0889	79.0151	0	183.922
AAGACATAATGTTTACCCAAAAATCCCACC	26.8895	31.1619	31.1792	0.918781	71.9547	73.9915
ATAACTGAAGATAGTGCGTTAAATAATTAT	49.8246	28.0457	36.2353	47.7766	37.7762	0
ATACCCGCAAGGACTTGAAATGCAGGACCG	28.4712	23.3714	28.6511	290.335	61.1615	119.443
AAAATGCCCACCGTAGGCACGAGCAAGTAC	104.394	127.764	126.402	314.223	541.459	212.461
TCATATGTGACAGAGCCTTAGGGTAAAACA	107.558	99.718	107.02	494.304	359.773	401.668
TGGTTTCCAAAAGATCCAAATGTGCAAATG	77.5049	63.8819	70.7852	101.985	149.306	191.321
ATCAATAAAACTTTAGGAGTCCCAGGACCA	52.1972	55.3124	49.7181	56.9644	64.7592	32.7677
AGAGGGAGAAGTACCAAATGAGAAACGAGC	147.101	147.24	146.626	500.735	165.496	629.985
TTAGCATCCAGCAAAAAATATGCGAACGCA	111.512	106.729	117.975	294.929	97.1388	178.637
AACGGTGCCTGGGAAATCAGCCTCGTACAG	124.957	117.636	114.605	551.268	856.261	619.415
GCTCACCCGGCACTCCGCTGCCCTTAGCAC	92.5314	94.2647	112.076	363.837	431.728	437.607
AAGTAGCATCATAGGCTGGAAATAATAGCG	84.6227	108.288	89.3241	361.081	262.635	438.664
GTTAGCAGAACACTTTGCACCGCACATGAC	86.2044	68.5562	80.0546	277.472	482.096	368.901
GCCCCTTTCCCCGCAGCCCGCGCCCCGCAC	122.584	116.078	123.031	353.731	552.252	380.528
TAGTTGATACCTGCAAACGCATACAGGATG	41.9159	45.1847	35.3926	355.568	77.3513	85.6187
ATCGACGGAAGTGAGTTGTTTCCCCCAGTT	33.2164	49.08	45.5047	0	0	87.7328
AAATTATACACTTTCCAGTGGAGAAGAATC	110.721	84.1371	103.65	319.736	363.371	224.089
TAAATGTCCGGGACACAGCATAAAAAGTCC	64.851	88.8114	92.6948	184.675	59.3626	115.215
CCCGCCCACCACCTCCGCTGCAGGTGCGTC	13.4447	14.8019	15.1682	56.9644	41.3739	207.176
AGCAAGGAACTACCTAGGATCCCGATGCAG	153.428	143.345	151.682	377.619	620.609	917.495
GACCCGAAAAGGTTCGTTGGGACATCAATG	123.375	126.206	125.559	535.649	599.023	355.159
CACCGCCGCCACCCCCGCGCCTCTCGCGCG	84.6227	68.5562	89.3241	144.249	176.289	85.6187
GACCCCCACCTGCCCGTGCCACCAGCCATA	84.6227	81.0209	97.7509	131.386	323.796	288.567
GGTACAAAACATGTGCGGGACTCCGCCGCG	113.094	99.718	106.178	687.248	476.7	572.906
TGCACCCACCTCGACAAAACGGGTCGACCA	105.185	132.438	108.706	321.573	611.615	159.61
GGATGACGAATTAACGGACCATAACCGGGC	129.702	109.846	105.335	226.939	179.887	128.957
CAAAACCATATAAAGCTGACTGTCTACACC	118.63	117.636	122.189	412.533	187.082	544.366
ACAAATCGTAACAGCTCTTAACCAATGCAA	98.8583	105.171	99.4363	50.5329	88.1445	231.488
GCAGAAAACAGGATCCAACCGAAAACCACG	83.041	98.939	77.5266	94.6344	80.949	180.751
ACAGATTCTCCACCACACATATCCCCCCCG	55.3606	54.5333	34.5499	184.675	97.1388	43.3379
ACCCAGAGACTATTAAATATCGGACGAAGG	41.1251	29.6038	32.0219	229.695	192.479	68.7064
GGCATTGAAACTAAGCCGTAGAACACACTA	122.584	129.322	128.087	451.121	187.082	318.163
ATGCTACCGCTCTGAACGCCGGTCAATAGA	381.198	392.64	398.588	1210.03	433.527	772.683
AGTATGCGCGAAAATTCGATTAGGTACACG	72.7597	95.8228	86.7961	90.9593	100.737	216.689
CCCACGCCTCGGATCTGAACAAGACCCGCA	87.7862	104.392	97.7509	0.918781	0	0
CATACGCTACTGCCGAGTGTCCAAAGAGTC	92.5314	72.4514	75.8412	188.35	73.7536	196.606
TAATACGCAAAGTAGGCGCGCCTGCTAATA	86.9953	84.1371	82.5827	211.32	104.334	464.032
CCCCGCGCAGGCTCAGCCTCTGGGCTGTGT	25.3077	24.1505	27.8085	71.6649	14.3909	170.18
AGGAAATAAAGGAGCAATACACACCCTAGA	18.9808	15.5809	23.5951	11.0254	53.966	169.123
GAGAAAGAACTTCGTTACCCATATAGCCAG	83.8318	91.9276	79.212	313.304	151.105	539.081
AATACGGACAAGAAAGATGGAAGTGACAGG	104.394	91.1485	111.234	599.964	271.629	234.659
TGTAGTTTGGAACACAACGAGTCCATTGAA	104.394	102.055	91.8522	184.675	600.822	485.173
AAGTAGCGAATTAATCATGGAGGACGCGGA	87.7862	80.2419	89.3241	214.076	424.533	518.998
CAAGAATTAGGTGCGGGTCCATGCAGATAG	69.5962	63.1028	50.5608	131.386	156.501	170.18
ATTTAAAAGAGGTGTAAGACAAATGCAATT	506.945	537.543	499.709	678.979	1163.87	649.011
AAGCGAATCCTTTAAACTCAGAAGGCTGAC	155.801	157.368	140.728	434.583	383.159	376.3
ACATAGTACACCAAGATGAGAGAGAAGAGA	70.3871	74.0095	55.6169	242.558	39.5751	305.479
GTGTACGGCATTTGGGTGCGACCAGCTAAC	45.0794	45.9638	39.606	0	0	0
TGTTTCACGTGATAAAAGTGAAGCATGGTT	17.3991	25.7086	35.3926	0	12.5921	9.51319
AAAATTGGTACTTACTGACTCAGATGCAAA	18.1899	18.6971	12.6402	13.7817	41.3739	20.0834
GTACGCGGCAATTTTCGACCCGTTTAACGG	136.82	147.24	149.997	822.309	674.575	366.786
GGTGTCCAGTTTAGAGCCTGGACAATTACA	97.2766	84.9161	100.279	561.375	206.87	302.308
TAATTTGAATTTAAGTGACATCATCTAGAG	79.8775	76.3466	75.8412	218.67	221.261	304.422
TGGGCCCCGGCCCTCACCACCGGACCCTGG	70.3871	58.4285	75.8412	223.264	190.68	404.839
TCCATACAAGCGCGCCATACCTGGGACCAG	60.8967	69.3352	63.201	208.563	393.952	215.632
TAATCGACAATGAATGAAGCAACCTAATCA	79.8775	83.358	69.0998	266.446	300.411	140.584
GAGCTGAGGCAAGCGACCAAGCCATTGGAC	458.702	511.055	405.329	1197.17	1282.59	732.516
ACATCCGATACGATTGGGTGCGTCCGTGCA	168.455	182.297	176.12	274.715	321.997	298.08
GGACCCGACACACAGCAAAAACAGGCATAT	124.957	109.067	120.503	339.03	309.405	458.747
GTCGCAAGACGCAGAAGGGGGATAGCGCTT	100.44	112.183	124.717	242.558	250.043	303.365
TGCGTCCCTACTCCCGGAAAGGCAACACTT	66.4328	74.0095	63.201	85.4466	127.72	183.922
GAATCCCGAGGCTACGCGGCTAGTCTTCTA	58.5241	59.9866	56.4596	57.8832	133.116	131.071
CCGGGAGAAGGCCCTATCCAGGCCCCAGTG	69.5962	61.5447	71.6278	40.4264	415.538	287.51
CACATAATAAACGAAGTCAATCGACGCACT	64.0602	69.3352	71.6278	79.0151	131.317	100.417
ATTAATGTCAGCTGAAACACCTATTGCCCG	70.3871	72.4514	67.4144	101.985	221.261	105.702
AAAATAACACGGAGAGACGGGTATATCCAA	101.231	114.52	92.6948	248.071	196.077	588.761
GAGAAAAACGTTTACACGGTCGAAAGGGAT	45.8702	66.9981	74.9986	325.248	356.176	324.506
TGACAGAATACATCTTGCGAACAACAAGCA	24.5169	20.2552	19.3816	204.888	5.3966	41.2238
GGTTGAAGAGGTAGTCACCTGTAGGGCGCA	109.14	90.3695	99.4363	356.487	555.85	202.948
ACGGAGGTCATACTCTCAAAAGGTCCCGAT	98.0674	83.358	87.6388	105.66	201.473	252.628
GAAAGAGCACCCCCAGATCCATCACTAGCA	85.4136	88.0323	101.964	255.421	305.807	336.133
GACATTCGGAATGCCCTCACTCCGAAGACC	46.6611	45.9638	38.7633	184.675	64.7592	224.089
ATTCAGAACAGCAATCTAAAAGAACGGACC	38.7525	46.7428	48.8755	99.2283	113.329	125.786
AGGCTAGCGCAACCTGCGAAATATTAGTCG	238.842	262.539	247.748	226.939	228.456	359.387
AGGTCACCTGATCAGCTAAACAACGTCTCA	113.885	102.055	89.3241	158.03	192.479	237.83
TGGGCAGGCACAAAGATTAGGAAAACTATC	83.8318	98.1599	104.492	320.654	181.686	163.838
CCCACACGCAACGAACCTATTGGATAACAT	71.9688	68.5562	56.4596	0	25.1841	6.34213
CTCAATTGTGCGTTGACCCACACAGCCCAT	90.1588	104.392	100.279	379.456	174.49	300.194
GCCTGTCAGCGACTCCCCTGCACGCTGAAA	71.9688	87.2533	80.8973	81.7715	156.501	403.782
CTCATAACAAGTGAGGACCCAAGCAAAACT	74.3414	64.6609	70.7852	590.776	253.64	230.431
GCAACATCCGTTTAAGTCTACGTGCGGGAC	71.178	70.8933	67.4144	295.847	325.595	415.409
CTAACGCCAAAATGATGAACAAACAAAAAC	34.7981	25.7086	30.3365	67.071	35.9773	42.2809
ATGCGCCTGCTCCAATCGTGCCGTAGGTCG	60.8967	62.3238	55.6169	45.939	187.082	2.11404
CAAGAACGAAAGAACAGACTATACAGGACA	81.4592	67.7771	69.9425	414.37	44.9717	158.553
GTGCAGAGTCCACACATCACTGCATGAAAA	50.6154	54.5333	37.9206	73.5025	235.652	229.374
[truncated: 61,547 more rows]
