# Supplementary material for: Sources of Error in Mammalian Genetic Screens
Source: G3 (Bethesda). 2016 Jul 6;6(9):2781–90. doi: 10.1534/g3.116.030973 (PMC5015935; doi:10.1534/g3.116.030973)
Supplement: Supplemental Material [file supp_g3.116.030973_TableS2.xlsx]

## Sheet: Sheet1
S2 Table	TRE BC Screen Normalized Illumina Read Counts
Barcode	A PD0	B PD0	C PD0	A PD10	B PD10	C PD10
GTTAGTTATGCCAAAGAGGCATATATCTGT	27.1977	14.2567	6.79109	10.5808	7.76608	12.5878
AACGTAAGCCATGGATCAGGGGCAGCCAAG	664.4	665.991	1020.36	606.632	857.181	1095.14
GAGTGAGTCTGACAGTAAAAGGCAAAAAAA	13.5988	7.12835	8.48886	2.6452	4.8538	3.59652
CAGGTAAAGAGCGCTTCGATAGGTGTAGAG	836.328	673.12	726.647	940.808	1000.85	953.977
TAAATGCACAGCCCAACCTATGCTAATAGG	318.601	334.014	452.456	239.831	526.152	428.885
TATTGCTGGACCTACGTAGTCTGAAAAGCC	61.1947	96.7419	56.0265	59.9578	35.9181	47.6539
CCGGTCAACTACCTCACCCGGGCATTCCTA	234.094	311.611	224.106	372.091	371.801	383.928
CAGCCCCGCCCTTCCGAGCCCCTCGTGCGA	131.132	72.3018	106.96	254.821	308.702	121.383
GCCAGCCGGCACCGACAACGACCCAACATC	1023.8	986.767	1183.35	1364.92	1360.03	1068.17
CATGTGAAACCACAACGGTACGGCAGGAAA	667.314	577.396	713.913	894.958	725.158	704.918
CGTATCTCTAAAAAAGACACGATACCAGAT	128.218	137.475	117.995	153.421	168.912	124.979
GAGAAGCTTAACATGACCCGAAGTACGGAC	496.357	491.856	466.887	879.969	448.491	465.749
TCAATTAGCAACATCAGCTATGACACTGTT	259.349	374.747	364.172	628.675	619.345	417.196
CAGCATACAAGTCAAGAGCATAAAGCTAGA	126.275	114.054	159.591	248.648	93.1929	188.817
CTGAACCAAAACATTGACCCAGCAATATAG	225.352	217.924	189.302	287.445	260.164	209.497
CCCCGCCCCCCCGCCGGCTACATAACAACA	1.94269	5.09168	0	1.76346	0	4.49565
TCCACGTCACCTAACCTACACACAGACATG	1201.55	701.633	1112.04	954.916	780.491	1031.3
GCGGTGACAACGAGGCAAACAGCACTGCAT	794.56	806.522	1029.7	1122.44	709.625	1426.92
TCCGGGTGCTCACTAAACGATCTTCTTCTT	228.266	334.014	256.364	333.295	479.555	328.182
ACAATACGACCTTGACTTCAGCTGGCGTGG	721.709	633.405	1005.08	1044.85	1884.24	846.081
CCTTACTCGATAAAACCCTAACTCGGGAAA	89.3637	83.5035	47.5376	32.6241	42.7134	40.4608
CACCTAGCCGACAAAGAAAAAGAATGAACG	33.0257	29.5317	16.1288	12.3442	21.3567	19.7809
CCCGGTAGCTGATATATATCACGGAAGACC	180.67	141.549	145.16	162.239	343.649	227.48
AATAAATAAGCGGATGATCATACGAAAACA	33.9971	25.4584	18.6755	13.226	10.6784	9.89043
ATATGATATATTCTTACAGTAGCCTTAGCG	65.0801	38.6967	50.0843	38.7962	35.9181	71.9304
CAGGTAAGCTCAGAAGGGCTTTTAAAACGT	314.716	225.052	175.719	401.188	287.345	370.441
AGATAAGGGCTACACTTAAAAAGCTTAGAA	26.2263	54.9901	27.1644	32.6241	31.0643	27.873
TTGAAATAAAAATCGGTGCACAGCTACACA	104.905	120.164	99.3197	134.023	75.7193	144.76
ATAGTGTTTGAAGATGGATTCCCACCGGGA	243.808	159.879	167.231	239.831	115.52	254.454
AATTAAAGGAACAAGAGATGCGATACTGTA	195.24	187.374	196.093	283.918	244.631	167.238
ACCGCCGCGTCTCCCGCATCACCCAGCTCA	112.676	68.2285	142.613	131.378	36.8889	134.869
GTTCGCAACAACGAAGAGGAGTAAAGCGTC	1084.99	897.153	1097.61	1313.78	1239.66	1212.03
CCAGTGGAAGTACCTAACTAGGACCACAAA	451.675	423.628	435.479	455.855	607.696	542.175
CTATTATGATGAGAACATCCCTGCCAAGCC	201.068	196.539	163.835	175.465	247.544	204.102
CATTACATATAAGAACAACTCTTCGAGCAA	259.349	290.226	211.373	293.617	163.088	258.949
ACTACAGATATTATATAGACACACTGTTTA	226.323	185.337	142.613	210.734	291.228	213.993
ATGGACCGACGTCTCAAACGATCAACGAGA	224.381	295.317	200.337	284.799	287.345	351.56
CGGGTCATACGGCCTACAAATAGTTAGCCT	367.168	407.334	453.305	670.998	458.199	488.227
CAGAAATCCGGAGTAACGCCATTGCAAAAC	426.42	493.893	365.87	422.35	649.438	484.631
ACATGAGAAGCGTTTGCAGATATAACCTAC	436.134	382.894	338.706	325.359	405.778	372.24
TAACAATAGACTGGAATCACAGTAATCTAA	101.991	112.017	121.391	207.207	214.538	255.353
AGGAAGACGATCCTTAAGCAAAAAAACAAC	42.7392	20.3667	17.8266	14.9894	6.79532	25.1756
CAGCACTACACCGATCCCAAGGGGCTCCGA	223.409	205.704	192.697	351.811	488.292	327.283
TCAGACCGGCCGAGCGATGCGGCGTGCCCT	1512.38	995.932	1489.8	1679.7	1217.33	1654.4
TACGCAAATAAGTGGACTGAAATGTCCAGC	265.177	175.154	236.839	373.854	233.953	335.375
AACGCAAGCAATCGGTGTCCATGCTCAAAG	363.283	394.096	421.897	672.762	792.14	338.972
AAAGACAAACAAAGCTCGACATAAGTTATA	6.79941	9.16502	4.24443	7.05386	0	16.1843
CGCGAATCCGACAGTATGATACGACAGTAC	103.934	134.42	86.5864	180.755	435.871	250.857
GGAGGAGCGATAGCGACATTAGGGCAAATT	179.699	132.384	102.715	112.862	120.374	133.071
CAGCGAAATACTATGACTACTGTATCACAA	639.145	442.976	544.136	946.099	610.608	800.225
AAGATAAGTACGAGAGAATTCAGGAGATTG	277.805	288.189	303.052	185.164	485.38	199.607
GAAAGTTAAAGCTAGTTTAGTGATTATAAG	56.338	62.1185	34.8043	42.3231	51.4503	61.1408
GCCATAACGAAATGAGATGAAAATTATTCT	40.7965	32.5867	30.5599	22.0433	38.8304	40.4608
CGGCGAGTACCGCACCCTCCAGGTCTCAAC	377.853	309.574	340.403	812.957	562.07	557.46
AGATAAGCAGGAAGGGAACGCATAACCGAA	829.528	822.815	1219.85	1380.79	1511.47	1583.37
CCAGGTTTAATGAGCGGAAGGAGAAGAATA	8.7421	13.2384	6.79109	4.40866	11.6491	7.19304
TTCCGGACTACCGTCTTCGATCCCGCCCAG	98.1058	126.274	86.5864	85.528	162.117	113.29
TATTTCCGACTAACTTGTTAACCTACGCCG	135.017	83.5035	147.706	96.1088	64.0701	198.708
ACAGTGTGCAAAATAGCCGACAGCTTGTAG	925.691	605.91	1033.09	1228.25	1093.08	1203.04
TGTACAAAATGAGTTCCCAGGCATTACGTC	767.362	710.798	849.735	792.677	1006.68	1212.93
CCAGTTTGAAAAGTGTGTAAATTTTAACTC	114.619	119.145	50.0843	63.4847	94.1637	92.6104
TCCGGACGGTAGCGCTCCAAAGCCATTCGA	1108.3	890.025	1015.27	1323.48	1108.61	1655.3
CACCTTCCAAGCCAACCACATTTTCTGGAG	693.54	681.266	633.269	642.783	655.263	790.335
CCAGACCCCCGCTGGGCTGGCCGTGGCTTC	399.223	434.829	321.728	405.597	516.444	401.911
TCCAGCCCCCCCTCCGGCCCTACCGCCACC	441.962	345.216	319.181	714.203	667.883	485.53
CATACAACTTATATATATCCTCGGCGCCAT	271.977	421.591	427.839	473.49	408.69	648.272
CACACAAGGTAATCTGATGATGAACGCTCG	411.85	477.599	488.11	618.094	517.415	430.683
TCTGAAGAGGTCCAAAACCCTAAAACTGAA	101.02	79.4302	76.3998	27.3337	132.023	27.873
ATCGTGGTCTTGTGAACATGAGCGTGAATA	201.068	186.355	210.524	206.325	151.439	201.405
TTCTTGTCTAGTAGGAATAAAAGAGAGCCG	0	2.03667	0	0	0	0
TTAAGATGTAATTGAGAATCAGAAGCCACG	10.6848	6.11001	3.39555	0.881732	7.76608	3.59652
AGAAAACCCTCTTAAGGCATAAGGCCTTGC	531.326	581.469	583.185	350.048	520.327	605.114
AAATGGCTCATTCAAGGACGTCAAATACCA	230.209	309.574	324.275	136.668	344.62	248.16
TCTGACTAATAACAAAGAGGGATTGTGTAA	239.922	185.337	179.964	138.432	326.175	160.045
GCCGACAGCCGGCCCGCCCCCTTCGACTAA	663.428	823.833	633.269	883.496	1373.63	1149.09
AGGCCGGAAAGAATTTTTGGCAAGAGGGCG	379.796	432.793	426.99	540.502	490.234	450.464
ACACGACGCTCCCCACACCACGACCCTCCA	1011.17	724.036	1541.58	1639.14	1711.45	2407.87
AGACAAAGGATTCTACAGGATATAAACGGC	337.057	265.786	322.577	663.063	346.561	514.302
AAGATGAGTGTGACTCTACGGTCTCCACAC	294.317	279.024	224.955	462.028	392.187	335.375
ACAAGAAGCCGTCACTGTGCGCGAAGGAGT	918.892	836.053	1308.13	917.001	2048.3	1449.4
ATAAGATGTTACTACTAGGCAGTGTTCGGA	178.727	214.869	156.195	240.713	158.234	173.532
TGCCGCGCCTACACTAAAGCCGAGTCCAGA	409.907	462.324	359.079	898.485	710.596	530.487
GCTCAAGTAAAAGACCTGAAGGGAATGGGC	417.678	522.406	535.647	685.106	508.678	465.749
TCCCTATCACGGGTGGGCAAGGGGCTTGAC	241.865	377.802	439.723	560.782	550.421	504.412
CGATGCTGGCATTAATTCACAGCGATCAAC	527.44	377.802	750.416	894.076	410.631	1298.34
GAAGATAGCCTGAGCATAACATAACAAGTG	168.043	144.604	151.951	210.734	216.479	235.572
TTCATTCTAAGAGCCATACCGCACTCATAG	20.3982	43.7884	12.7333	14.1077	30.0936	39.5617
TTACCAAGAAAGCTGAAGTGCCCTGAGCCC	84.507	34.6234	69.6087	190.454	147.555	154.65
GCAACCAATTCCTCCGCTCCTACACGAGGT	1353.08	1460.29	1766.53	2016.52	2112.37	2108.46
GAGAGCCGACACCACTGAAGTAGAGGATGA	926.663	1174.14	1247.86	1085.41	1135.79	1065.47
ATATTGGAACTCCGACAAGAATATCGGGGC	155.415	112.017	152.8	137.55	171.824	191.515
AAGCGGTGTCGGAGCTAGATGACCAGTAGC	636.231	556.011	888.784	834.119	963.965	1082.55
CGCGATACACTATCGTGAACACAGTAAAAA	60.2234	49.8984	41.5954	33.5058	33.9766	25.1756
TAACATCAACAAACACCTAAGGCGGCGCAC	549.781	602.855	706.273	1215.91	942.608	989.043
GCCAAAACGTACATCAGAGCGGCATCGAGC	1225.84	977.602	1283.52	1674.41	1666.79	1578.87
TGGAACAAAACAACAACCAACTTATGTTCG	121.418	80.4485	174.871	83.7645	145.614	129.475
GCGTACCAGGTGAATTTATCCACGAGTGTG	379.796	170.062	321.728	237.186	541.684	223.883
CTGCCACCCCCCCCCTGGCCCCTCACGGGC	457.503	530.553	462.643	694.805	445.579	460.354
CTTACAGGAAAATCCTAACAAGGATATTAT	33.0257	33.6051	21.2222	23.8068	14.5614	19.7809
AGGCATAAGAACCTCAGGCATCGGATCCAG	402.137	442.976	357.381	499.942	416.456	313.796
CAAGTGCACGCGAGGATAACGGCTCGCGGT	174.842	88.5952	238.537	163.12	226.187	262.546
GAGACCATCCCGAAGACTCTAGCATAACCA	106.848	143.585	141.764	82.0011	99.0175	196.01
AAAGGCGAACATACCGGTTTCAATTATGAT	51.4813	75.3568	44.1421	55.5491	71.8362	43.1582
CTCATGTAGACGCAGCCTCGCCACAGACCG	1012.14	793.283	896.424	1401.07	743.602	1121.21
CAGATGTAAGCAAAAACCAGGTGTTACAGT	379.796	394.096	453.305	315.66	441.696	511.605
CCTTGTATCACAAGGAAAAGGCATTTTCAA	85.4783	114.054	63.6665	70.5386	65.0409	73.7286
TCCAGATTTATGGAGGTATCGGATCTACAC	133.074	120.164	109.506	158.712	107.754	112.391
ACAGTAGCCCTTGATAATGAAGACCAGTTA	283.633	279.024	251.27	238.068	313.555	267.042
ATAAATTTAACCAAGGAGGTGACCACACTA	25.255	35.6417	26.3155	18.5164	35.9181	17.0835
CATGCAGGAAGAGTGTAAAAAAACAATATA	55.3666	38.6967	24.6177	26.452	44.655	16.1843
CGGAATGGGCAGAGTGGATTAGCAGGCAGC	346.77	324.849	630.723	834.119	378.596	582.636
AGGGGACTGTAAGTGCCACCAACGGCTCGA	1132.59	1052.96	1489.8	2423.88	1567.78	1777.58
ACCCTTGAACGCAAAACAAAAAAAAGGTCT	23.3123	22.4034	19.5244	16.7529	16.5029	23.3774
TTATTACAGAACATAGCTAAAGCCATAGAC	246.722	172.099	236.839	224.842	204.83	235.572
CCTTACAGAGAACGAAGAACTCGACGGAAT	171.928	178.209	139.217	126.088	136.877	277.831
GATACAGGGCCTACTCGTGCTAAGACACCA	1337.54	553.974	820.873	1640.9	1268.78	1505.14
ACGAGGGAAACGGTCCACTCGAAGTACAGG	220.495	154.787	205.43	207.207	278.608	257.151
TAAACATCATTAAACGTGCATCATGACCCA	407.965	203.667	206.279	387.962	176.678	243.664
CGGGTAGAGGAAGGCTCCTAGCAACTAAAA	44.6819	36.6601	45.8399	61.7212	34.9474	85.4173
GAAAGTCCGTTATCGTAAAAATCACAGCGA	255.464	402.242	494.052	375.618	479.555	534.982
AACAACTACAAGCGTGGGATTAACGCAGAT	676.056	987.785	825.966	1153.31	799.906	837.09
AGGCATTGTCCTATAGATGGTTACCAAAGA	203.011	159.879	134.973	133.142	208.713	80.9217
GAGCTAACTTATTAACTGCGACGAGTCAAG	404.079	382.894	502.541	429.404	631.965	465.749
AAACATTACAGGAAATCGGAGCACCCAACA	376.882	354.381	318.332	231.014	296.082	304.805
CGCTGCACTGCGATAAACAGAATGTAGAAC	248.664	224.034	262.306	257.466	180.561	278.73
TGACCTTCTGCTGTAAAAAATTGCGACGTA	379.796	336.051	451.608	512.286	408.69	606.013
GCATTGAGCCGCAAAAAACAATACTTCTCA	151.53	133.402	81.4931	87.2915	96.1052	95.3077
CAAAAAGAACCTCAAAAGCAAAGTTCACAA	256.435	248.474	197.791	260.993	161.146	198.708
ACTGTTTGCTGTAAATTGTACACAGATGTA	292.375	218.942	266.55	305.961	293.169	259.848
GTCCTCCGCGTCCTGTCACTGAGAAGCCAA	552.695	514.259	676.562	716.848	632.935	838.888
ACGCTCAAGATTTTCAGTACCACGGGCTAA	209.81	198.575	235.142	365.037	240.748	287.721
TGTTAGTCAACACTGGCCAAAACCCCCATA	65.0801	47.8618	33.1066	36.151	45.6257	33.2678
GCAGTAAGAGATAAAGGAAAATTATTAAGC	103.934	97.7602	61.9687	90.8184	53.3918	83.6191
TAAGATACGGAATGGAGACGAGATACACAA	172.899	128.31	219.013	142.841	169.883	141.163
GGAGAAGTCTTAAAATGACCGAACACAATC	186.498	224.034	241.933	235.422	204.83	310.2
AGTACAATTGACACTTTCCGTCTGGGGGTA	152.501	159.879	137.52	59.9578	52.421	153.751
TGTAAGCATAGATATTCGACTCAAGATACT	25.255	13.2384	19.5244	29.9789	8.73684	0
CCGCCGGGATCGACGCCGACTCTCCATAGA	1182.13	917.52	1116.29	1409.01	1527.98	1813.54
AAAATGAAGGATTATTAACGCACGCAATGG	801.359	808.558	875.202	989.303	840.678	767.857
TGGCCATAAACAAAAATAAACATCATGACT	826.614	626.276	617.14	678.052	618.374	713.909
TATTTGCCGCATCAACCCTAAGTTCCCCCA	534.24	412.426	525.461	605.75	550.421	450.464
CGCACCTGACACAAGATGTAAATATAATAA	152.501	143.585	86.5864	82.0011	68.9239	77.3252
GTAAATCCGGTAGCAGGAGCAGGATTTAAT	341.913	345.216	284.377	395.016	362.093	314.695
TCGCATATGCTAATACCCATAGTGTGGTAA	294.317	334.014	282.679	356.22	538.772	292.217
CAAAAAGATACATTTTAGGGCAATTCGACC	258.378	272.914	243.63	322.714	232.982	405.507
CGCGCATCAAGGGACCCTTGATGATACATA	166.1	98.7785	124.786	109.335	92.2222	160.944
CAACCGTAGGAGGTAAAAAAGCGCCCCAGT	391.452	309.574	304.75	550.201	336.854	623.996
GTCACGCCTCCGTGAGAGTAGACGGACATA	190.384	134.42	135.822	114.625	215.509	317.393
GAGTAAACAACGGGGGTCGGAGCAGTAATT	1188.93	1174.14	1248.71	1778.45	1452.26	1813.54
GAGTGAGATGCGCTTGATATACGTGGCGCA	328.315	322.812	397.279	390.607	425.193	336.274
AGATCATGGCGGGAAACAGGTTACTGCACT	816.901	697.56	849.735	1106.57	743.602	775.949
CCCGCCAGCAAGTCAGATCACAAGACAAAT	497.328	423.628	526.31	595.169	704.772	538.579
ATATGTTATAAAATGCAGTATAAATAACTC	3.88538	2.03667	1.69777	4.40866	0.97076	0
ATCCCGCCCATGTGCAATAGAAAATGCTGT	568.237	376.784	463.492	654.245	617.403	561.956
GGGACACGGCGACCGAGAGCCCAGTCAGCA	785.818	620.166	916.797	767.989	995.029	1176.96
GAGCGCGACCCGATACAAAAGTAATGGAAA	45.6532	34.6234	43.2932	12.3442	17.4737	30.5704
AATGGAAAGGAAGTGAGTCATAGAAAACAG	71.8795	63.1368	31.4088	53.7857	47.5672	38.6626
AGGCCACACAAAGCGGTAAAGCAGAGGGAC	125.303	59.0635	73.0042	156.067	93.1929	97.106
CCGTGTCGCCCCCATTTTACCCGCGACCGA	949.004	1331.98	1572.99	2308.37	2395.84	1796.46
CTATGAGAAATGAGGTAATGGAACACTGAA	425.449	386.967	311.541	237.186	397.041	310.2
GAACAAACCATATGGCACAAACAGATCATA	445.847	481.673	461.794	462.028	460.14	560.158
TCCCCCCCTCCCGACCGAGGGCACCACGCA	496.357	422.609	690.993	712.44	792.14	817.309
AGGGCCCCGACAGCTCAATATCCTGGCATC	755.706	895.117	938.868	1204.45	804.76	1352.29
GTCAACCCCCCCACCCTACACCTTGCCACT	354.541	207.74	265.701	382.672	243.661	295.814
CGACCAACCGCCGCCACCGCACTTGATCGC	607.09	378.821	897.273	1093.35	1023.18	804.721
ACGTTAAAGCACATACCTTAACTCCATCCT	568.237	561.103	547.532	750.354	961.052	1121.21
CTGAAATCCTCCTACTCAGACAGGATGTAA	253.521	213.85	220.71	275.1	298.994	276.033
TAAGAATGTACACATGAGGTGGGGGTAAAA	291.403	312.629	300.506	298.025	340.737	340.77
GGAGAGCAAGATTGTGATTAAAGAAAGAAG	17.4842	23.4217	11.8844	10.5808	0.97076	12.5878
GACTAACTTATGTGGGCCCGAATAATAACA	64.1087	99.7969	67.9109	74.9472	89.3099	78.2243
TCAATGAAAGGGTAATAGATGAACATACGA	122.389	238.29	188.453	187.809	304.819	130.374
CTTCGAAGTTAAAGTGACCAGGGGGTGTCT	86.4497	88.5952	82.342	104.044	135.906	57.5443
AAACTAGTCCAGAAAGAACAGAAGATAATT	57.3093	61.1001	27.1644	32.6241	17.4737	16.1843
TTGCATAACTCATAGGACGCAGAGGGAGGC	187.47	114.054	119.693	81.1194	135.906	118.685
CTGCGGGGGAGGGTGGGCTGGCGCGATTGA	367.168	411.407	369.266	502.587	459.169	299.41
GGGAGTGACCACCCGGATATACCACAAAAA	52.4526	66.1918	42.4443	39.6779	31.0643	33.2678
GTCTTGACGGTATTGGGAAGCAGCGGTACA	6.79941	40.7334	44.1421	68.7751	27.1813	15.2852
GTGCAAATGCTACGAACGAAAAACAATGCA	243.808	247.455	179.964	206.325	259.193	96.2069
CGGCTAGGGTGAAGGTAACCGAACGCAAGA	593.492	575.359	717.309	743.3	737.777	748.076
CAGGTCAGCGATGTACCAGCGAGTCGCGCG	503.157	568.231	1093.37	1552.73	1553.22	745.378
ATGCTGTAAGGAAAACACAACAATAATAAC	12.6275	25.4584	10.1866	16.7529	12.6199	18.8817
TGTTGGGAAACTAAATATTACAGAATGCGT	424.478	395.114	397.279	326.241	394.128	471.144
CATCATCTGTGTAATAAAAGGTGGAGCTAA	206.896	305.501	294.564	300.671	234.924	187.918
AGACTGGAAAGTGAAAACTGAATTGAGTGA	114.619	140.53	82.342	141.077	141.731	106.097
AAGGCCGGTCAATGTGGTGGACGTTCATAA	327.343	434.829	373.51	911.711	392.187	516.1
TTGGTCACCAACAATTTTAAAGATAACAAG	138.902	151.732	95.0753	73.1838	67.9532	71.0312
ACAAAAGAACAAGAGAGAATAAGACACTCT	136.96	168.025	121.391	89.0549	103.871	62.9391
AAAGAACCTAAGGAAAGACCGACAAGGCTG	424.478	393.077	391.337	445.275	309.672	366.845
TCGCGGCGTCCTCGGTCAAGAGCTACTCTA	875.182	927.704	1210.51	1290.86	1652.23	1155.38
ATTGGGAAGATACTAGTATGAGCCATCGGT	337.057	290.226	433.781	701.859	343.649	419.894
CCGAGAAAGACAATACACTGTGGTTCACAA	732.394	576.378	729.193	1064.25	758.163	836.191
ACAAAATAGCATACGTCACCTAATGATTCT	259.349	322.812	301.355	278.627	183.474	345.266
ACTATCTCAAAACTAACAGGGACAGAAACG	69.9368	53.9718	50.0843	44.9683	42.7134	46.7547
CCTTAGAATGGTTTAAACCTACAAGCCACC	168.043	152.75	79.7953	113.743	132.023	186.12
ATACTAATAGCGGCTTAAAGAATAACGGAC	107.819	154.787	84.0397	80.2376	180.561	122.282
TGCTCAGAAGGAATTTGGGGCGAACCGCCT	558.523	434.829	800.5	1159.48	715.45	736.387
TCAATCCCGGAGGTGACGCGTGACAGTTAT	521.612	420.572	576.394	875.56	1049.39	560.158
ATAACAGCATGTACCACGCCGGGACAGCCA	257.406	280.042	491.505	347.402	323.263	641.079
ATCCCACCGTGACGAGATTCACTAGCTATA	162.215	224.034	174.871	238.949	123.286	196.01
AGGATGTTAGATTATGAAAGAAGTATTAAC	25.255	57.0268	31.4088	25.5702	65.0409	42.2591
GAGCGGACCACAAAAAAAAGTATCTCAAGA	178.727	191.447	124.786	99.6357	131.053	117.786
AGGCTAGAAGTAGTGTAATAGATTACTTTC	178.727	210.795	152.8	183.4	252.398	163.642
TACGCGACACCTGAGGCCAGGACAGCGTGG	0	0	0	0	0	0
CTCCCTGGATTTGGGACCGCGCCAACACGA	27.1977	7.12835	3.39555	55.5491	5.82456	8.09217
TGGGCGGAGAGAAGCAACGAGCGGTGTACA	1184.07	1003.06	987.255	1898.37	1728.92	1531.22
TACAACGAAGCCAGCGAAAAACGGTGATCA	456.532	482.691	397.279	653.363	878.538	520.596
GTACTGCGACTCGTCAGGGAAAGGGTGCAT	25.255	29.5317	37.351	37.9145	46.5965	38.6626
TTACAAATGGGCAAATACGGAGTTTTGCCG	152.501	171.08	138.368	191.336	182.503	134.869
GGAACTGCGCGGCCCACTGCAGCTACATCA	255.464	216.905	227.502	146.368	298.994	195.111
CATATAGCCCAGTGCCAATCTAGGCTGTAA	406.993	385.949	358.23	629.557	723.216	475.64
CATTATATAAACAAATAAGAGATAAAACAA	1.94269	2.03667	0.848886	0.881732	0	0
CACTCCGGAAATCAAATAGCGGTAGACACA	430.306	378.821	414.257	342.994	278.608	514.302
GAGTTCAGTCGCGATAATATACAACTAACC	131.132	93.6869	84.8886	83.7645	90.2807	81.8208
AGGACCATAGCACAATGTACTTAAGGCTTA	479.844	406.316	470.283	730.074	623.228	673.448
AATAGGGATTATAAAATGCGAGCCAAGCAC	161.243	147.659	201.186	187.809	89.3099	212.195
AACTTAGGCATCGTAAAGCCCGTAGGCAGG	44.6819	98.7785	151.102	85.528	191.24	169.036
AGATAGTAAGTACTTACCGTGCTAAGACAA	279.747	454.178	325.972	486.716	526.152	561.057
AGCGGTAATCATATACCCAACAGTAGATTT	186.498	356.417	283.528	264.52	229.099	273.335
ATACTATACTTAATCGCGAAGACCTAGATA	38.8538	37.6784	22.9199	22.925	8.73684	20.68
CACAGAAGTGGACGCAAGCAGGCGTTCGGA	387.567	541.754	651.096	709.794	626.14	571.846
GTCCCCGCCGCAGTCCGGGCGACTCCACCT	55.3666	67.2101	39.8977	29.9789	32.0351	52.1495
GATAAAGGTCCCAGGGGTAACAACACACAA	474.988	505.094	626.478	915.238	969.789	855.072
CGACACGGACAGCAGAAAGGGGCGCGTGAA	601.262	1150.72	1188.44	1251.18	1544.48	980.051
CACCACGTGACCCCCAAGAATCAAAATATC	184.555	215.887	102.715	166.647	182.503	178.028
ATCTGATCAACCGGTAAATACATACAGTTA	1.94269	3.05501	6.79109	5.29039	0.97076	8.09217
TCCCTCTCCACCGTGACACTCTCCACAATC	43.7105	24.44	27.1644	24.6885	25.2398	57.5443
CCGACATTCCACTCTGCAGTGCAGCCGCAA	317.63	147.659	333.612	237.186	528.093	348.862
AGGAAAAAGTTTAGCACGGGAGAAAAACTT	15.5415	20.3667	11.8844	5.29039	4.8538	10.7896
CGCGCTGAGGTCTTCCCCCCAGGCCCTGAC	56.338	19.3484	54.3287	3.52693	20.386	204.102
AGCCGCTACAATCACTTAACATCGCCTTGA	1491.99	1228.11	1564.5	2154.95	1215.39	1866.59
GGGATTATACTTCCGTTCACAAAAGGCGGA	355.512	438.903	398.977	440.866	518.386	553.864
TGAATTGGTAGATTCCCCTACGAGTCATCT	161.243	234.217	219.013	268.047	238.807	212.195
TACATGGGCCCAACGTAGACGGCACTCCAC	1021.85	1152.76	1305.59	1648.84	1495.94	1971.79
GTGGCTCCAGGCTCGCCGCCGCACCGGCGG	401.165	397.151	613.745	752.999	1076.57	543.074
TCACCTTGAATACAGGAATATCCATACGTG	243.808	193.484	180.813	243.358	226.187	377.634
GGAAGACCGGTACGGTCAGCAAACTGCCTA	305.974	274.951	278.435	302.434	324.234	357.854
TTAAGAGTTTCGATTTTGCGCCCGTTATGT	71.8795	118.127	67.062	64.3664	98.0467	48.553
AGCGCGATTCCCGTTAAAAGCTCCTATGTA	233.123	246.437	202.035	297.144	339.766	250.857
CGCTGGAGAGAACCGGGTTCGAGGCAAAAT	403.108	365.582	512.727	441.748	326.175	419.894
GCACCCAGCATACACCAGGCAGGCCAACTA	779.018	589.616	630.723	964.615	943.579	485.53
ATGCTCCTAGCCTAACCTCATACGCCCACA	231.18	161.915	115.449	238.949	188.327	657.264
CACGTAAAATGAGTATCAGTAGCACGGCCA	299.174	492.874	590.825	711.558	604.783	804.721
TTATCTAAAGGAGTTTGAATAATGAGCATG	14.5702	19.3484	11.8844	13.226	12.6199	8.09217
GTTTCGGGATCAATTATTCCCTGAAGGCTA	296.26	239.309	207.977	268.047	203.86	201.405
TCCTGAGCAAGGTAATCCTTCGACACCGTA	623.603	559.066	813.233	952.271	851.356	1028.6
TATGTTAACAAATAAAAACTGACGGAACAA	93.2491	124.237	104.413	107.571	78.6315	166.339
TTAGCGCGGACCACGCGGGTAGGTCCTCTC	141.816	123.219	98.4708	134.905	243.661	53.9478
GGTCCGCCCATCTACTAAACACGCTGAGCT	640.116	507.131	723.251	393.253	819.321	471.144
ACGGTAGATCAAATAGAAGCATGGATGTGA	346.77	442.976	391.337	401.188	819.321	458.556
CGTCAGGCACCAACAAGGCTGAGACGAACG	256.435	220.979	344.648	203.68	312.585	383.928
TAACGCACGACCGAGCTGCCAGCCGGCGTA	615.833	543.791	529.705	752.999	916.397	606.913
ATAGCGAGTGAGAATCAAATCTGGGGAGAC	168.043	158.86	128.182	275.982	228.129	208.598
CAAAACGAGAATAGACCCGAAAAGTCCTTA	86.4497	122.2	73.0042	67.8934	102.901	59.3426
CCCGAACCCCCGCTCCTGCTGCCTCACCAA	154.444	205.704	353.137	289.208	249.485	406.407
TCACGAGAATATACGTCCCAAACTTTGACA	4.85672	5.09168	6.79109	8.81732	24.269	15.2852
TTCAAAAACCACCCGATAATACCTCCCATC	53.424	80.4485	40.7465	53.7857	64.0701	53.0487
GGAGACTGATCTCATATATGGTAGGCATAA	470.131	531.571	365.87	498.179	426.164	430.683
ACTCACGTGAGAGAGACGCTATCTACTCCG	238.951	279.024	239.386	186.045	1004.74	314.695
TGCGTATGTACACCGACACACTCATCCAGA	424.478	424.646	556.869	1026.34	424.222	791.234
CCCGACCGCGTCCGGCTTGTTTATGGTAGA	0.971345	0	5.9422	6.17212	5.82456	0.89913
GATGTGAGAAAGGGTCGCGTTTCCGGTTGG	279.747	211.814	492.354	630.438	696.035	479.236
AAGGCCGATAAGAACGCATAAACGAAGAAA	20.3982	17.3117	11.8844	1.76346	9.7076	7.19304
CCACCCACCCGCCCCGCGCATCCACACACC	2.91403	12.22	6.79109	0.881732	1.94152	0
CATACGGAGAACCTTGAATCGGCCTCGATG	199.126	138.494	347.195	217.788	363.064	354.257
GACTACCTAAATGACAACGGACAATTCCTA	43.7105	21.385	54.3287	79.3559	16.5029	65.6365
CGCCCAGCCGGTGACGTCCGGTACCACCCC	1898.98	1439.93	1491.49	2085.3	3211.27	1964.6
TACGAGAGATGACATATCCGGGTGAAGGGA	284.604	348.271	335.31	471.727	379.567	255.353
CTCAAAAGTAGAATACCATAGAGTTAGCTA	307.916	377.802	287.772	323.596	240.748	297.612
GCGAGCCGAACGATGCCAAGGGCCAAGAAA	395.337	412.426	368.417	233.659	213.567	221.186
ATGATTGTAGTAGTAGTAAGCCTGACATAA	151.53	126.274	165.533	54.6674	129.111	198.708
ACAATCAATCTACAACTTACAGTCAGCGAC	267.12	226.07	492.354	435.576	478.585	641.979
CTTCTCCCCCTCGTTGACACGAGTCCGGCG	63.1374	46.8434	21.2222	46.7318	33.9766	24.2765
TATACAATAACAACCCATTAACTATACCAA	50.5099	57.0268	42.4443	55.5491	20.386	44.0574
CGCCTCGCCCCGGTGGCCGCGCAGCGAAAT	238.951	207.74	163.835	165.766	112.608	150.155
AAGCGGGAGGCGCTACTAGCGCTAAATTAG	33.0257	38.6967	21.2222	24.6885	13.5906	7.19304
TCAGACAGTAATAGAAATCCTGTAATGTCT	128.218	141.549	98.4708	119.034	62.1286	186.12
TTCCCGTGCCTCTGATCTTTGATAGACATA	155.415	192.465	152.8	184.282	219.392	175.33
GGGCCTCGTTACAGTGAGAGCTCCCTGATA	421.564	309.574	231.746	439.103	358.21	595.224
CGAATGACACACCGTCGCTGCACGAAATAG	551.724	571.286	438.874	1090.7	620.316	551.166
TTGTTGTTACTGTACGATGGATTGAGTATA	53.424	75.3568	44.1421	77.5924	73.7777	39.5617
CCAAATTGCAACAATAGAGATGAAACTAAT	97.1345	80.4485	62.8176	59.0761	54.3626	50.3513
ACACTGCCGGATCGGCGTGTTATCGGTCAT	509.956	518.333	461.794	517.577	428.105	521.495
GGTGAGAACGCACGTGAACGAAAATTCCAA	276.833	264.767	263.155	290.972	348.503	485.53
TCAGGTGCGAACACCCGCGGGTAGCGTAGA	95.1918	98.7785	157.044	189.572	228.129	106.996
AGTCCCCACACGATCCTATGCGCGTCCCAT	1322	1662.94	2317.46	2683.11	2828.79	2889.8
TAATTATCGCATAAACTAGGCAGCATTCAC	438.076	421.591	345.497	499.06	367.918	396.516
AGACTCATCTGGCTGAAGCGCCACCCGCTA	824.672	646.643	979.615	1085.41	1290.14	1112.22
AGCACAAGACATGCGCATACTCAGTCTCAA	677.999	846.237	996.593	710.676	854.269	1478.17
ATATAAGAAATGCTAGTAACCGACCAGAAA	62.1661	79.4302	39.0488	56.4309	31.0643	57.5443
ACAGGCTAGGGGATGTACAAACTAAAGCCA	600.291	552.956	759.753	704.504	570.807	729.194
ACGTCTAAATGGGAATAACAATACCATCCG	612.919	578.414	615.443	681.579	650.409	696.825
AACACAGAAGGGATTTAGAATGAGGTCCAA	182.613	561.103	336.159	324.477	470.819	655.466
CTGGGGCCACGTGAACAAGGCATCCTGTAG	523.555	362.527	472.83	750.354	623.228	643.777
CATATCGCGATGCCCACCGCATTCTCTCAC	393.395	266.804	307.297	287.445	395.099	418.994
GTAACTGACCACACAGCTGTAGGGCAGAAA	55.3666	66.1918	35.6532	54.6674	67.9532	63.8382
GAAAAAATCTAACGGTTTTATACAGAACAG	33.0257	32.5867	6.79109	9.69905	33.0058	7.19304
AAACAGAATCTGAAGGAAAACGTGAACAAT	153.472	241.345	134.124	142.841	150.468	190.615
GTCCGGAGTGCCTGAACACTTAAGGTAGAG	75.7649	61.1001	81.4931	109.335	66.0117	115.089
AAAGGAAAATAATCGGTAATAGCTATTAAA	5.82807	9.16502	4.24443	0.881732	1.94152	1.79826
GGAAGGTCCTAAGTTGCATGCATCAAGTCT	550.752	394.096	787.767	753.881	676.62	795.73
ATACTAAGAAAAACCTAATGAAATTAACAC	33.0257	29.5317	13.5822	13.226	25.2398	9.89043
ATCGAGAAATACCCAAAGTCCAGGAACTGA	248.664	69.2468	176.568	223.078	106.784	115.089
TGGCCGCCGCGTAATTCAGTAGCAATAGGC	299.174	593.69	679.958	435.576	460.14	612.307
ACCTAAGACTAACGTGGCGAAACAGGTTTG	334.143	242.364	382.848	569.599	204.83	626.693
TGAAGCCCAATTCTCCACACAAAAACAAGG	94.2204	69.2468	66.2131	80.2376	79.6023	96.2069
AATCAAACAAGAGGCAGCGTTGCAAGCGCG	413.793	512.223	420.199	611.922	406.748	822.704
TAGATCGCTCTAGTGAGGGGGAGCGCTCTA	126.275	85.5402	127.333	141.959	114.55	155.549
AATAAAGACGAAGACGATGGACCGCTGATA	232.151	362.527	365.021	370.327	236.865	259.848
GTACCGGTCGATAGAAGTAGGGACAGACTG	112.676	170.062	213.07	233.659	411.602	233.774
GGCAAGGCCCAGCCGCTTGAATAGGTCATA	193.298	171.08	174.871	231.014	333.941	226.581
GAAGAACCATACACGCTCTAACGCAGGACA	87.421	53.9718	96.773	88.1732	41.7427	45.8556
ACCATCACCAAGAGGTTGAACTGTAAAAAA	69.9368	68.2285	35.6532	51.1405	34.9474	41.36
CACGTAATTACAAACAACTATGTGTACATT	67.9941	90.6318	80.6442	51.1405	58.2456	106.996
GGGGGCAGTATCTAACCGCCACCAAGAGGT	542.982	364.564	431.234	673.643	591.193	541.276
CGTACATGCAAGGGACCGCTATAAACTAAT	555.609	492.874	438.874	751.236	387.333	855.072
TAGCCTAATACTGACAATATGCCTGTTATG	518.698	437.884	520.367	382.672	789.228	987.244
AAAAGAATACCTCCGAAAAATTCCTTCGGT	57.3093	58.0451	33.1066	22.925	25.2398	38.6626
TCCATTGCAGAATACTAGAGAAGATAGAGG	68.9655	83.5035	44.991	37.9145	39.8012	52.1495
GTCTTAGATGAGGGAATAAAAATTAACTTA	16.5129	13.2384	8.48886	5.29039	1.94152	3.59652
AAAAAAAGCCATTACCAAAGAGGGCTAATT	46.6245	34.6234	55.1776	24.6885	45.6257	89.913
TAATACGGCAGTAGGGATAAATAAAGCCGG	362.312	354.381	260.608	262.756	321.322	439.674
GTCCCACTGTTCCAGAAAATCAATGAAAAA	8.7421	6.11001	5.09332	1.76346	5.82456	0.89913
AATTTGGTAATCTAGAACCAATTCCGAAAC	142.788	159.879	106.96	118.152	114.55	116.887
GTGATGAAAGACGGAGTTTGAAAACTGGAT	392.423	379.839	285.226	384.435	386.362	296.713
TAGATCCTGCAACTTGGCTTCTAGTAAAAT	84.507	129.329	93.3775	59.9578	76.69	176.229
AAATAGGCTGAAATTCCTCTTAAGCACCGA	90.3351	85.5402	113.751	74.0655	167.941	61.1408
AAACACGCTGAAGATATGTTTATCAAATTA	80.6216	125.255	80.6442	51.1405	105.813	42.2591
CCATAAAGAAAAATCACCTCTTTAAAAATG	2.91403	2.03667	1.69777	0	0.97076	1.79826
AGATTATACTTTATGACAATAACGCCACGG	38.8538	39.7151	43.2932	21.1616	69.8947	67.4347
CCCCCCACCCCCGCCTTCTGCTATCCGCCC	0.971345	0	0.848886	0	0	0
AGCTTGTAACATCACGAACACCAAACAGGA	394.366	545.828	532.252	569.599	666.912	581.737
CGACAGTAACCGACCCGATGCGCTAAAAGC	411.85	342.161	333.612	614.567	440.725	479.236
CCCGTCCTCCGAGCAGCCCGCACCCGCACA	598.348	459.269	721.553	940.808	785.345	998.034
GGCCCACCTAAAAATGAAGACACAGAATGA	115.59	79.4302	54.3287	68.7751	108.725	151.054
ATAGGAAAGAGCTTAGTAAGGACTACACAT	65.0801	38.6967	71.3065	99.6357	24.269	38.6626
GACACCGGGAAAAGGGGTTGCGACAGCTAA	32.0544	73.3201	88.2842	123.442	70.8655	40.4608
ACGCCAAGAACTACCTCAAAGTAATTCCTA	120.447	160.897	96.773	217.788	150.468	195.111
ATACTACTCATAATCATAACAAAAACTTAG	38.8538	16.2934	7.63998	13.226	11.6491	15.2852
GCCTCACTCTGTGACTAGATATGACGAAAA	23.3123	43.7884	24.6177	7.05386	30.0936	16.1843
AGCCTGAGTAACACGTGAAAAAGCCTTGGA	38.8538	46.8434	27.1644	51.1405	27.1813	60.2417
CGCACGGTGGATAGATGCAACGAATTTGCT	542.982	728.11	814.082	1133.03	1027.06	1072.66
ACAATAACCCCTATAAGATCATCCACCTTG	407.965	295.317	355.683	402.07	437.813	500.815
GATTACGTGATTCGCAAGATACTCTATCAA	161.243	145.622	190.151	156.067	147.555	163.642
GCCGTCTCGGCGATCAACCGTCAGAGGCAA	488.586	347.252	399.825	421.468	391.216	327.283
CCGCGCACATGGACCCCCGTGTCGACAGCG	424.478	344.197	369.266	469.081	1165.88	269.739
CGGATGGAAGGAACGCGGGTAGGTTTACGT	165.129	154.787	337.857	524.631	265.988	497.219
AGAAAGACTAAGAAGAATGCACGCCAAAGA	65.0801	80.4485	39.8977	38.7962	17.4737	45.8556
AAATCGTTGAGGGGCAATACCGACCTTACA	8.7421	35.6417	15.28	0	65.0409	15.2852
GGAAACAAATCGTACAGTAGGACATTGCGA	1240.41	1044.81	1383.68	2056.2	1138.7	1612.14
TATCCGCGAAACCCCCGCAGACGTCGAATC	885.866	984.73	1203.72	1257.35	1625.05	982.749
TCGTCAAGATTAGGCATTCGATTGATAACG	248.664	290.226	166.382	215.143	222.304	154.65
GTGCAGAGAATCCACGTAAGAAAGACAGTG	492.472	404.279	371.812	404.715	280.55	519.697
AAAGCAGAGAGCTCAGATGTACCGCTCAGT	623.603	489.819	471.132	723.902	657.204	622.198
CTCGTACTGGAGCAGTGTACGGCGGTACCA	51.4813	37.6784	61.1198	67.8934	57.2748	79.1234
GGTGTCATCAAAAAAGTCGATGGGGCATCC	500.243	441.958	661.282	593.406	665.941	269.739
AAAAGTGTGCGACGTTAACCACCGTAAGAG	132.103	130.347	112.902	77.5924	187.357	114.189
ATCTCCCTAAATCTAACACGGTGCATCACC	239.922	129.329	279.284	268.047	196.093	285.024
CAGTACATTATGTATAAATCCTGACAACTT	97.1345	91.6502	41.5954	96.9905	126.199	56.6452
CACACTATACGACGCAATACCTCGCACCCG	183.584	262.731	211.373	317.424	324.234	445.968
GATTAGAATTAAGATCCGGGCATGACAGTT	80.6216	75.3568	89.982	143.722	79.6023	71.9304
ACGAGATATAAAAAGACCCATCTGTGATAT	117.533	84.5218	84.8886	42.3231	63.0994	77.3252
AACACCATTTCACAAAGGAAGTACATACCA	336.085	245.419	244.479	276.864	233.953	257.151
GTATATGAACACGCAAATTCGTGTTGGTTG	251.578	217.924	168.079	309.488	375.684	175.33
GGAGCCCACACCCGTGCAGGATACAGTGTA	545.896	417.517	585.732	1004.29	975.614	1172.47
TCGTGTAGCTAGAGGGTCCAAGGTCAAACC	83.5356	148.677	151.951	186.927	295.111	187.019
GCCGCTATCAAAGAAAGTACATCCACCCAC	935.405	601.836	716.46	898.485	751.368	942.288
GCGATCAAGGGATTTGAATCCGCACTTACA	640.116	508.149	621.385	1253.82	727.099	730.992
ACGGTGACGGAAGGTAGAGAGTACTAACCA	262.263	219.96	283.528	429.404	437.813	560.158
GCTGGACACAAGGTTTACGTTGTATTGCTG	1146.19	937.887	1426.13	1679.7	1666.79	1505.14
CGTATAACAGCAGCCCTCACACCCCCCAGT	1231.67	1023.43	1160.43	1543.91	1288.2	1079.85
AGGACAGATGTGATGTGTAGGAAGTCAAAA	211.753	144.604	158.742	96.1088	188.327	133.97
TTGCACGCAGCTACACTAATCGCCAGTTAA	247.693	469.453	300.506	492.888	617.403	221.186
AACGTGGAAAACTTCTAGAAAATCGGTGCA	234.094	354.381	281.83	258.348	265.988	185.221
AAGTGGTCGATGGCAGGCGGGGACAGGTAA	406.022	487.783	344.648	565.19	388.304	384.827
ATACGCGGCGGATAGTCGACGGTAGCGAAG	447.79	552.956	516.123	308.606	916.397	785.839
GTTACCGAACCAGATGTACCGTCCATTTAG	101.02	130.347	220.71	72.302	196.093	180.725
AGCGATTAATATTCTGATAAGAGTGCTCTA	101.991	64.1551	61.9687	89.9367	138.819	96.2069
TAGGCAAGAAAAACGGCGCACTCGTTCTAA	211.753	187.374	297.11	446.156	457.228	195.111
AATATCTACCAGACCAGCTTAAAAATACCG	219.524	137.475	111.204	134.905	159.205	138.466
AAGGAAAGAAGTACACCTTCGAAGTCGGGC	597.377	552.956	638.363	786.505	635.848	1039.39
AGTGGACTGTTCAAATCAGTGTCACAATAA	273.919	351.326	263.155	379.145	506.737	323.687
AAGCTGCGGGACATAATTAAGCACGAGGTG	801.359	690.431	797.104	1868.39	981.438	1406.24
TATGATAAGCATGAAGGGTACGGCAGACAA	418.65	405.297	589.976	517.577	365.006	686.935
GGGCCAATAAATAAGATAAACAGTCTTCGT	249.636	299.391	215.617	278.627	229.099	279.629
AAACTGAACTGAGATCAGTATGAATACGGA	116.561	120.164	176.568	132.26	119.403	352.459
CACTGAGTACAATTACCGAATTGACTATGA	72.8509	56.0084	65.3642	72.302	69.8947	67.4347
TGCGGACGGGGCCGCTCATGACACACGCCC	167.071	121.182	188.453	142.841	109.696	229.278
TCCGGGGTAATGACATAATGCGCTTTGCAC	372.025	269.859	392.185	522.867	679.532	641.979
CAGCGTAGCCCCGAAATCATCAGGACACAT	593.492	508.149	380.301	1318.19	657.204	272.436
AGATTTAAAGTTAACGACATCAACTTTAGA	34.9684	14.2567	23.7688	44.0866	26.2105	17.9826
AATGATGGTGAAACGGATGGATGGCTGTAG	558.523	535.644	950.753	930.227	1393.04	1137.4
ATGCCACCTGGTATAGCCCCAACCACGGCT	614.861	494.911	762.3	699.214	496.058	626.693
GCAGAAAAGTGACAATTTCAGAGTACCCCC	241.865	236.254	212.222	384.435	323.263	295.814
ATACTCAGTAATTGTGCATAATGTTGACAG	264.206	268.841	212.222	396.779	272.784	132.172
TCAAGTGTAACGAACCAAGATTAATAATTA	43.7105	52.9534	30.5599	31.7424	34.9474	37.7634
TGCATGTAATGCACATGCTGTAAATACAGA	112.676	60.0818	58.5732	73.1838	55.3333	53.0487
GTGACAGTTAAGGTGGGAGATGAGTCGCAA	425.449	663.955	646.851	903.775	625.169	570.947
TGGGGAGCAAAGGCATGGCAAAATAGTTAA	4.85672	21.385	33.9555	7.05386	9.7076	49.4521
ACGGCCGTCGATACGCAACGAACCAACCGA	351.627	209.777	188.453	375.618	450.433	283.226
AAAATGCCAGGTACTGAGACTACGTGGTTA	756.678	694.505	812.384	970.787	1176.56	1007.03
AAGTCTGAAGGAGCGGGAAAACAACATACA	196.212	187.374	146.857	171.056	161.146	169.036
GACCCTTCAAACTAGAGGCGAATAGAGTAC	223.409	294.299	221.559	200.153	230.07	289.52
TACTTATGCCCACAGAACATGCCAAAAGAG	101.02	128.31	69.6087	59.9578	84.4561	82.7199
AGGACTAACTCAAATGACTAAATGCGCTAA	224.381	254.584	296.261	357.102	153.38	305.704
AGTACGCGCACAACTAAGGAAGCAGTCACA	540.068	491.856	690.145	554.609	726.128	939.591
ATAACGGACTACAGTATTGAACTCAGGGGA	210.782	241.345	129.88	145.486	255.31	125.878
GGACATGCAACTACCAGACAAACAGCGGCG	444.876	353.362	746.171	852.635	601.871	552.965
GGCCGCCCATTCGAAGACCCCCAACACATC	322.486	307.537	227.502	441.748	362.093	285.024
CCACCCCCGCGCCGCCCCACCACACCCCCA	2.91403	3.05501	2.54666	1.76346	2.91228	1.79826
GGCGACTAGTACGGTTGGAGACTCGGTGAA	1462.85	1465.38	2095.05	2944.99	2587.07	2554.43
AAGGAGAGACAAGCACCTGTAAGCAATGGG	796.503	701.633	957.544	1407.24	969.789	1083.45
TCCTAATTGCATAACTTCTAGAGTTGTAAG	126.275	126.274	117.995	130.496	99.9883	143.861
ACACGAAAATAACCAAAAAGCGTGCCGGCC	451.675	455.196	731.74	976.077	829.029	534.982
CACCTCCGGAAATAACCCCGAGGGGCCCAC	440.019	523.424	546.683	883.496	863.005	517.899
GAATCATACTCACAAAACTGAAAACCAACC	0.971345	3.05501	3.39555	0	0	0
CACCGCCCAAGCTGAATCGCACATGAAAGC	163.186	138.494	201.186	313.015	128.14	254.454
GACCATAAACCCCACCAGATAAAAGCGCGA	214.667	174.135	320.03	253.057	285.403	315.595
ATTAACGATGCATAATGCCGGGACATGGAC	500.243	463.343	484.714	538.738	522.269	570.048
GAATTGATAAAATCGGTTGGATGAACAGTC	155.415	211.814	162.137	164.002	178.62	245.462
AATTTACTCTACCAACTGTACACTAACACA	63.1374	61.1001	61.1198	61.7212	46.5965	60.2417
ATATACAGGGACTAACACTACCGCCTAATA	219.524	109.98	201.186	198.39	280.55	124.08
ATAAGAAAAAAGTGAAGGGATGCAAACCAG	135.988	148.677	126.484	146.368	176.678	145.659
TATAACCAGAATGCGGACCCATGGGCAAAA	290.432	422.609	327.67	549.319	534.889	383.928
TATGCTGGCGGTGACTCGCCAACCATGGTT	99.0772	158.86	128.182	119.034	68.9239	125.878
AGATATTGACGAGAGAAAACTATATACATG	52.4526	44.8068	31.4088	34.3876	25.2398	37.7634
TGTAGAACAACCCGCAACCACAACTCGCAA	1211.27	931.777	1816.62	2463.56	1669.71	2033.83
ACCAATGCATAGTTAGCAGCTCACTCGTAA	536.182	205.704	528.007	680.697	495.088	409.104
AAGTATATAGCTGGGTCCGTATAGTTTAAA	87.421	67.2101	42.4443	69.6568	74.7485	68.3339
AATGCAGTGGGACCTAGCGCTGAAAATACA	125.303	251.529	196.093	184.282	182.503	191.515
TATCGGCCCACCAACCGACAGATATACGGG	485.672	387.986	432.083	393.253	521.298	385.727
TAGGGCGTTGCAGCAAACACAATGAAAAGG	227.295	121.182	112.902	180.755	158.234	119.584
TGTAATCCAGAGGAGCATCATTTACCCCAC	891.694	708.761	900.668	971.669	678.561	843.384
TGAGCAAGCAGGCTACTATAGAATCGAACC	465.274	325.867	458.399	419.704	612.549	463.951
GCTCAAAGACAGAAAGGCACAGCGCATACG	766.391	689.413	867.562	984.013	980.467	1295.65
CCGGACAATGCGGCGGTGGCATCCCCCTCA	859.64	684.321	1117.13	1400.19	728.07	1255.19
CCGCAATTTAACACCACGAAGCTGGTAGAC	362.312	385.949	301.355	464.673	519.357	344.367
GTATAACAAAGCCTGAAGCTGTTAAAGTTG	284.604	250.51	275.039	314.778	384.421	196.909
ACCAGACGCAGAACGGACCACAACAATAAC	662.457	500.003	524.612	668.353	793.111	676.146
TTGGGCGACAAGCAATGTGTGAATATAAGG	120.447	100.815	103.564	146.368	98.0467	71.0312
CCAACTACTATCGAGCGACATCATTCGTAA	180.67	128.31	95.0753	279.509	71.8362	108.795
GGATAGGAGTCAGCGGGCACGTTTCAAGCG	63.1374	43.7884	33.1066	53.7857	35.9181	19.7809
ATCACCTGCCCTCCATACAGCATGCCCGCC	2175.81	1389.01	2610.33	2984.66	2315.26	3155.05
CAAGTGTGAAAAGGAAAGGACTCACAAACT	254.492	274.951	289.47	327.123	228.129	278.73
TAACATGAGAAACATCCTAGGAAACACAGC	353.569	419.554	412.559	355.338	358.21	467.547
GTCGTGTAAGGAAAACATAAAGTCCGACAC	589.606	383.912	595.069	678.934	653.321	733.69
GCAACCAGAAATTATAGACAGTTGGATATC	616.804	812.632	691.842	568.717	650.409	1034
ACCATAACGAACTATATTCCGCACCGGAGC	990.772	884.933	1342.94	1714.97	1335.77	1101.43
CTGCCGGCCAGGGTACCCCGCGAGCGACAG	796.503	764.77	755.509	956.679	979.497	904.524
GTCAACGAACATATGACGGGAGCCGCAACC	659.543	585.543	921.042	424.995	537.801	783.142
TACCGTCATGTGCGAGAACATTTGTTTGTA	201.068	187.374	235.99	196.626	531.976	287.721
ATATTTGAAGTATCGTAAAAAACCCAGGAA	0	5.09168	0.848886	1.76346	2.91228	0
CAATAGCTCAAAGACTAGATTAACTTTCGG	254.492	173.117	189.302	192.218	194.152	262.546
CTTTAAACAGAATCAACTGGTGACAATAAA	64.1087	52.9534	28.8621	40.5597	38.8304	23.3774
AAAGTGGAAAGGGGAATAACAGGACTCATA	131.132	159.879	91.6797	149.894	82.5146	200.506
AGCGCAGGACACCACACGGAAGATAATAAT	148.616	148.677	190.151	162.239	162.117	152.852
AAACTCAAGCAGGTTTCAAAATTGTATCGG	242.836	182.282	230.897	360.628	143.672	273.335
TAAGAGATCCCAAGGCCCCCGGCATGATAG	154.444	129.329	126.484	108.453	223.275	222.085
ATACACGCCCGTCCACACGGTTTGACCCTC	217.581	75.3568	162.986	208.089	126.199	287.721
GCAACGAGCCGAGGCCCGTCGACAGCCCGC	44.6819	61.1001	55.1776	81.1194	81.5438	101.602
GTGACAGAACTACGAATTTCTATGGATTTA	219.524	188.392	140.915	116.389	159.205	154.65
AGATGAGGAAAATCGTGTGCACACCCTTAA	396.309	262.731	165.533	588.115	309.672	310.2
CGCTGCGGACACCCCGTCGTACATTTGACG	884.895	836.053	1145.15	1398.43	1040.65	1506.04
CACTAAGGCGTGCTGTTGAATCAAGCTTGC	1024.77	719.963	1125.62	2398.31	1507.59	1413.43
CAAGGAGGCGAGAATAAACCTGTTACACCA	542.982	578.414	634.118	884.377	1038.71	970.161
ATGGCTAATGAGGAGGTTCGGGCTGAAAAA	91.3064	78.4118	68.7598	86.4097	78.6315	71.9304
GGTGACAACAGAAGAGACGAGGGGTTACTT	51.4813	60.0818	61.1198	96.9905	50.4795	79.1234
ATGGAGTAATGCAAAATAAACTAGTTCATG	121.418	81.4668	111.204	104.926	104.842	142.062
CCAATACACTGCATCCACAAAAGGAACAGA	107.819	151.732	67.9109	135.787	150.468	97.106
GATCGATAACGACCTCAATTGAACGAGGAA	247.693	193.484	206.279	226.605	143.672	276.932
ACAACTAACATGCCCAAAGCTAAAAGCGAA	290.432	190.429	198.639	388.844	366.947	260.748
AGAAAACGTTCCAGAGACCAAACGAATGTA	226.323	249.492	148.555	154.303	188.327	218.489
AGCGTATAACTGTAACTGTTGATCCGGCCA	619.718	470.471	619.687	817.366	542.655	877.551
ACAGAAAAAACCATCCAGTCGCCAAGCCCG	405.051	581.469	331.915	644.546	567.895	486.429
CTACAGCAACTTAATAGCGTCAGTATCAGA	40.7965	52.9534	105.262	69.6568	45.6257	116.887
GGCACCGTAAAGTATAACTATGAGAAGGGT	70.9082	94.7052	73.8531	96.9905	114.55	45.8556
AGCAAACCAGCGAGTATATCTTCACTTCGA	1633.8	1629.34	2559.39	2422.12	2107.52	2012.25
ATCCAAGGCACAGACCGGTACCACCCTGCG	1865.95	1826.89	2138.34	3385.85	2101.7	2506.77
CACATCGCGTTTGCGCACTGCAACTTTCAC	1014.08	1056.01	1419.34	1167.41	1564.86	1425.12
CCATACGGGGGACGAAAGGTACCTTAGCCC	1071.39	1114.06	958.393	1126.85	1183.36	1300.14
CTGAAAACAAAGGTTACAGTAACCAGCATG	408.936	498.984	460.945	433.812	534.889	533.184
GGTGCGGGCCACGCCATTTAATGCGGCGGA	1019.91	1141.55	1351.43	2002.41	1797.85	1780.28
GACTCTGCTCCTATATTCAGATAAGAGGGA	135.017	162.934	117.995	170.174	92.2222	139.365
ATAACGAATCAGTACCCACTTACCTTCCGT	326.372	340.124	474.527	454.974	420.339	421.692
GACCGACGGGCCAAATATTATCCCGAAGAT	222.438	216.905	203.733	257.466	169.883	216.69
CTTTCCAAAGGTGACAACAGACCTAAAAGC	32.0544	29.5317	21.2222	31.7424	39.8012	11.6887
ACTACAACTGCCAAAAGACCATTCGCTCCG	449.733	417.517	479.621	462.909	336.854	272.436
TACGCAGCCCCCAGCGCAAAACTGTCGCGC	451.675	395.114	568.754	495.533	618.374	677.944
GAAAGTGATAATTAACTAGGGGAAAGTCTG	50.5099	57.0268	44.991	37.0327	45.6257	23.3774
GTGATCCACACTACTGCGAGTAGGAGACAC	197.183	93.6869	129.88	35.2693	95.1345	73.7286
AGGGAGTAGGAGCGGACTTCCATCAGCTGA	1181.16	1004.08	1414.24	2172.59	1106.67	1194.04
CTGAGGCCTATGGGTCCAGAATTGGGGAAG	414.764	303.464	291.168	356.22	361.123	309.301
GAACTCGTAATAAAGAACTAGGTGACAAGA	129.189	141.549	112.902	140.195	145.614	161.843
AGCCGCGACAGAAAGACGCAATAGCATGAT	587.664	719.963	931.228	1021.05	964.935	941.389
GGGAATACTAAGACAATTATGAAAAGAATA	17.4842	7.12835	6.79109	3.52693	5.82456	6.29391
TTAATATCTAAGTGTAGCGGGCCAGATACT	73.8222	91.6502	44.1421	68.7751	53.3918	57.5443
ACCATTACAACCGTCCGGACGACTTAAAAA	67.9941	74.3385	42.4443	65.2482	43.6842	24.2765
CTAGATTGCGCGGCCCTAAAGTAACAGAGG	101.991	109.98	71.3065	87.2915	78.6315	133.071
AGCCTCCCCAGGAGGGCCATTCCGAGAAAA	94.2204	84.5218	71.3065	97.8723	117.462	75.5269
ATAACATCCGGGTGAGCATTACACCGCAGC	388.538	326.886	572.149	387.08	410.631	662.659
TATGGTTCCAGGCGAACAGGGAACTGAGGA	95.1918	78.4118	84.8886	70.5386	60.1871	70.1321
AGCCAGTAGTATAACGTAATCGTTGGGTGT	395.337	339.106	465.19	455.855	794.082	432.481
CTTCGAGTGTCGGATTTTCCGAAACCAGAT	67.0228	41.7517	65.3642	64.3664	85.4269	86.3164
AAGTGTAGAGGCAGGCAAGGATAAGTAAAG	227.295	191.447	162.137	194.863	232.012	215.791
TCAAGCGAAGAATGAGCGTCGCAAGTGTGC	243.808	280.042	251.27	275.1	319.38	336.274
CGATTTCACACACAAGCTCTGTTACTCATA	251.578	234.217	291.168	223.078	359.181	280.528
GACATACATGCAACATCAAGACAAAAGTGT	110.733	52.9534	91.6797	47.6135	124.257	52.1495
GAAGTGATTACGAAATGGAAAGTACGGATT	17.4842	52.9534	33.9555	18.5164	48.538	41.36
GGCAGAAAAGCGTAAACGGCGGTTCCCCTC	1152.99	1257.64	1277.57	2143.49	1714.36	1458.39
GTACACACGATGACAGTGGGAGGGAGGACA	817.872	720.981	854.829	1036.92	1073.66	1091.54
GACAATTCAGCTTAAGCTCCACGCTAACGG	42.7392	36.6601	31.4088	22.925	85.4269	23.3774
TGCGGGCACTTTGACGTTGACTTCACGCTG	1089.85	970.474	1665.52	2147.9	2248.28	1442.2
ACCAGGCCGCGCCCGACCCCTGGGGTCCCA	528.412	450.104	468.585	596.933	470.819	561.956
AAACTCAAGTTTCCTATTGCAAAGAAATAA	6.79941	10.1834	1.69777	3.52693	2.91228	2.69739
TAAAGTGCAATGCACCTGAGTAACGTGCGA	92.2777	66.1918	75.5509	123.442	88.3391	75.5269
CGGAACATACCACGAGCGAAACATGGAAAA	371.054	269.859	235.142	260.111	203.86	292.217
ATGCTAGACCAGAAGCACAGCGGAGCACTA	418.65	392.059	516.123	298.907	297.053	257.151
AGGCATGGACTACATACAGTGCAATAACAG	447.79	289.207	446.514	807.667	766.9	696.825
GATCGAATGGAATGACAGATCTTTCTGAAT	33.9971	66.1918	71.3065	71.4203	53.3918	32.3687
CAGTTCTATACACAAAATGTGTCTCAAAGC	49.5386	53.9718	44.1421	37.9145	40.7719	46.7547
GCCGAAATCGATACATAAGCAGCACCGAAG	1110.25	1074.34	1100.16	1287.33	1218.3	1379.26
CTGAGGCTTTGGACGCCCAAAACGCCCTAT	253.521	218.942	185.057	212.497	168.912	164.541
GATATGATATCGACAAAATGTCTAGTTCGA	55.3666	76.3752	74.702	37.0327	101.93	99.8034
AGATGTACTGAAGTCTACACTACTTCACTC	69.9368	30.5501	50.0843	68.7751	85.4269	223.883
AGTATATAGTATGATAAAGGAACATTTAAT	34.9684	31.5684	12.7333	14.1077	15.5322	24.2765
ATAGTAAATCATAACGGTAAATAACAGGCT	61.1947	43.7884	33.9555	14.1077	44.655	35.0661
TGACCAGGGTGTTACGACCAGGACACATGA	304.031	422.609	395.581	566.072	506.737	597.022
GGTAAGATAAGATCCACTAGCGTGAACTTA	112.676	85.5402	103.564	195.745	119.403	89.0138
AACTGTGACACAAATCCTGTGCCCACGAGT	523.555	582.488	747.869	1159.48	689.239	678.843
ACGACACTGTATGACTCCGTCTACGTTAGA	896.551	851.328	900.668	1289.97	1265.87	2146.22
AAAGAACGCATAAAAAAAGCCGAAAGACAT	123.361	175.154	78.9464	46.7318	68.9239	62.9391
GGTAGTACTTCAAGTCAATGGGTACAGCTA	492.472	534.626	510.181	460.264	597.988	552.066
CCCGCGGCGGCCCCGCCCCCTAGCCCTTCA	241.865	250.51	224.955	208.089	237.836	232.875
GTGCAAAATTCGGTATGTCGTCAAAAGTTA	209.81	252.547	214.768	186.045	213.567	243.664
ACTCACTCATTAAGAGACTATGACGAACAA	271.005	213.85	190.151	211.616	224.246	253.555
AACTTAAGACGGCAAAGTGGGGAGGCCGAC	367.168	348.271	585.732	626.03	885.333	294.915
AATGTGCTATTGTACAACGCAACTTTGAAC	143.759	136.457	229.199	138.432	170.854	202.304
TTGCTCAAGATATCCAGCCCCGGAAGCAAA	605.148	571.286	661.282	842.936	659.146	1018.71
ACGCCCCAAAATGAGAACGGGTCTCCCGGC	1600.78	1343.18	1589.96	2745.71	1750.28	3364.54
AAGTAATCGACGCGGAGAAAGTTATAGAGT	207.868	240.327	235.142	276.864	326.175	241.866
CAAAGCCTAGTTGTACACGGGAAATCTAGT	285.575	301.427	318.332	317.424	389.275	413.6
CCCTCGCGGACCTAAGCGGGCCAATGTACA	356.484	336.051	325.123	755.644	452.374	407.306
GGGCCCTGGGCGACAAAGACAGTGCACCAA	995.628	950.107	1078.09	983.131	1216.36	1622.93
ATTTGTAGTGAATAACGAGATCGCCCGCAT	52.4526	26.4767	30.5599	63.4847	78.6315	108.795
AATCCGAAGCCCAAGGCTTCCACCGGAACC	135.017	110.999	91.6797	87.2915	78.6315	108.795
TAATACAAGGCCTATGCGTAAAAACGAACA	102.963	71.2835	79.7953	101.399	60.1871	108.795
AATAAACAGCCTCTCGTATTGATTTAGCCG	174.842	216.905	210.524	260.993	374.713	240.068
AAAGTGTTATTGAGAAGCGAACATCAAAAA	10.6848	16.2934	9.33775	1.76346	11.6491	4.49565
ATAGAAGTTGGAGTACAAGTTTTCTAACTC	52.4526	64.1551	44.1421	36.151	41.7427	42.2591
AAACAGCACATAAAACGTAATACACTTTTT	183.584	136.457	118.844	143.722	135.906	122.282
TACTTTCACCAGAGCTATAGTCTCCACGTA	241.865	236.254	306.448	279.509	310.643	365.047
GGAGTACATGGCGCTACGGAGATACTTCAA	1.94269	0	4.24443	0.881732	0	0
ACTAGTAAGAAGGATTGTGGCAACGACACT	187.47	179.227	108.657	174.583	212.596	167.238
AGAGAAAGTAGTAGAAGGGATGACAAACGA	195.24	267.822	398.977	295.38	317.438	229.278
CGCATCACACTCTGAGCTCTGCAGTCGTAG	633.317	451.123	940.566	1202.68	858.152	743.58
AGGTAAAGGCGATACGAGTGCAGAAATATA	34.9684	38.6967	41.5954	76.7107	21.3567	65.6365
AGCATACCAAATCGCCGCTAAACAGCCCCA	689.655	1008.15	910.855	1152.42	1355.18	746.278
GGGTTCGGCTGGTCAAGTCTGAACCATAGA	231.18	191.447	172.324	106.69	204.83	243.664
TTAGAATCGTAGGTCTGACAGCAAACACAT	376.882	417.517	315.786	232.777	341.707	362.349
AGACTATAATGGGTTCAAGAAGATCGAACC	223.409	176.172	144.311	243.358	142.702	139.365
AAGTAGCGAAGTTTGATATCTAATTAACGG	202.04	77.3935	114.6	119.916	109.696	121.383
GTGAGGAAATGCCCTATAGGAATCGAGTCA	176.785	175.154	244.479	177.228	234.924	161.843
AGGCTATACTCAAAACGATTTCATACAGTG	206.896	189.41	168.928	226.605	199.977	80.0225
ATGTACATAAAAGAGAAAGAAATCAAACCA	15.5415	28.5134	7.63998	4.40866	22.3275	15.2852
CCATAGCACTTTCACATGGCATGGAAAGAC	210.782	157.842	189.302	180.755	184.444	392.021
TAATGCGCCTTGAAGCATAATACGACTAGA	153.472	97.7602	90.8308	93.4636	74.7485	81.8208
GTTCAGATAAATCGGCATCATCGACAGAGC	67.9941	49.8984	46.6887	50.2587	56.3041	46.7547
GTTCCGTATCAGATGTTAATAAAATAATGT	11.6561	10.1834	9.33775	7.93559	13.5906	6.29391
AAGTATGTATTCTTGCACCACATAAGCACA	362.312	314.666	320.879	298.025	441.696	334.476
TGCAGAATTAGTAAACGTGAGACCCTGAAG	209.81	175.154	163.835	193.099	239.778	274.235
TGCGAGGCCCGCACGGAGAGGGTATAACAC	661.486	369.656	426.141	448.802	607.696	518.798
ATGCCAATAACCGAGTCTATCCGTTGGAAA	37.8824	96.7419	95.0753	77.5924	176.678	115.988
GGCCAATCCCACGAATCCGGCTTTGTAAAG	697.425	671.083	767.393	804.14	709.625	1102.33
CTCTAGATCAAGGATTGAGCAAGATCCGCC	93.2491	57.0268	50.9332	32.6241	31.0643	62.0399
TGCAGCGATCCCTTCGACCAACCCCCCCTA	543.953	340.124	280.981	629.557	429.076	366.845
CAGTGGACAGCCATCTTCCACAACTGCCCT	994.657	808.558	1190.14	791.795	926.105	1368.48
GAAAGAAACGAGGGGTCCAAAAGTACACTT	305.974	341.142	379.452	380.027	306.76	405.507
GGCATGGGGGCACAAAACCCAATAACAGCT	266.148	181.264	256.364	189.572	174.737	268.84
GACCAAAATTAATCTAAAAATCGCATGATC	125.303	92.6685	109.506	80.2376	73.7777	81.8208
TAAGCTGCTACAGGGGTAAAATACACGTTA	165.129	86.5585	133.275	212.497	133.965	101.602
AAGACAATACAACCCTGTAACGGCGTGTGA	325.4	419.554	486.412	381.79	354.327	502.613
CTGCCGCACACATGAAACTGGTACGATGAC	210.782	153.769	139.217	355.338	306.76	197.809
CGGACTAGAGGTGACGCGCTCGATACCGTG	112.676	19.3484	91.6797	307.725	75.7193	70.1321
CGCCAACAATCCGAGCGAAACCAGGTGTTA	1287.03	1738.3	2282.66	2404.48	1829.88	2212.76
AGAAAACAGGATCTTATGATGAGATTGACC	314.716	168.025	273.341	356.22	353.357	294.915
TGAGTGGTACTGAACATGTTTGCACGGGCG	267.12	167.007	378.603	412.651	386.362	373.139
GGAATATGACATAAACTACGAAACATATAA	34.9684	15.275	21.2222	29.9789	5.82456	29.6713
AACACAAGCGGCACGGAACCCATTATCGTC	836.328	801.43	963.486	1394.02	1026.09	1772.18
CGCCCGACCCTAACGGACGACTCGAACTCA	548.81	321.794	728.344	762.698	669.824	515.201
AATGGCGCAACCGAGAGGGCGGTTGAACCA	382.71	294.299	281.83	555.491	452.374	256.252
ACAGACTTTTGATCGGTACAACGAACGCGG	280.719	405.297	394.732	310.37	503.824	454.06
GAAAGATGTCGAGATATCCGCGAACATGGA	381.738	306.519	362.474	479.662	425.193	439.674
TGCAAAACCGCTCAACAAACCAGACTACTC	484.701	446.031	407.465	314.778	486.351	816.41
AAGAGTAAGATGTCCACAAAACTATTAAAG	9.71345	15.275	3.39555	12.3442	9.7076	12.5878
ATGACGCTGACGCCGTGAATCTAAACAAAG	16.5129	30.5501	20.3733	13.226	9.7076	21.5791
GTGAGATCGTGACCATATAAAGACTATGTG	47.5959	45.8251	60.2709	54.6674	37.8596	95.3077
AGTGAACAGTCGATGGTAAACCCGAGTATT	695.483	648.68	1019.51	1148.9	800.877	1299.24
CGGCACCGACGCGTCGAACCCACCACCTCA	651.772	868.64	1374.35	968.142	1705.63	1200.34
AGGGTCGCCCCAGGCGTGGCAAGTCCAAAC	142.788	80.4485	56.0265	132.26	70.8655	204.102
CGTATGCAACAAACATAGTACATACTTAGA	75.7649	64.1551	92.5286	40.5597	91.2514	194.212
ATTTGCGCAAAGACGGAGGTCCAATTGTGC	367.168	319.757	250.421	469.081	372.772	265.243
GTCTAACCGTAAAAACGGCAAATTTATGCT	128.218	103.87	100.169	74.9472	62.1286	122.282
ATCCCCTAACTCAGTTTTTCACTACTGTCT	101.991	176.172	139.217	111.098	133.965	155.549
CTATCTCCATCGTGGTGAAATGAAAAGAAC	27.1977	31.5684	18.6755	24.6885	15.5322	20.68
GAGAAAGAGTACCGATTAGATCCACAAAGA	48.5672	41.7517	19.5244	15.8712	49.5088	32.3687
GCGCTGAACCCCGGAAACAATGACCATGCA	135.988	135.439	135.822	178.992	213.567	158.247
TGTTCGATCCCTAAGGAGCCCGCCACAGAA	130.16	147.659	94.2264	120.797	110.667	67.4347
GTCGGGCATCCCCGCTAAACTGAGTCCAAT	620.689	501.021	539.043	770.634	680.503	720.203
TAAACTGTAACGACTGCATACCTTTAGGTT	427.392	397.151	360.777	395.898	382.479	385.727
ATCACCATCCATCGTCCGATCAGAGACGAG	636.231	589.616	612.047	719.493	457.228	864.963
GAAGGGCAGCATACGAAAGAGGAGTGAGCA	609.033	411.407	500.843	450.565	427.134	398.314
GAAAAAGGGCCGGCTCGAAATGCCTTTGTA	420.592	532.589	601.86	1059.84	603.813	613.206
TGTACCCAGAGACGTAGGGAGCACACTTAA	397.28	492.874	662.98	610.159	659.146	501.714
GCACGAATACGTCTTGGACGGAAATGAAAG	111.705	103.87	84.0397	89.9367	99.9883	93.5095
TCCAGAAAACGTACCGCTAGGATCGTGCAA	474.988	415.481	600.163	498.179	659.146	849.678
AGCCTAGTGGAATACGTTGGTGCCCTGTAA	490.529	418.536	516.972	992.83	622.257	553.864
ATGTAAAGAAAGGTCCCTACTCTTAAAGGA	28.169	17.3117	23.7688	25.5702	23.2982	11.6887
GATAAGGTCACGGCGGCTAGTCACAGATGA	85.4783	145.622	129.88	60.8395	295.111	106.097
TCAAAAAAGGAGCCTGGAGGCCCGGTAAGC	244.779	231.162	229.199	285.681	227.158	303.906
AGCCGATGACCTGTCAGCAAGCAAGACTAG	1122.87	1000.01	1112.04	1684.11	1476.53	1260.58
GGTAACGAAAAAACCTTGAACCTTACCGAG	564.351	661.918	501.692	510.523	790.199	426.187
AAATTGGAACTCTGTTCAATTGGGTACGAT	119.475	77.3935	89.982	89.0549	107.754	85.4173
ACAACGCCCAAAAAATGATCAACATCCAAC	251.578	186.355	214.768	255.702	266.959	244.563
GAGTTACTGGCAAGGAAACGAAATAGTTCT	19.4269	23.4217	16.1288	7.05386	20.386	46.7547
TCCTGGTGGGCCGTCAGCATCGCCGTACTC	1206.41	1216.91	1233.43	1058.08	1364.89	1275.87
GGGGCGACAGGCTACGGTAGAATGAAGTCT	56.338	47.8618	44.991	64.3664	44.655	89.913
AGAAAATTTGAGTTCTGTTTACGGCAGGGT	226.323	162.934	158.742	158.712	217.45	221.186
TAAGCGCTGAAGAGCTCCTAGTAAACAATA	161.243	150.714	123.937	110.217	157.263	213.094
TGCAAATGGTAATCTGAGTACTAATAACAA	200.097	292.262	246.177	205.444	248.515	183.422
GCGGAGCTACCATGTCGTAGAGAGCAGAAC	598.348	550.919	480.47	782.978	453.345	513.403
CAACGTCCTAGCGGTAGATGCAGTCTGGAC	689.655	613.038	796.255	1173.59	714.479	802.024
CTAGTAAAGCTTAGGGTGAACCCCCCTTCC	543.953	449.086	449.91	507.878	521.298	412.701
GGCGGCTGAGGTTCAGCGCATAGATATAGA	434.191	477.599	480.47	741.537	375.684	577.241
GGTTACATGCACGCTCAGACAAGGACAATC	863.525	860.493	949.904	1082.77	1409.54	1262.38
TAACGCACAGAGGATAGAATAAGGATGTGA	378.824	430.756	492.354	549.319	473.731	549.368
AAGCTATATAAACAGTTAACTACCGAGTGT	122.389	119.145	84.8886	82.8828	55.3333	100.703
GACCCACGCACGGGGGACCCGTCCCTCGAA	285.575	232.18	296.261	526.394	484.409	502.613
GGATAAGCGGCCACCAAAACCAATCACGTG	271.977	115.072	258.91	721.257	409.661	539.478
GGATACCGAGAAAGAACACCGGAAAACAAA	37.8824	34.6234	12.7333	5.29039	15.5322	9.89043
CTCTACCCCCGTATGGCTTAAAGACTGCAT	62.1661	40.7334	59.422	78.4742	36.8889	49.4521
CTATGTAACACACACTCCGAGACCTTTGAA	464.303	295.317	343.799	429.404	453.345	409.104
TGAGAAAAATCGCAAACACCGATTTCAGGC	551.724	474.544	638.363	834.119	642.643	778.646
TTCCCGCTCGCCTTCGGACCATCCGCAAGA	553.666	394.096	326.821	509.641	674.678	527.789
GATGTTGAAGTCAGCTTTTGACGATGCCAC	450.704	460.288	689.296	648.955	1071.72	810.116
CTTCGGCCCGCCAGAAACGGTTTGGGCCCG	177.756	164.97	103.564	102.281	233.953	228.379
CTGCAATCCCCCCGTTCATATTCCTGATCA	140.845	144.604	123.089	204.562	207.743	82.7199
GACTAGGAATAATTCGTAAAATGTATAAAT	35.9398	33.6051	11.8844	17.6346	18.4444	31.4695
GTGTGTGGGCTAACTTGCGAGCTCGGTCCC	797.474	699.596	933.775	1182.4	1351.3	1373.87
TAAAGAAAACTACTATTCAAATGATAACGA	86.4497	110.999	62.8176	35.2693	40.7719	57.5443
AGCATAGGGCATTTGACTACAACGGTACAG	1630.89	1875.77	2076.38	2394.78	2034.71	1845.01
AAATGTAAGTTAATCAGGATACCAATTGAT	237.008	278.006	206.279	197.508	133.965	214.892
GTATTCCGATTTGAAGAACCTCAGAGCGTG	257.406	176.172	225.804	319.187	200.947	273.335
GTCTTAAATAGTACCTACGTGAGAATACTC	59.252	58.0451	52.631	62.603	45.6257	70.1321
TTCCGAATAGAACGGAATAAATACGATCTG	78.6789	117.109	69.6087	111.98	101.93	87.2156
ATTGCGAGAACTCCTAAAGAAGAACTCCTA	86.4497	40.7334	40.7465	52.0222	57.2748	34.1669
AAGAGTGGTAAGTACTCAGGCCCAACTAAC	160.272	178.209	192.697	209.852	250.456	368.643
TCTGAGACCCGCACCACAGGAGGATTCCGA	213.696	163.952	207.128	264.52	325.205	314.695
AACGGCCAGGAAAATAAAAACAACTGGAGT	24.2836	22.4034	23.7688	18.5164	13.5906	12.5878
CCCCGAGCCCCGCCCGCCAACCACCCTCGG	30.1117	30.5501	44.1421	45.8501	31.0643	38.6626
GATGAGGCTCTAACATCTTACCACCTGGGT	516.755	296.336	524.612	872.033	772.725	921.608
ACCACAAAGCAATAGTACAAAAGTGACCAG	135.988	176.172	237.688	234.541	379.567	300.309
GAGTAAAAAACCAGTCTGCAATCATGACGG	480.816	589.616	643.456	573.126	697.006	607.812
AGGATTTGGCTTAGATAACTGTAAAACGTG	272.948	239.309	241.933	271.573	379.567	329.081
CATAAGCACCAAAAGGAATAGTACGACACA	617.775	482.691	823.42	911.711	632.935	1156.28
CCCCCCGCCGCTCCCCACCCACGCACTCCT	187.47	147.659	181.662	186.927	180.561	107.896
CGAAGTCCCTTCCCGCAGGCCATGTACTGA	1229.72	884.933	1552.61	1927.47	1678.44	1575.28
TAGGCAACAATAGAACGAAGGCGCACCAAA	846.041	986.767	887.086	1520.11	732.924	1429.62
CATACACCTACAGCTTCTCATTTCAAAGCG	143.759	145.622	182.511	187.809	187.357	271.537
CCGGAAAGGTAGTCTTCTATTATGCAGTCA	164.157	408.352	393.883	287.445	532.947	554.763
AGGCCAGCCATATGGGAAATAAATGGCGGA	387.567	352.344	277.586	831.473	397.041	505.311
TCGAAAAAAATGACTATACATTAGCATGGC	63.1374	98.7785	95.0753	143.722	89.3099	134.869
GGGGTCGTGGTATAGTCGCATAGGAGCCTT	1793.1	1444	1967.72	2378.91	1839.59	2264.01
TTGTAGGTTGTCTGGAGAAAAATCAGTATA	77.7076	107.944	42.4443	46.7318	75.7193	39.5617
CTAAAGACCCGGCGATTCGCCTGGAGACGG	88.3924	117.109	70.4576	96.9905	97.076	69.233
TTTGCGCCGGCCGGGATTGTAGAGATAACA	36.9111	79.4302	38.1999	87.2915	102.901	65.6365
GTTACAGTCATGATCATGTTATCATGTGAA	462.36	528.516	463.492	497.297	607.696	363.248
GCCGACAAACGTATGGAATTGAAAACTACT	375.91	335.032	224.106	372.973	308.702	240.068
TACGTACGAACGCCCTATTCTGGCTAACCA	46.6245	16.2934	72.1553	18.5164	44.655	13.4869
CCCACGAGCACCAGCCGAGGCTCTATGCGG	1017.97	857.438	1033.94	1484.84	1752.22	2032.93
CAAAAATGAAGTTGGAACGGAGAGGACGAG	408.936	365.582	414.257	589.879	480.526	418.095
CACGGGTACAGGGAACGGCCTCACAGCAAA	997.571	741.348	1243.62	1304.96	1135.79	1593.26
GACTACCGACCCCCTCCAGTATCGGCCCGG	850.898	906.318	662.98	1418.71	1208.6	1380.16
TAGATCAATGCTCAATCCACAGTGGCATGA	406.022	348.271	458.399	648.073	580.514	856.871
AGGATTATGCTACGCGAGCGCAAGTAACAA	93.2491	101.834	118.844	45.8501	37.8596	50.3513
CAAAACTGAGGCGGAGTAATTTAGCATTGA	214.667	221.997	230.897	230.132	310.643	302.108
ATACGCACTCATCGGTGGACCTACTAAACA	135.017	134.42	137.52	168.411	135.906	276.932
ACGAGGCCCAAATTAGAGGAAACTTTAGAT	41.7678	61.1001	22.071	22.0433	34.9474	21.5791
GTAGTGACGCTATTTTCAGAATACTTTTGG	104.905	112.017	89.1331	78.4742	143.672	85.4173
ACACGAGCGCCGGTGCCCGCAGGTCCACCA	121.418	117.109	146.008	217.788	335.883	268.84
TGTATTGTCTGCTAGGTTTACCGGGGGTCA	286.547	334.014	280.981	402.07	602.842	258.05
TAGAATACACCAGCCTACCTCACTATACAG	186.498	133.402	154.497	183.4	130.082	131.273
AGAAGCTTCAACAAAGCCTACCTAAGAGAC	622.632	537.681	464.341	553.728	558.187	559.259
GTATGGCGAAGAAAGGCATCCACGACTCAT	234.094	128.31	167.231	344.757	189.298	74.6278
AGCCACAATGATTAGCGTTGCAGCTTGCTG	337.057	304.482	421.897	365.919	708.655	454.96
ATCTTGAGAGAGAGTCCTGGTAGAGACACG	147.644	155.805	117.995	141.077	117.462	124.979
TAAAAAAGTTAGAAACCGATTGTGCAATTC	74.7935	89.6135	73.8531	73.1838	81.5438	86.3164
GAGAGACTCTGCAACATTTTATTTACAACC	249.636	261.712	208.826	210.734	292.199	272.436
GTAGACAACAGGGGCGTAAGGACCTAACAC	13.5988	34.6234	44.991	33.5058	33.0058	63.8382
ACCTGAAACTACGTGAACGACTTTGTACGG	573.093	435.848	516.972	791.795	422.281	431.582
CCGCCCACGTCTCCACACCACTAGCCCCGC	354.541	228.107	398.977	575.771	527.123	672.549
CAGGCCGAAGAAGGACGAAGCATTCTACGA	112.676	87.5768	96.773	109.335	99.9883	46.7547
CTACAGATATTGCGTGGACGTAACGGGCGA	465.274	448.068	580.638	514.05	568.865	722.9
ACCAGGGGGAGAGAAAGGATGCAAGGAATA	202.04	254.584	258.061	279.509	193.181	450.464
GATAGTCTTAAAAGGAGCAATCGAAATGGG	141.816	214.869	191.848	104.926	179.591	160.045
AAGTGAAAAGAACATTGTTTCCATACGAAA	177.756	162.934	134.124	144.604	131.053	139.365
TGCTGGGACCCGGACGCGACCTTATGAGGC	814.958	775.972	1168.92	1723.79	2203.62	979.152
TGGTTCACATGCTTCAGGGGAACCAGATCC	160.272	150.714	153.648	220.433	213.567	187.918
GTGACAACCGACTATAATAAAGAGCTGCAT	159.301	199.594	132.426	140.195	163.088	171.734
CGAAGAATATCTAGAAACACGCGTGCCTAA	271.977	250.51	220.71	369.446	484.409	338.972
GGAAGCCGGTGAAACACCAGTAATCTCAAA	328.315	360.491	259.759	280.391	399.953	306.603
CTGAGAACCCTGCACCCGGCCAAATTACTA	419.621	454.178	461.794	399.425	444.608	417.196
GATCGTTTGTGCGAAAAATGATCAAATGGA	113.647	113.035	107.809	82.0011	114.55	128.576
CCTCAAAATAAGAAGCAAAATGTCAATAGG	33.9971	42.7701	13.5822	7.05386	27.1813	22.4782
TGACGCAGCACATAAAAGTTTCCACATGGC	1024.77	932.795	1395.57	2434.46	1131.91	1812.65
TTCAAATATGATCGTGTTGCCGGGACAATC	168.043	157.842	146.008	120.797	125.228	164.541
GCGAAGTTTGTAGGAATAATCACTAAGTAC	67.0228	77.3935	59.422	67.8934	67.9532	100.703
CTGAGCGTCCTCCTACTAATACTCGTAACT	64.1087	57.0268	57.7243	44.9683	34.9474	142.062
GAGGGTTGTCTCAAACCTATAAATACACGG	289.461	308.556	272.493	294.499	334.912	260.748
GGCAGACCACATAGAGGCACGACATATTCC	924.72	713.853	863.317	1270.58	850.386	1028.6
ATTGAGCTGCACTTAAGTAAAGTACGATGA	426.42	528.516	479.621	631.32	686.327	481.934
GCGACTGGATAGATCAGGGAGATCGTACAG	545.896	312.629	503.39	794.441	448.491	713.01
TGGAAGCGACGCCATAAGAATAAGCAATGT	166.1	237.272	215.617	111.098	192.21	188.817
AAAAGAAATCCTGGGACAACGTAATTGAAT	141.816	211.814	120.542	130.496	151.439	113.29
TAAGCAACAAAAAGACGCTAGTATTAAACG	22.3409	41.7517	30.5599	14.9894	24.269	23.3774
GCGACCACCCTCCGGAACCGCTATTGACGT	871.296	770.88	924.437	912.593	1351.3	1408.94
GGCAGAAAGCACGACTCTGAATGGATCTAC	659.543	563.139	1046.68	843.818	1159.09	1041.19
TAACAACTTTAGGACCACCAGAACCGGGGG	101.02	112.017	137.52	160.475	133.965	260.748
GCCGGGTTCAACAAAACTCTCACCCGCCTA	74.7935	59.0635	93.3775	94.3453	139.789	62.0399
AATCGAGCTACACAGGAAATCACACTCTGG	569.208	383.912	486.412	903.775	812.526	601.518
AGCAGAAATTGCCTGTCAATGGATTTGGCA	645.944	661.918	667.225	508.759	866.889	649.172
GGGTTCGGAACGTCCGTCATAGAGATGTAC	464.303	521.388	650.247	380.027	738.748	692.33
AGAAGATACACTAGTAGATGTATTTCGTGA	242.836	407.334	302.204	431.167	321.322	313.796
CAATAAAGTGTAATAATTTTTCGGAGCCTG	226.323	159.879	185.906	305.079	219.392	264.344
TTTAATAATAAAAGACAGCCTGCTGAAGGT	29.1403	25.4584	22.071	32.6241	23.2982	7.19304
GCTGGGCCGGGGAGATACAACCCTGACAGT	360.369	425.664	423.594	454.974	549.45	383.029
GCGGTGAGACTAAAGTCCACGACTACCGGA	293.346	274.951	319.181	471.727	489.263	606.913
ACAACAGCACAAAACTGACAAAAAATCGAG	94.2204	131.365	52.631	63.4847	101.93	37.7634
TTAAGCGTAGATAAGAGACAAAAAACCGTA	19.4269	13.2384	9.33775	11.4625	2.91228	5.39478
TGCCGAACATACAATTAAAATAAAGAGCAA	29.1403	31.5684	22.071	10.5808	18.4444	18.8817
TTGGCTAATAAAGGAACAGCATACGGGATC	47.5959	69.2468	48.3865	43.2049	109.696	71.0312
GAGGTTTGCATAAAGCCATCTGATTTGAAG	542.982	378.821	442.27	362.392	423.251	582.636
TAGGTTGGAGCATACTACGCAGCTAAGGGG	8.7421	14.2567	13.5822	0	4.8538	7.19304
CTGAGTACAAGGCTCTTAAAATAGGATAAG	175.813	172.099	129.031	136.668	146.585	116.887
CCGATCTTGCAAGCAATTGTCTGTGACAAG	420.592	438.903	585.732	605.75	622.257	645.575
CTGGCCCCAGAGATATCCACAATAGTTCTA	326.372	290.226	325.123	388.844	379.567	531.386
GGGAAACCTGCGACGCCCTGGCCCAGACTT	308.888	349.289	556.869	358.865	377.626	532.285
TAAGCGGAAAGGAAACTACACCTCCACATT	134.046	118.127	96.773	85.528	118.433	93.5095
AAATAGAAAATACAGTAATGCCGAAACGAG	430.306	460.288	365.87	301.552	400.924	347.963
GATTCCGGAGAATAACTCTGAAAAAAGCCA	125.303	113.035	98.4708	84.6463	72.807	115.988
GGAAGCGAGACACAGCCAATACCGCCCCAA	1446.33	1091.66	1512.72	1772.28	1247.43	1270.47
CGATAAAGGCACGAGATGGGGCGTTCCTAT	552.695	726.073	987.255	746.827	1218.3	1057.38
ATCTAACGTAGGATAATCCGAACTGGCCAG	381.738	305.501	351.439	338.585	454.316	553.864
AGGGAGATACCCACAGGACTCTGCGATGAA	263.234	231.162	407.465	258.348	571.778	449.565
CGCGGGCCGAACCGCATAGTCACCACGGAG	237.008	242.364	241.933	482.307	168.912	114.189
TGGTACTAGTGGAGGAGGGTGCGGAAATCT	631.374	646.643	825.118	1304.96	933.871	844.283
CATGATCAATTCATACGGCGGCACCGACCA	312.773	464.361	487.261	484.071	543.626	454.06
CCACAGCCCCGCCACACGCGCCTGCCGTCC	39.8251	33.6051	90.8308	60.8395	149.497	88.1147
AGCAGGTATGACAAATCGATGCTTAATAAA	12.6275	7.12835	13.5822	6.17212	9.7076	13.4869
GCGTTGAGGACTAAAATAAAGCGGTGGTTG	650.801	858.457	1073.84	1120.68	1376.54	1141.89
ACGGGACAACGGGAGCAAAAGACGTCAATC	601.262	456.214	558.567	888.786	351.415	567.351
AGCACCGAGCGCCACCCCACGAATGCGAGT	406.993	392.059	637.514	641.901	662.058	1008.82
ATCAAAGTGGTGACGGATACTTGTAAAAGT	245.75	269.859	162.986	209.852	301.906	209.497
GTCGTCGCGCTGTCGGCCCCCCGCCCCTTA	459.446	412.426	516.123	474.372	484.409	799.326
AAATGACCAACCCCCGGTAACCAGTGCGAG	469.159	560.084	702.029	823.538	952.315	719.304
CCCTACAGATGAACCCAAACTACTCAGAGC	251.578	257.639	188.453	351.811	296.082	251.756
TCTGCAATCAAGGAGACACGCCATAGCAGA	943.176	908.355	747.02	731.838	1111.52	615.005
ATAATTGTGCTAGCCGTTCGACAACACTGA	390.481	355.399	359.079	419.704	399.953	303.906
TACTATGTTTACAAATAAAAATTGGAAAGC	19.4269	9.16502	10.1866	8.81732	24.269	5.39478
TTAAAGAGATGCACATAGGTACTAATGACT	53.424	60.0818	47.5376	52.9039	53.3918	41.36
AGCGAATGGCTGCCAATATCTACAGTGAGT	380.767	248.474	423.594	576.653	435.871	312.897
CAGCAAGAATGCACCGTTGTAATCTCTAGC	1291.89	1101.84	1131.57	1151.54	1613.4	1470.08
TGCCACATAAGCATCCGGTAAACATACTCA	455.561	580.451	488.959	333.295	476.643	563.754
TAAGAAAAAGCGACTTGAGAGAAAATCGCA	112.676	126.274	94.2264	110.217	96.1052	114.189
TAAGAAAACGCCGGTCAAGCATAGCGGTCT	597.377	599.8	537.345	522.867	764.959	395.617
AAACATCTGCCGCTCATGCACTAGGTAACG	297.231	252.547	273.341	302.434	146.585	283.226
ATACCATTCAGTATTTGGTTTGCGCAGGTG	216.61	300.409	249.573	211.616	511.59	310.2
CCACACCCGCTGGCCATAAACAATAAAAAA	0	2.03667	1.69777	0	0	0.89913
GGATTTCAGATCTTGACATACAAGATCGGA	65.0801	57.0268	62.8176	83.7645	78.6315	35.9652
GGAGACCCAGTACCATATATCACTGGCAGC	935.405	814.668	1205.42	1329.65	1204.71	1217.42
CAAAGGAACGCCTTGACTGAACAAACAAGC	440.019	298.372	241.084	295.38	376.655	257.151
TCGCAATGTAAAGGAACATTGCACAACCGC	185.527	161.915	150.253	204.562	227.158	222.085
ATATAGAATATGACAAAAAACAGTGAGTGA	28.169	43.7884	30.5599	22.0433	21.3567	13.4869
ACGAAAATGGTAAACAAACTACCAGAGAAA	54.3953	76.3752	50.9332	67.8934	42.7134	56.6452
AAAATAACTTCCAAATGATAGTGCAGCATA	458.475	468.434	419.35	761.817	569.836	573.645
CCTGCCGAACTCGATAGGCGACCCGCCCAT	1191.84	1015.28	1347.18	2490.01	1643.5	1579.77
CTAACAGATTTCGATAAAATATATCTTCGG	38.8538	51.9351	30.5599	19.3981	21.3567	30.5704
CAAACGTCCTTAAGATAGCCCGTTACTTGC	525.497	442.976	695.238	758.29	629.052	770.554
ACTCCTCGCCACCACCTGCTCTATGCCGGC	765.42	735.238	949.055	934.636	928.046	854.173
AACAAAAGGGTCACTAAATTACACCCACAT	380.767	310.592	355.683	377.381	310.643	352.459
ACACCCTGCCAAGATTGTAGAAGCAAAATG	109.762	85.5402	80.6442	144.604	111.637	97.106
GAGGACATCTGTCGAAATTCCCACCGGGTC	484.701	450.104	433.781	918.765	766.9	443.271
AAGACTTGGTGTAATATGATAGGGACAGGC	360.369	419.554	466.887	693.923	500.912	281.428
ATAGGGGTCACCTTCTTATGATGACCCGCT	55.3666	61.1001	44.991	55.5491	71.8362	48.553
CGCCCGTACGCCGCAAGAGCAACACCGATC	1627.97	1475.57	1652.78	3013.76	2120.14	2540.04
TACATAAATAGACGGAATGCGACAATGGCC	334.143	470.471	369.266	495.533	699.918	701.321
ATTCGTGAGGCAGCCATAGGTCGAGAGGAG	72.8509	57.0268	46.6887	49.377	55.3333	63.8382
CATTAGAAAGTGTGAACGTGAGTTACGCGT	356.484	560.084	563.661	482.307	641.672	864.963
CGGCACGGCAGGGATTTGCGCGCGGCCCCG	816.901	840.127	1247.01	1541.27	939.696	1167.07
TAGGACAAGGAAAATCAAATGCAAAAACAA	67.9941	68.2285	50.9332	41.4414	30.0936	44.9565
GATAAGCAATAAGCAAAAGTAGAGGAAAAA	18.4555	23.4217	13.5822	9.69905	9.7076	9.89043
GTGAAGGTAGTGTTCCAGCCATCTAAAGAT	78.6789	28.5134	63.6665	43.2049	32.0351	76.426
GATTTGAGATGGACCCTCTTCGTACCACTA	58.2807	94.7052	93.3775	44.0866	156.292	107.896
ACATTTCAACAAGGAAAGCTCTGAAGGCTT	53.424	73.3201	67.062	68.7751	79.6023	37.7634
TTAGGAGATCAATTATATCTTAAATCCGCT	12.6275	5.09168	6.79109	4.40866	6.79532	9.89043
AAACCAACCTGCCTATCGCAGCCTAGGAAA	312.773	338.087	276.737	338.585	415.485	354.257
GGCAGTCAACGATGAGCAGATAACGTGCTT	721.709	844.2	774.184	793.559	1442.55	653.667
AGTGTAAATTACTCGCGAAAAGCCTGCAGA	349.684	349.289	320.879	515.813	328.117	391.121
CAACATAGTGAGTCATACGTGAAAGATTCA	190.384	197.557	154.497	196.626	277.637	176.229
CCATTAATAGGCGTCTAAGAGTTGAGTCCC	167.071	244.4	192.697	98.754	202.889	353.358
GGACAAGACATTCCAATTGACTTATCCCTG	454.589	354.381	583.185	934.636	630.023	751.672
ATCCAGTAAAGTCTACGGGAGACAAACTGA	214.667	206.722	117.146	175.465	155.322	161.843
CTCAAAGAGCAAATTTAATAGTCATACAAC	98.1058	84.5218	39.8977	80.2376	67.9532	41.36
TTCACTGGCGCAGAAACCATCCGCGCAAAT	100.049	116.09	100.169	71.4203	61.1579	68.3339
TCGCGAACCACACTAATATAGAACGGCGCA	911.121	932.795	1017.81	1478.66	965.906	1110.43
TTACCTGGTTTCCGACGTGCGTCAATCAAG	319.572	260.694	256.364	417.941	297.053	362.349
TTTTCTAGGTTCCTAGATTGGAATCGCTGC	17.4842	23.4217	5.09332	6.17212	18.4444	5.39478
TACCACTTCCCCACGACCCCACTGACCTAC	494.414	464.361	750.416	849.99	995.029	1056.48
GGATAAACAGCGATCTACGGGTACGTCATG	1215.15	1049.9	1198.63	1978.61	1795.91	1559.99
CAGAACAATACATAGGGGTTCCACCAGATG	395.337	386.967	385.394	570.481	687.298	570.947
ACTGCGTTACCACGGAAACCCTGGACTAGA	374.939	432.793	435.479	732.719	702.83	501.714
CCCATTAAACAGAAAGTGTCGCGGGTCCAT	512.87	528.516	769.94	1138.32	967.848	1017.81
CTCCAGAACAAGTCCGACCCAGGTATGAAA	182.613	232.18	246.177	186.045	230.07	148.356
CTCTAAGATAACAATACAGCTTGATGCCGA	70.9082	136.457	129.031	114.625	90.2807	124.08
ATTACGAACCCGAACGAGAGGAATATAGGA	108.791	103.87	73.8531	82.8828	77.6608	56.6452
CATCCGAAATATCATGCGGTGACCCGCGAT	399.223	300.409	521.216	577.535	444.608	739.085
CGGGAAAGAAGAGGTGAAAAGTGACATAAA	184.555	177.19	151.951	164.002	81.5438	204.102
CGCGATGCCGCGTCCTAGCAGTTCATGACG	170.957	138.494	208.826	245.122	184.444	383.029
CGTAAAACACACGATTAGCAGTGGGCTCTC	779.018	839.108	925.286	1052.79	1496.91	1215.62
GGCAATTCAAAATCTTGATCCCGTTCAAAC	336.085	358.454	403.221	546.674	446.55	392.92
CCAACTAGCGCTTCGATGAATAACCGGAAT	284.604	209.777	283.528	325.359	232.012	203.203
ATTGCGCCTAGAATAAACCTTCAGAATGTT	322.486	317.721	288.621	291.853	322.292	374.038
ATTAATGGGATTCGTAAGTAAAATGTGAGG	37.8824	117.109	65.3642	20.2798	48.538	54.8469
ACGTGAGGAGAACCATAGTTAAAATAACAC	117.533	97.7602	108.657	111.098	98.0467	80.0225
AGGACCGAGTCCTTATGACGCAAGCCGCTA	301.117	211.814	331.915	881.732	259.193	354.257
AGAAAGGGAACCCTTGAGCACGGGAGCATA	285.575	284.116	438.025	277.746	447.52	630.29
GAAATTCATATATAAACGGTTTATCCGACA	24.2836	6.11001	5.9422	16.7529	7.76608	14.3861
GATAACCCTATAAGTATCATAGGCACCCAA	43.7105	63.1368	82.342	112.862	108.725	113.29
CCACTGGACAGTAACCAAAATCACATGATA	101.02	68.2285	65.3642	121.679	69.8947	104.299
GGCCTCGAAGGCCGCCGTCTGGGCGCAGCT	702.282	677.193	684.202	769.752	683.415	656.365
ACTGCGTAAAAATGAACGTACTGTGGGCAA	469.159	485.746	513.576	722.139	730.011	486.429
GGACTTTCACACGGGAGTTTCTCCTCCAAG	414.764	362.527	347.195	275.982	619.345	768.756
TCGATAACAATAGCGCAATACTTAAATTGA	142.788	154.787	143.462	104.044	175.708	211.295
CGAGGTTACTCGTGTCTAGAACCAGCGTAA	243.808	305.501	364.172	380.908	495.088	291.318
ACAATCGGAAGATCAGCCAGACACCTGCAG	465.274	440.939	580.638	645.428	580.514	391.121
GATAGTTGTGGCAATATTATAACCATGGAT	142.788	127.292	120.542	147.249	163.088	151.953
CCCTAGGCGTACAGGTCCGTACACGGCCAC	857.697	635.441	926.135	1669.12	1106.67	1133.8
ACAGCCCTCTTCGTAACAGAGCTAATAAAG	305.974	196.539	220.71	299.789	162.117	221.186
AGGTGAGAATCGTTGAGAAGCGGAAACTGA	236.037	335.032	350.59	326.241	413.544	463.951
CATAACCAGACAACACCCCCTCAAGAAAAA	28.169	21.385	5.09332	3.52693	9.7076	11.6887
TCACACAATCATCCGGGAGATTGGCTGTGC	340.942	321.794	383.697	531.684	496.058	464.85
TACTAGACGCACGTGGGGTTTGATACTGGG	235.065	210.795	280.981	585.47	307.731	225.682
GGGGAAGTAATATTAAAAACCAACGGTCGC	204.954	183.3	197.791	443.511	335.883	371.341
GAAATCTGCATGATTAGGAGTACCCGCGGA	126.275	109.98	127.333	230.132	217.45	80.0225
CCCACAGAGGAACGGGGCTACTCGTTTTAG	175.813	216.905	270.795	275.1	174.737	134.869
GATGTCGTGCTCAATCCCTCAAAGAGGAGC	42.7392	37.6784	48.3865	35.2693	78.6315	30.5704
AAGAATGAGAGTTGTATCACAGCTAAAATG	0.971345	0	8.48886	0.881732	0.97076	2.69739
TGCCTCCCCACCCCTTACCCCCACTACCCG	0.971345	0	0.848886	0.881732	0.97076	5.39478
GGTCACATGCAAGTACTTATGTTACCTAAC	773.19	749.495	714.762	1119.8	918.339	897.331
GAACAACCCCTTGTTCCACAGAACTCCGAC	440.019	346.234	417.652	472.608	847.473	433.381
GCAACACAAGACCCGGACCACAGTTAAACT	594.463	382.894	502.541	690.396	482.468	637.483
AGACAACTATAGGGCGGGTAATGCGAGGCG	322.486	535.644	674.865	833.237	911.543	792.133
AATTAAACAAAAAAACATTCGTACAATAAG	40.7965	38.6967	24.6177	22.925	22.3275	24.2765
GGCAAGATCAGGACCCCAATAGTAAGGACT	372.996	399.187	343.799	551.964	522.269	490.925
CGTCTCGCTGCCCCCAGTCGCGGTGAGCAA	407.965	464.361	404.919	988.422	391.216	567.351
CAAAAAAGACCCGCAGTGCATCGGTGTCCA	139.874	241.345	308.146	364.155	413.544	357.854
AAAGATATAGGGGGCAATGATCAGCTATAC	31.083	39.7151	38.1999	59.9578	58.2456	69.233
CCGTTAACAGGTAAATGAAGGGCGTGTTGA	1031.57	956.217	1362.46	1506	1671.65	1561.79
TCACTCTTCATTAGACAAACTTTGTGAACG	109.762	118.127	108.657	84.6463	108.725	160.944
GTGGCTAAGAAGGATCGGAACGTATAAGAA	169.985	152.75	131.577	142.841	111.637	142.062
CCACACGAGTGCGGGCAGTTGGAAAACCAC	344.827	237.272	173.173	406.478	401.895	396.516
ATAGAAGTAACGAAATGAAGATACAGGTTT	161.243	193.484	160.44	112.862	84.4561	137.567
GTATCCAGCGGTTAAGAGCCACGAACCAAA	309.859	307.537	321.728	449.683	343.649	354.257
ATATAAGCGTACTAACGACTGTATAAGATC	120.447	147.659	144.311	134.905	166.971	137.567
AAATAGTAGAGTAAAGAGGATTGGGAGAGG	82.5643	84.5218	75.5509	58.1943	106.784	72.8295
GGGGGTCGGAAAAGGGACAAACCAAGGGAA	197.183	243.382	194.395	214.261	194.152	268.84
AATAGCTTGTAATAAAGGACCATGCCTAAT	79.6503	32.5867	75.5509	67.0116	91.2514	91.7112
GGCCGACTTAAGTCGGCATCGCAGCACCGG	0.971345	3.05501	0.848886	0	0.97076	0
TGCAATGGACAGCCAACGAATCATTGGAGA	462.36	471.489	489.807	319.187	601.871	424.389
GGGCCGTCCCACGCAGGCTGCCATCCTATA	402.137	603.873	510.181	392.371	697.976	638.382
CTAGGTCCATGCTACTACTCATAGGGACAG	216.61	220.979	278.435	207.207	352.386	296.713
GTTAAAATGCATGAAGATTAAAGCATAGTC	287.518	296.336	255.515	390.607	295.111	253.555
CAGAAACGTCATTGAAACCAACATGCGCCA	809.13	484.728	819.175	896.722	758.163	441.473
CTGCGTATCAGAAAGGGCCTCGCGGAGACT	145.702	211.814	196.942	155.185	244.631	125.878
TAGCCCTAAGGCCCGAAAAAAAAACTTGTA	0.971345	0	0	0.881732	0	0
GACGAGCAAATTGCAAAAGAAACACTTAGT	146.673	170.062	113.751	117.27	183.474	97.106
CGATCGGCATGCGTCCATACAAACAAAGAA	246.722	211.814	141.764	178.992	137.848	160.944
TAGCCCTGACAAAGGGAATCTAACGGAGTA	178.727	325.867	221.559	319.187	395.099	229.278
ACTAAAAATTCCAATATTAAAGATTTCCTG	15.5415	8.14668	6.79109	3.52693	3.88304	8.09217
TGTAATATAAGGAGACGTAGACGAAGCGAT	290.432	331.977	371.812	277.746	463.052	379.433
CGTGCATATGGACCAGTTCAACTTTAACTT	690.626	695.523	842.095	909.948	708.655	838.888
AGCGATAATGACAGGATAACGTCCAAAGAA	115.59	110.999	97.6219	108.453	120.374	163.642
TAACTAATTTGCATATAACATTGAATGTTT	114.619	81.4668	74.702	75.829	84.4561	87.2156
GTAGGTAAATTCATAAGTTGTTTAGGGTGG	1.94269	6.11001	2.54666	0	0	0
ATGCTATACATGTGCACCTCGATACGTCAA	537.154	484.728	792.011	846.463	842.62	928.801
TCCGACTAGCCTCCGCACCCCGAGACCAAG	587.664	435.848	590.825	537.857	688.269	548.469
TTAGCCAGGTATAACAAGCAACACAATTTG	5.82807	50.9168	55.1776	22.0433	13.5906	12.5878
TAATGAGCCCCTCAGCTGCTACTCCGTACA	187.47	169.044	273.341	391.489	348.503	320.989
TTAAAGAATAAAATCGGTAACAAGGCGCCA	123.361	212.832	144.311	78.4742	86.3976	119.584
CCTACAGTGGCCTAGCCCAACATGGTTCGA	153.472	65.1735	143.462	164.884	101.93	89.0138
GAACTTGGACACAGCTACCTACTTACACAA	391.452	162.934	398.977	328.886	457.228	303.906
AGACAAAAGCCATGATATAGTAAATGCATG	170.957	279.024	175.719	246.885	371.801	187.918
GAGTAACGTGGGGTGCGCAGAAGGCATTCA	209.81	287.171	195.244	260.993	418.397	226.581
TACTGCCTAGCGAGGATAAGACTTAGTTGA	537.154	276.987	331.066	388.844	457.228	458.556
AGGGAGAAAGGCGAAGGAAGAGCCAACAGC	487.615	348.271	661.282	447.038	685.356	579.04
GTAGAGGAGAGTAGACGCGACAACTAAAGA	66.0514	80.4485	78.0975	29.9789	37.8596	38.6626
TATCTTTCCTACAAGGCTGTTTTCTGAGCT	55.3666	70.2651	84.0397	59.0761	80.5731	118.685
CAAGCGAAGATGACTGACAAAATCAAAGCA	39.8251	51.9351	33.9555	17.6346	47.5672	55.746
CGGCGCTTCGAAGCTCACAATAACCAATCG	124.332	104.889	117.995	203.68	177.649	178.028
AAAAAATTAAATATCGACAAAGTGTGCGGT	23.3123	43.7884	28.8621	12.3442	33.9766	25.1756
TCCAAAGGCCCCGGAGTTGCGGGACTTATT	41.7678	46.8434	30.5599	52.9039	28.152	75.5269
TGACACGACCTGCGCCTATTGGAAACGCAG	1562.89	1177.2	1558.56	1744.95	2579.31	1593.26
ATTACGTGAAGAGCGACCTCAAGACCCGTA	398.251	196.539	221.559	404.715	356.269	350.661
AGAACATACGCGATCATCAAACGTGGAATC	694.511	585.543	497.447	678.052	680.503	578.14
TTAACCGGTCCAAAGCCAAAATAGTGCCGC	234.094	314.666	304.75	456.737	340.737	630.29
ACTCGGTGAAATCAATATGGAAGACACTTA	365.226	345.216	274.19	354.456	321.322	347.064
GAAGTTAACAGACTCGCAGTTGTTCGGCGT	729.48	763.752	714.762	696.568	1060.07	528.688
CAACCAATAACCTATCCTGAAGTCAACTCG	670.228	650.716	575.545	551.083	1036.77	767.857
CCATAATTAATACAAGAATCTCGCCCAACG	237.008	200.612	184.208	241.595	138.819	133.071
GACAGGAAACGTATAAGGATAAGCGTCAGT	455.561	545.828	529.705	766.225	664.97	970.161
AGGAGCCCCCAAACCACATAGCAGATACCG	891.694	571.286	608.652	710.676	514.503	805.62
ACCATGTAAATCCTCATCGAATTATTCTAT	116.561	101.834	104.413	80.2376	72.807	88.1147
AGGGATAATACAGCTATCTAATCTACCGCT	488.586	664.973	730.042	570.481	675.649	659.062
ACAAGGACACATAACTTCTTAATTGAACAG	169.014	148.677	132.426	159.594	132.994	115.988
CATACCATTACTTTGAAAATGCGTGATGAG	434.191	291.244	335.31	459.382	389.275	422.591
TACTAGAACCGGAAGCGTGGACAGGGAAGG	252.55	141.549	235.99	228.369	232.982	366.845
AAGACCGAACGAATAGAAACGGATGGTCAG	155.415	137.475	173.173	288.326	219.392	120.483
GTACATCATGGTAAACATCATCCCACGATG	114.619	167.007	314.937	407.36	242.69	277.831
TGAGCAAGCATCAAAAGGGCGTTCCCCGTT	191.355	217.924	230.048	476.135	381.509	287.721
TGCGGCACCACCGACCCCCTAGACAGTCTC	121.418	176.172	147.706	120.797	118.433	59.3426
AAACCGGTCAACGGAAAGCCGGTCCTGAGT	70.9082	102.852	221.559	131.378	245.602	234.673
CTGATGGGGAAATTCTGCCTTAAGCATCGG	677.999	768.843	737.682	1014.87	648.468	713.909
CAAGAGCATACGTAAATCTTCAGATCTCTG	257.406	233.199	242.781	214.261	350.444	425.288
GCACACGTTGTACACCGAGAGCCGGAGCCG	604.176	758.66	692.691	621.621	761.076	641.979
AAGCAAAATGAACATTCGTCTAACTCAAAA	66.0514	51.9351	44.1421	41.4414	58.2456	33.2678
AAAACCGATACAAATGTCCTAGACTTGGTT	568.237	793.283	776.731	1087.18	667.883	1081.65
AATAAATGTGGAGCCGAAGAGTAAACAAAT	77.7076	103.87	78.9464	81.1194	59.2164	61.1408
CAGTAAATCATCGGGATGATGACTGAAATC	49.5386	46.8434	43.2932	30.8606	46.5965	34.1669
TGACCATAATTCTGAAACGGCAAAAATGAC	233.123	257.639	202.035	195.745	131.053	276.033
TCAAAGGAATGAATTTACCCCCTAAAATGT	13.5988	9.16502	11.0355	8.81732	11.6491	3.59652
AAAGCCTCCTTATAAGAAAAGTTATTGTGA	32.0544	41.7517	24.6177	27.3337	36.8889	34.1669
CACACGGAGAATGCTTTGTTAACGAAATAA	243.808	270.877	156.195	159.594	317.438	155.549
GCATATGGGAGACTGAACAATCCTAATCCC	450.704	398.169	440.572	493.77	455.286	624.895
TACATAACAAGTGGGTAAGAAAAACACAGC	288.489	214.869	155.346	193.981	165.029	171.734
CTATATGTAAACCATATAGTCCACTTAGGT	106.848	74.3385	50.0843	56.4309	79.6023	44.9565
AATAACCACCTACGTAAATCAACGACAGCC	80.6216	129.329	81.4931	126.969	93.1929	50.3513
CCCACAAACAATAACCAAGAAAACAAGAAA	3.88538	3.05501	1.69777	2.6452	0.97076	2.69739
GGTGATGTAGGGCATACTGTTCGAGCTAAC	1459.93	1299.4	1668.06	2299.56	1944.43	2048.22
GCGAGCGGGAATAAGCAGCAATACGAATTA	564.351	821.797	661.282	976.077	804.76	566.452
ACCCAGAAAATCGGAACCTTTATTTCGGGC	370.082	547.864	494.052	594.287	473.731	737.286
AGTATTTTTACACGATTTGCCCGCCCAGGA	156.386	197.557	134.973	129.615	149.497	107.896
AGTGCAACCTAAGTTAATGTAGGAATGCGA	485.672	501.021	647.7	687.751	787.286	841.585
TATCAAGTGCACGGACAGGAAGTACCGACA	474.016	266.804	381.15	508.759	348.503	348.862
CGGACTAGGCCCCAGAACGCAAGCTACAAT	103.934	123.219	214.768	81.1194	82.5146	148.356
GAGAGCGTAAGCTCTATGAATAGGACTTAG	228.266	187.374	153.648	136.668	219.392	171.734
TCAAGTCGTAACTCCCAAAATGACACCAAA	263.234	209.777	158.742	270.692	267.93	280.528
TTTTCCAGAGACCTACCGACCAACGCATGG	108.791	133.402	89.1331	99.6357	136.877	51.2504
TAAGGTTAAAATTAGTTCTATGATGGCAAG	8.7421	11.2017	1.69777	0.881732	5.82456	0
CAAGATTTGAAAACCGCATTAAGCCATAAG	81.593	44.8068	62.8176	44.9683	15.5322	51.2504
AGATATCACTGGTGGGTTGGCCATAATAGG	590.578	747.458	688.447	720.375	817.38	896.432
TAGCACGGGCGTGAAGTCTACCATATAGAC	1400.68	995.932	1140.05	1315.54	1689.12	1024.11
GCTACAGCTTCAAAGTGAGTTAGCACACAG	795.531	683.303	736.833	1297.03	1038.71	955.775
ACTAAAAATGCGAAACTTAGCACTTACCCG	309.859	336.051	342.95	202.798	471.789	355.156
CCCCCCTCGCCCCCACAGACCCCACCTCAC	405.051	374.747	293.715	390.607	382.479	360.551
ACACACCGCCGACAGAATTCCTCAGACCAC	811.073	840.127	974.522	1320.83	1132.88	1224.61
GTCAGGGCCCCCATGTCAGTGGGTCTCGAC	194.269	183.3	132.426	395.016	170.854	97.106
GAGACCTACTCCAAAGTAAGAACACTGCCA	10.6848	19.3484	16.9777	5.29039	29.1228	8.09217
GAGCTAATACAAATACAATACGAAGGGCAC	20.3982	40.7334	85.7375	116.389	105.813	28.7721
AGTCTAGGCCTGGAACAACGGCAGAGGCAC	189.412	53.9718	146.857	305.079	115.52	91.7112
GGGGAATTCTTTAACCGCTAATCCACGTAA	428.363	267.822	285.226	397.661	387.333	351.56
GAGAATGAGTGCAACAATCAAAGGTTGCCG	314.716	349.289	372.661	482.307	469.848	261.647
TTCAAAAAAAGATTGGATTGACAGATGGTC	104.905	96.7419	74.702	125.206	66.9824	98.9043
GGTCTGAGCCGGAAAATCTGCTGGCCCGAA	810.101	912.428	1202.87	1238.83	1114.43	1811.75
ATCAACACAGCAGCAAGGACCGAGGAATAA	313.744	340.124	304.75	381.79	403.836	315.595
TTGTCATATCGTAGAGGCTTAGGATACGCG	119.475	95.7235	92.5286	190.454	74.7485	44.0574
CCCATCTCCCCTCCACCCGAGCCCAACAAC	277.805	227.089	259.759	582.825	240.748	254.454
TACAAAAAGAGTACTGAAAATAAAGCTACA	26.2263	47.8618	28.8621	28.2154	38.8304	9.89043
GTTCAAAAGTAAACAACAAGCAACGGTCGA	458.475	462.324	499.994	633.084	681.473	663.558
ACCAGAACATCCAATATCGGGAGTCTGTAG	358.426	387.986	288.621	372.091	444.608	450.464
GGAAAGGCACCGTCTCATGCGGCCGTCAGG	887.809	841.145	884.54	1255.59	1274.61	893.735
ACCGGCTAAGGACAATTCGATGATGCGTTT	458.475	297.354	763.149	853.517	1065.89	668.053
CACGACCCGCACAAGCCCGGCTCCACCGTT	1006.31	790.228	1239.37	1720.26	896.011	1480.87
TTAGCAATCGCAAAATTACCTAAGGAATAT	37.8824	31.5684	12.7333	35.2693	47.5672	27.873
GACGAACGTCTCTGCCAGACCTACTACCTA	441.962	332.996	229.199	563.427	586.339	504.412
GCGACGGCGAAGCGTTAAAGTAGTGGACCA	677.027	589.616	612.047	664.826	995.029	626.693
ATACACCGCAAAGAGTTATTGAAAACTTCA	25.255	20.3667	10.1866	1.76346	6.79532	2.69739
CAAAGCCAGTAGATAAAATTGAAACTAAGT	34.9684	44.8068	35.6532	21.1616	33.0058	17.0835
GATCATCGAACACGCGACACAACTACACCA	1086.93	1092.67	1141.75	1040.44	1767.75	1555.49
CAGCGAACTGAATCAAAAAGCATTCGCGTG	1059.74	709.78	1155.33	2224.61	2298.76	2290.08
GAAACAATCAAAGCACCATCGGAAACCAAC	486.644	553.974	397.279	582.825	447.52	526.89
GAAGGGCAACTAGAATACAGTCGAGCTAAC	548.81	315.684	646.003	695.687	586.339	570.048
GTGCATGCATACCGAGCATTGGACAACGAC	319.572	258.657	429.536	450.565	332.971	561.057
AACTACAGGTCACAACGAGAGCCAATAGTA	268.091	191.447	258.91	395.016	413.544	409.104
ACACAATATACCCGGATACTTCCTAGATAA	30.1117	51.9351	39.8977	19.3981	70.8655	48.553
TATGCACGTACTGCAAATCCTGCCACCCCA	202.04	125.255	341.252	684.224	544.596	786.738
TCAGGGGGAGGCCGAGGTAAGTTCTCCCTC	90.3351	44.8068	39.8977	122.561	88.3391	90.8121
AGCACAAATGTACGGCTCGGCGCCAGGGCA	1341.43	1377.81	1559.4	1913.36	2394.86	1764.09
AAAGGAGACGAAGTCGAAAAACCCTGACCA	195.24	221.997	151.102	156.948	172.795	125.878
CATACTAAAAGTGCGAACACGTTATCATAA	348.713	464.361	505.936	385.317	471.789	558.36
TCCTGATGACTAAAGGTATCGGCAATTAAA	73.8222	46.8434	50.9332	45.8501	55.3333	41.36
CAGTAAAAGACGCCGAAACAACAGCAAGAG	114.619	130.347	93.3775	175.465	204.83	91.7112
ATTAGACCGCGTAGACGCTCCTGTGCGCCA	61.1947	77.3935	44.991	57.3126	58.2456	41.36
ACCAGGCTGGTATCCCGGGCCTACGTCCCA	1376.4	1402.25	2247.85	2496.18	2481.26	1627.42
GTAGTGAGTAATAATACCTACCCAATAGTC	305.002	303.464	287.772	193.099	198.035	242.765
CGGGTAGAATACTAACAAAGGGACCTTCGG	355.512	602.855	677.411	887.022	675.649	1161.68
ACAGACCAGAACAACGCCGCTCGGGAACCA	967.459	768.843	1184.2	1052.79	1421.19	1001.63
GAAGCGAGGTCGCAATAGGCAGTGTCCCGT	455.561	674.138	1002.53	1253.82	714.479	927.902
GGGGATGTAATCAAGTCGCATGTCGGATAA	315.687	307.537	434.63	244.24	401.895	304.805
TATTCTTATATAATCAAAATACTACCACGC	21.3696	39.7151	17.8266	16.7529	14.5614	18.8817
ATACTGGAACATTCTAATCATCAAACTCTG	177.756	139.512	94.2264	148.131	96.1052	81.8208
GGAGTCACATCGCACAACCTGGTACATCGA	496.357	243.382	405.768	887.022	161.146	279.629
CAGACGAATGCCACAACGCATGCCAAACAA	94.2204	81.4668	64.5154	89.9367	99.0175	64.7373
TGGGGAAACAGCAGGGCGGTTTCATATTTT	121.418	117.109	89.982	89.0549	95.1345	159.146
ATGTCCGGCTATCAATGAAGGAATACACCA	85.4783	110.999	87.4353	141.959	66.0117	135.769
GCGAGCGGGTAGCCCGTAACGTCTAGATTC	880.038	702.651	942.264	1337.59	1212.48	1212.03
GAGCAGGACCCCCGCATTCCACTCGGAGAC	875.182	798.375	938.868	910.829	1484.29	1185.95
AAAAGTATAATGAGTAACTAAACATCATGG	100.049	110.999	44.991	78.4742	86.3976	62.0399
AAATGGAATACCAAGAGAACCGAAAATATC	123.361	73.3201	36.5021	37.9145	66.0117	55.746
AAAGCGTAGGCGAAAAAATTAATCGTGGCA	22.3409	30.5501	39.8977	48.4953	0	37.7634
GCGTGTTCGCCTAACAATTCATGAATACCA	114.619	103.87	117.146	67.8934	388.304	189.716
CGGACAATAAGATGCTATACAGATGGCAAC	151.53	224.034	294.564	365.037	187.357	475.64
GATAGCCCTAGATTGCCCATACGCGATAAC	124.332	147.659	95.9242	181.637	204.83	62.0399
GGCGTAATTGTAGCGATAAAATGAACGGCA	370.082	332.996	340.403	332.413	405.778	251.756
CAATCGACGAAGCTCGCAAATCACAACAGC	1233.61	998.987	929.531	1247.65	1029.01	924.305
GTAAAGTCTTCTAAAGGCCGTTGACAAGGA	111.705	123.219	84.8886	136.668	118.433	118.685
ATAGAGCTGACGAGATCGATGTGCAAAGAT	353.569	486.764	512.727	665.708	650.409	673.448
ATTTCCCCAACCCTTGAATAGATCAGGCGA	97.1345	81.4668	85.7375	91.7001	76.69	81.8208
ACATTTCCGCACCGAGCAAGCAGTGAAAGT	418.65	460.288	350.59	435.576	445.579	424.389
CCGTCAATGGGAGGCACCGGATAGAGCACG	984.944	747.458	1014.42	1884.26	1165.88	1062.77
AAAATCGATTCTCCGGTACCTTCTGAGTTT	224.381	262.731	224.955	264.52	203.86	292.217
GAGTAACTGCTATCGCAAACAACCCCCGTA	102.963	97.7602	108.657	73.1838	83.4853	74.6278
CTAAAGGAATCAAGTAATCGGCAGAATATG	140.845	150.714	152.8	140.195	182.503	177.129
CACATGATTTTAAGGGTGCAACACCGCTAA	299.174	349.289	258.061	231.896	405.778	309.301
AAGGATAAGACACGTCTAACTTTGAGATCT	205.925	210.795	193.546	107.571	210.655	154.65
GGCGTTACGCACGTTAACTGAGCTCCAACT	473.045	459.269	540.741	968.142	955.228	1004.33
AGTCAGAACGGCTCTAAGAAGCATAATAGG	69.9368	60.0818	91.6797	72.302	54.3626	118.685
ATGACCCAAGTAAGACAGGGTTCTTGTCTA	626.517	634.423	624.78	1430.17	1117.34	986.345
TTAGTAGTCACTCCCAGAACCGGTATGTAA	321.515	307.537	235.142	305.961	309.672	249.059
AATGATCAACTAGAGGCATGTTCTGGCAAA	356.484	335.032	354.834	631.32	494.117	270.638
TGTAGGCAATCATATTACGAAAATATCAGA	63.1374	79.4302	43.2932	46.7318	56.3041	29.6713
GGGGAGACGACATATCTCCAATGGAACGAG	304.031	427.701	506.785	571.362	351.415	814.611
ACCCAGTGAGACAATGTGCCAGCTTGAGAA	235.065	207.74	208.826	322.714	337.824	271.537
GCCAACCTAGGGAACGGACCTAGAAGTACT	5.82807	10.1834	4.24443	0	0	0
CCAGTAGGTTACGCATGCCACTAAAGAAGG	203.982	190.429	202.884	180.755	371.801	134.869
CACCGTTACACTTCTTAACCAAGCGGAGTG	202.04	438.903	315.786	231.896	509.649	321.888
GCGATTCCGCTAAGAGGGAGGTCAAAAAGC	33.9971	23.4217	16.9777	28.2154	49.5088	34.1669
AGTAGTCAAACCAACCTGTGCCAAAATGTC	50.5099	77.3935	67.9109	100.517	130.082	8.9913
TATGAGCAATTCCTCCATTGGTTAAACCTG	618.747	478.618	499.994	822.656	519.357	736.387
AATGATAGAAAGTACATTAGAAGTATGCAA	216.61	227.089	225.804	209.852	214.538	231.076
GCAGACCTCGTGTACACTGGCTGATCTTGT	914.035	886.97	1151.94	983.131	1314.41	1128.41
ATTAGAACTACGACACACGGACTCATCGAG	203.011	201.63	158.742	281.273	130.082	216.69
ATCTTGAAGATGATAAGAAAGCCATCCGCT	175.813	74.3385	99.3197	98.754	168.912	117.786
GACCAACCCCTTACTATGTATGGAACAAGA	232.151	228.107	260.608	215.143	246.573	314.695
AGTAGCAGTGCCTGGACTAGCACTCACCTG	497.328	430.756	424.443	743.3	703.801	716.606
TGCAGACATATAACCGGAAGAAAAGTAGAC	90.3351	74.3385	55.1776	59.9578	79.6023	28.7721
CGAAAAGGGTGCGTATGCTGAGGGCCATGT	1036.42	791.247	1540.73	2525.28	1436.72	1727.23
ACCCCGTAGAGAGCCAAACCTACTAGGCTA	757.649	653.771	876.051	1089.82	814.468	1368.48
AAGGAAATATCGTGAATAAGCAAGAAGGAC	72.8509	75.3568	85.7375	80.2376	36.8889	92.6104
CAACAAAGCGAACGTGTTCATTCGCGGCCA	296.26	194.502	154.497	728.311	391.216	283.226
AGGCCAGCCTAATCAGATATCACGTTACTT	174.842	140.53	211.373	100.517	340.737	147.457
CATGAGGCCAAATCGCGAAAGGGAGCGCAG	1969.89	1337.07	2284.35	2940.58	2121.11	2488.79
TGGACTAGGTAGCCCTGGAAAAGGAAAAAA	1.94269	8.14668	1.69777	2.6452	1.94152	2.69739
TGAAAAATAATCTTATCTGTGGCTCAACCG	101.02	138.494	73.0042	134.023	89.3099	58.4434
CAAAAGCCAGCTAAGGAGAAATAAGGACCT	94.2204	68.2285	91.6797	110.217	68.9239	103.4
AACATGCGAGGGAGTGCCTAGAACAGATCC	833.414	740.33	639.211	682.461	826.117	1000.73
AGCGACGAAAGACACAAATTTGAACCCAGC	692.569	723.018	679.958	864.097	652.351	832.594
CGAAGACGCGGACAGGACACAAAGTTTAAG	422.535	420.572	537.345	668.353	438.783	525.991
GGAATGTAAATCAAGATAGCAGTACGCTCA	757.649	530.553	727.496	544.91	504.795	964.766
AGGTAGCAGATATAAACTTCATGAATACCT	227.295	274.951	263.155	391.489	232.982	187.019
AAAAAGCAAGCCCAGCTGAATAGTGTCAAA	228.266	351.326	302.204	312.133	277.637	333.577
CGCCGGCCGCTGGGAAACGTAATACGGAAG	532.297	456.214	488.11	660.417	322.292	257.151
AACAAGTTGTAACCAACTTAAAGAGCGCAG	136.96	91.6502	79.7953	65.2482	82.5146	98.9043
TCAAGTGAGACCCAAAGAAAAGGGATATGT	259.349	226.07	192.697	285.681	255.31	170.835
ACGGCCAATGCTAGTAATGTACCAACACAA	910.15	717.926	994.895	1155.95	762.046	1854.9
GACATGAATTCATTTACAAGTAGTGTACCG	180.67	193.484	297.11	334.176	253.368	186.12
AGAGAAACGCGGGGTAGGCGGATGTCAGGA	207.868	295.317	209.675	297.144	330.058	380.332
CTGGGAATTATGACAAGCCAACAAAAGGCG	7.77076	10.1834	8.48886	12.3442	6.79532	10.7896
AGAAATAGAAGGTAAGGTCACAGGGAACGT	425.449	446.031	551.776	440.866	612.549	577.241
ACCTGAACCTACGCAACCAGATGAGTGCTT	655.658	726.073	808.14	920.528	623.228	614.106
GAGTGGGTCGTCTAATCATCATATGAACAA	80.6216	103.87	86.5864	38.7962	55.3333	74.6278
TCCCTTGCCCGGCACCCCCGCGGCTGCCCG	51.4813	82.4852	84.8886	44.9683	110.667	115.089
AAAACTCTCAGGACAACACGGTACTGTACT	97.1345	125.255	103.564	67.8934	140.76	61.1408
AAACAGAACTATATGGAGAATGTTACGTCT	137.931	141.549	144.311	292.735	145.614	232.875
CAAGCTATTCTGAGCGTGAGCTGACGAACT	44.6819	33.6051	25.4666	59.0761	50.4795	34.1669
GTTGACAATAGGATGCGGCACCAACGTAAC	407.965	332.996	402.372	513.168	827.087	259.848
GAAACAATGAGTTCAATCAAACAAAAGATG	33.0257	29.5317	15.28	10.5808	44.655	20.68
ACAAAACTTCAAAACGAATATAATATAAAA	0.971345	1.01834	0.848886	0	0	0
GTCGGTTCAGGATGACAAAGGCGACCACGC	563.38	614.056	458.399	574.008	767.871	1019.61
AGCACGCCGCCGATAGAAGCCAAAGAGATT	331.229	417.517	368.417	213.379	645.555	418.994
CTTCGTGCACAGAGGTTCCAAGACCCGAGT	203.982	142.567	152.8	225.723	299.965	212.195
AGGTAGAGCGAACGATTCAATCGCAATCGA	1061.68	1012.23	1158.73	1653.25	1224.13	1050.18
AATGCGACAAAATATTGTACAAAGGTCATG	417.678	439.921	425.292	680.697	587.31	336.274
CTACTGCATACGCATTAGTGGAAAATGGAT	199.126	176.172	164.684	229.25	173.766	165.44
TGTACAACGCTCAAGCACTCCCAAGTTCAT	390.481	244.4	352.288	463.791	318.409	282.327
AACAATTACCGAATAAACGCGGATAGGAGA	98.1058	130.347	112.902	114.625	84.4561	97.106
AGAGACCGAGTAGACGGATATAGAAAAAGA	2.91403	5.09168	1.69777	0	0.97076	1.79826
GCCAAAAGGTGGACAGCACGAACCTTTAAG	124.332	164.97	140.066	70.5386	138.819	219.388
GAGTTTATTTGAAGTCAAAGCGACATTGAC	127.246	114.054	72.1553	66.1299	53.3918	70.1321
CTATAGTATGTCACGACACAGCAACACTCC	72.8509	107.944	74.702	161.357	104.842	129.475
GACGGACCAAACACACAATATAGAGTTAGC	128.218	95.7235	113.751	156.948	128.14	97.106
TATGAAGGAAACTATAATGACCCAACACGC	1139.39	1348.28	1754.65	2139.08	2676.38	2239.73
TAAGCCGAATACGGTAAGGTAGGAACTGTT	711.996	720.981	795.407	999.002	727.099	696.825
GACGAGGAATGGTACACAGCGGGTTGATAC	263.234	245.419	380.301	357.983	437.813	390.222
CACTTGGCCAGAACATATTCAACACAAGAA	86.4497	69.2468	51.7821	45.8501	46.5965	85.4173
GATAATGGAAGGTTATAAAACAAGCGCAGA	134.046	221.997	159.591	142.841	138.819	331.779
TAAGAGCGAACTTGACTAATTCTATGCCCT	158.329	211.814	162.986	79.3559	176.678	201.405
GTGGCTGAGGAGAGAGTGCGGAGTTGCTAA	952.889	678.211	942.264	1214.15	1145.5	1012.42
GGCATCGGACGGACGATCTCAAGGTCCTAA	1108.3	1057.03	1219.85	1453.09	1145.5	1104.13
CCGTTCACAAGATCGAGCAGAGTATAGGCG	282.661	151.732	262.306	236.304	182.503	252.655
TGCTAAGCCAAAGGTAAAGAGGATACAAAT	219.524	275.969	190.151	205.444	203.86	241.866
AGAAATAGAGCATACCTCATACAAAAACTC	48.5672	52.9534	40.7465	26.452	22.3275	27.873
GAAAACTAAGAAAGCATTATCCCATTAACA	168.043	112.017	122.24	104.926	76.69	93.5095
CCACGTGCGGTTGCAACCGCGAACTCACCT	67.0228	24.44	33.1066	37.0327	23.2982	61.1408
AGAGTCCATAATATCGGTGAACGAATACGC	237.979	278.006	369.266	519.34	247.544	559.259
CAGGCCCTTACCAAGCCTCACAGCCAGGCC	440.019	341.142	415.105	670.116	751.368	1079.85
CCGCAGGAACTAGCACTCGCCACAAGCCTG	877.124	855.402	1107.8	1890.43	1525.06	1640.91
CACCCCCCCCCGCTCTCCTCTCGGATGGCC	784.847	574.341	921.891	838.527	802.818	1155.38
GCGAAACTACTCCCGTAACGCAATAATGCC	285.575	344.197	270.795	384.435	541.684	356.055
GAATCACCAACACTAAGTGCCATGAACTCA	326.372	221.997	311.541	418.823	461.111	615.904
TCTTGACATAATTAAGCTTAGCAACAATAT	19.4269	30.5501	17.8266	27.3337	8.73684	12.5878
CGATTGAACCGTGGAGGGTGTGTACCGTGA	64.1087	159.879	166.382	177.228	251.427	212.195
AACATGTGCTCCTGTAAAAAAACCCATAGG	43.7105	38.6967	33.1066	27.3337	44.655	49.4521
ATAATGATGAAAGACGAACCAGCTCCGGGG	47.5959	50.9168	73.8531	111.98	63.0994	98.9043
AGGTGAACCACTTACGTAGAAATAAAGAAA	8.7421	4.07334	1.69777	2.6452	0.97076	0.89913
GACCTAGCAGGCAGTAAACACAACGAATTA	364.254	421.591	375.208	305.079	508.678	463.951
ACAAGCACCGCAAGCCACCTCATACTACAG	577.95	681.266	810.686	839.409	1309.56	674.347
AATGAGGAAGAACGACGTAGGTTCTGTTGC	777.076	809.577	943.962	1364.92	1609.52	1098.74
AGAACACAAAACTAACACCGATACAAAGGA	149.587	257.639	154.497	184.282	190.269	174.431
GGCGACAGCCTCCAACAATAGACGCATGCA	574.065	764.77	724.949	582.825	952.315	1093.34
AATTAAATATAGGACGTGTCTACGAATTTT	41.7678	51.9351	31.4088	44.9683	29.1228	27.873
GATCATAAACGTAAGTCCATCCAGAACTGA	223.409	195.52	154.497	156.948	218.421	231.975
TGGGCTGCCGAATAGCCAGCGGATTTGAGA	271.977	184.319	239.386	335.058	192.21	239.168
TAAGATTTGGCGACCCTGACACTAACCACA	130.16	118.127	162.986	149.013	131.053	150.155
AAAAATCTCCATCGTAATTGAAACGTGACG	15.5415	14.2567	4.24443	0.881732	6.79532	8.09217
GTCCATCAGAAGCAAAGGATGTAAATGTAC	467.217	445.013	500.843	760.053	562.07	449.565
GACGATATTAGACACAAGGTGGCCATACTG	402.137	578.414	605.256	470.845	834.853	844.283
CGGCCGAGCGTACAGATCCACAGGCGTTAC	521.612	653.771	517.821	546.674	1274.61	1017.81
GCTAATATGGAATACATTTGAATGAACATC	79.6503	61.1001	77.2487	70.5386	85.4269	106.097
TATCAATAATAGTGTTAACAAAGCTGAACG	28.169	13.2384	13.5822	15.8712	12.6199	29.6713
GCGGCGGCCCTGCGCCCAGACACCCCGCCT	600.291	441.958	443.119	356.22	655.263	343.468
AAAGTCGGGCCCAAAACGAATTGGACGGAC	1033.51	755.605	983.859	978.723	862.035	1101.43
ATCAACGAGCGTTCAATTGTTTTCCAGCAC	494.414	432.793	611.198	569.599	445.579	561.057
AACCGCTAAGTCATGAATCACTTTCAAACA	87.421	117.109	111.204	65.2482	118.433	88.1147
ACAAAGATAGTTTAAACGCTATGATTAGCA	31.083	50.9168	27.1644	21.1616	37.8596	67.4347
GACAATCGCAACCAAAGAAGAACCGAGGAG	150.558	124.237	95.9242	51.1405	147.555	117.786
AGTGAGGTTTTAAAACGAGCGGGGTGGCGG	123.361	148.677	149.404	203.68	93.1929	371.341
CCGCCAGGGTAGCAAATCCCACAAAACGAC	885.866	724.036	999.988	932.873	822.234	1094.24
CAGTATATCAACCGTAATGGCACTAAACTA	288.489	260.694	311.541	219.551	362.093	325.485
AATCCTGAAAGAGCACAGCACACCCGTCTG	449.733	446.031	527.158	620.739	516.444	455.859
CAGCCACTAACATAAGACACTTACGGATAC	948.032	831.98	801.349	988.422	1166.85	750.773
CAGCAGAAGAATAAATCGTGCATTATCGTA	605.148	644.606	738.531	640.138	289.286	791.234
GCTCAAGATAAGATACGTACGAAACCGAGT	199.126	306.519	284.377	381.79	206.772	313.796
AAAGACCGCAGCGGCATATGAGATGGTTAT	464.303	571.286	778.429	425.877	602.842	623.996
TTAGAGATAAAGTGTAACAGAAAGATGGCA	51.4813	53.9718	25.4666	12.3442	22.3275	50.3513
CCGCCGCGAGTCTCTAGCAGATATATCGGA	197.183	235.235	197.791	107.571	525.181	232.875
TGCGGCCCTATGAAAGACTCCCCGAAAGGA	51.4813	65.1735	54.3287	34.3876	29.1228	38.6626
ACTAAACAGAGAGGAGCAAAGCCGTAACAA	248.664	272.914	202.035	231.896	185.415	158.247
TTTCGTAGCCGGGAGTTGCGTAGGCGACCT	739.193	660.9	617.14	886.141	695.064	873.954
GATTGCCGCGACTTGCCGACGATTTGCACA	1272.46	691.45	1241.92	1517.46	1506.62	1678.68
TACATAGATGGGAAGCGTATCCAAAGCAGG	385.624	275.969	350.59	293.617	268.9	472.043
CACCCCCCCACCGACCCCTCGGCACGATGC	345.799	473.526	501.692	464.673	557.216	406.407
AGGCTACATCACGCCGAACACCAAGAGACG	431.277	282.079	241.933	202.798	300.936	356.954
CTGAGAAAAGGACATCAGAACAAAGAATCC	54.3953	53.9718	26.3155	22.0433	51.4503	49.4521
TGAAGTCGTGGCTTAGTGCCGTAAACGAAG	360.369	294.299	337.857	334.176	322.292	347.064
AAGATTCCGGTAATAAGGTCCATATGAAAA	10.6848	8.14668	11.0355	4.40866	5.82456	9.89043
ATAGAGCAACACACAAACCAAATAAACGAT	46.6245	66.1918	52.631	19.3981	49.5088	60.2417
AAGGAAATAAAGTGTCAATTTCTCTGATAA	48.5672	46.8434	30.5599	31.7424	31.0643	20.68
AAAACACGTAAACATAAGCTAATCTGGTCT	137.931	153.769	235.99	224.842	203.86	240.068
TTGAGCATCAAGGCTTCGGACACCTATGAG	614.861	656.826	618.838	599.578	743.602	471.144
GCACAAATGGCATAGTGTCCCACTGGCACC	867.411	788.192	1061.11	2068.54	1522.15	1157.18
GCCTCAGCCAAGACAAAACATTAAAAAATA	3.88538	3.05501	5.09332	0.881732	0.97076	3.59652
AACGTCGCGTAACACTGGATTCACAGGACA	319.572	264.767	386.243	346.521	525.181	602.417
GACTCCGAAAACTTATGTAACTCTAAAATT	10.6848	10.1834	9.33775	7.05386	7.76608	7.19304
ACAAAGGGCAGCCCAAAAAGGAGAGATGAA	653.715	660.9	613.745	630.438	676.62	530.487
CAGGCACGGCGGTGCCGAGAGAGTGGCCCG	239.922	246.437	182.511	246.003	261.134	209.497
GAAAAACTACTTTTATGAATACATGAAATG	44.6819	47.8618	25.4666	25.5702	28.152	33.2678
ATTGTGATAGAACTGAACTCCGTGTAACTG	122.389	165.989	169.777	194.863	195.123	127.676
CGTAAAATGCAGCAGATCCCTCCAAGTAAT	287.518	183.3	342.95	322.714	219.392	331.779
CATGACAGGCCTGAAGGAATTGACCGGGAA	201.068	139.512	172.324	236.304	293.169	237.37
TGCAGACTATGACGATAGTCAATATAGCGG	182.613	212.832	162.986	234.541	215.509	250.857
AAGTTTAGCACAAAGGTTAGTAAAGCTACG	168.043	239.309	169.777	162.239	157.263	155.549
AATAGGGGAGTGAACCAAAGAAATGCCGTA	194.269	231.162	182.511	244.24	216.479	170.835
GACCCCGTACCCACTGTTTCTCGATAACCT	233.123	317.721	368.417	466.436	688.269	433.381
GGTGCCAGCTAGAAACAACACCGAATGAAA	108.791	124.237	72.1553	84.6463	211.626	107.896
AGCCATGCAAAGAATGCACGAGCTGGATGA	1311.32	939.924	1198.63	1707.92	1868.71	1073.56
CGGCGCCGACGAAAGGTGACTCCACAAAGC	846.041	853.365	1003.38	1185.05	1247.43	1820.74
AAGCTTTGAGCTCACAATAGGATTGTCAAT	83.5356	109.98	95.0753	92.5819	116.491	162.742
GTTTGCCGAACCTTTGACAACCTCCCTACG	679.941	584.524	614.594	734.483	495.088	424.389
GAGATGGACTGGTTTAGGTTTCTACGAACG	330.257	281.061	219.862	231.896	208.713	200.506
GCCTTGAAAACCACATAATTAAAACACACG	115.59	134.42	80.6442	77.5924	34.9474	60.2417
GCCAAGCATAAAACAGGTTCTCTATGTTAA	205.925	224.034	219.862	198.39	250.456	249.958
CGCTAATGCGATGCAGACAAAGCGAAACGG	346.77	215.887	392.185	410.005	168.912	414.499
AACCTGAGAAGCGCTGTCTCTACGACGTCT	200.097	164.97	343.799	120.797	332	174.431
GACCGGTAGCATCAGTCAAGCATATCTCAG	2125.3	1897.16	2231.72	3682.99	2223.04	2540.94
AAATTCAGATCTTGGATGACTAGGAAATAT	220.495	220.979	141.764	143.722	109.696	151.953
ATGAAAGATAATACACGCATAACAGGAACG	67.9941	119.145	84.0397	48.4953	72.807	85.4173
AATACAAGCGGAAGATAGACTATACCAAAC	308.888	271.896	279.284	371.209	252.398	374.038
AACAGAACGGACAGAAAACGGAAATGGGTA	367.168	507.131	408.314	359.747	390.245	597.022
AACTAAGAAAACCGAAGGTGGAGGAATTTC	45.6532	34.6234	26.3155	27.3337	11.6491	53.9478
ATTGCTGAAAGGCGCCATATAAGAACACAA	109.762	80.4485	69.6087	87.2915	74.7485	55.746
GCAACCTTAAATCCGAGTTTTGATTGTACC	868.382	509.168	832.758	809.43	885.333	887.441
AAAGCGCATCACATAGAGAAACGACAGCAT	709.082	916.502	825.966	829.71	768.842	656.365
GCGACACGACTCTGTAAGATACTACCCCTG	191.355	367.619	367.568	276.864	466.935	601.518
GCCTTCCTTGAAAAAAGCATGACCCAGAAA	58.2807	41.7517	21.2222	23.8068	28.152	38.6626
AAACTTTGCTCGGTCGTTATACAACATCAA	294.317	353.362	357.381	371.209	352.386	482.833
TGGAGGCGCGCCTTGTGTCGAACACGTCAG	1097.62	1071.29	1820.01	2087.06	1815.32	2738.75
CCTATTGACCAAGAGCGGAGAGATACGGAC	331.229	236.254	377.754	555.491	431.988	451.363
TAAAGAATTATATGTGTAAGGGTAGCCCTA	122.389	117.109	91.6797	104.044	101.93	111.492
TTAACTAAATCCTCAGTCGAGCCTATCGCA	207.868	160.897	146.008	198.39	130.082	145.659
CAAAGGGTAAACGATACACTACACTACTGC	191.355	146.64	176.568	246.003	145.614	315.595
GGGGAGAATACTCAAGATACGAAGACTAAA	257.406	346.234	178.266	221.315	256.281	196.01
AGCAGTTCATGCAGATCACTTGCTTTATAT	231.18	231.162	246.177	111.98	199.006	265.243
TTGAAAGTAACGCTCGCATCTTAACAAACA	55.3666	65.1735	26.3155	44.9683	39.8012	16.1843
GGCCAGGCGAGGTACCATTCGAGAGCTGAT	334.143	401.224	420.199	506.996	418.397	713.909
GTACCCTAGGTACTTAGACCAAAACAACAA	310.83	367.619	312.39	344.757	294.14	386.626
CCCACCGTCCAGCGTGTACTGCTTCTCGTA	712.967	517.314	668.922	1086.29	1054.25	996.236
AGGGTGGAACGGCAGAGACGTCACTGAGTG	3226.81	4051.96	4812.34	3618.63	3457.85	3833.89
AAGCATCTAAAAAAGATTGTATTCATATAA	43.7105	34.6234	11.0355	5.29039	20.386	15.2852
AATAGAAACAGTACAACTCGATCTCGAACA	81.593	101.834	88.2842	104.926	56.3041	87.2156
ATGAGGAGAGATGAGTATAAACGTACATTG	174.842	135.439	193.546	191.336	206.772	176.229
AGTAGCGGCTAAGAATCACGAACGAAAGCC	85.4783	43.7884	65.3642	58.1943	66.9824	31.4695
CATGGCCCACCACCGACCCTTGCCGTGCCT	1650.31	1098.78	2253.79	2469.73	1780.37	2227.14
CACGTGGAAACCTTGTTGCCATTATGAAAA	216.61	160.897	166.382	173.701	239.778	234.673
AAATAGTGAAAGCTACGATGCAACGTGAGG	232.151	220.979	210.524	328.886	433.93	226.581
TGAGCGAAAGTATGGCGAACAAGACGCAAA	520.641	434.829	456.701	759.171	601.871	463.052
CACGTGATCGGCGAATAACACCGGAACTCG	583.778	1040.74	825.966	692.16	1000.85	1068.17
CCATAGAGGAATCCCATCACTTACACCCGC	599.32	578.414	713.913	777.688	787.286	955.775
GGCCAAGCAAATCGATTACAGAATGAGATA	268.091	197.557	178.266	170.174	192.21	171.734
ATCCAGCCACAGTACATGACAATACACGAC	569.208	609.983	607.803	594.287	674.678	1175.16
CACATATCTGATAGAAAAAGGGAGAATCGA	215.639	274.951	195.244	154.303	232.982	289.52
AACACAATATCGTAACTGCATTCCACGTTG	667.314	479.636	758.904	578.416	971.731	947.683
AGATGATAAGAGATTTCTGACTCCAACGGC	77.7076	57.0268	76.3998	30.8606	43.6842	25.1756
AACGAGAGATACGCCCAAAATTCGGACAGT	392.423	263.749	490.656	359.747	464.994	708.514
CGGACACGCAGCGGAATGGGATTACAGCGA	496.357	598.781	1030.55	1161.24	1148.41	1125.71
ACAGAAGTATTAAACGAATCAAGGCAAAAT	91.3064	89.6135	43.2932	59.0761	33.9766	28.7721
ACATGCTGTTAAAGTACTAAACGCGTGCAA	187.47	140.53	269.097	236.304	469.848	474.74
AACCACTGCGATAAACATGCCGAGGCAAAG	40.7965	48.8801	19.5244	50.2587	0	26.9739
AGACATGGGCGGAAGATAAATGCTATGCAA	68.9655	120.164	122.24	113.743	176.678	107.896
TAGGCGCCCATCCAAGCAACCAGGATGTGA	137.931	215.887	146.857	88.1732	275.696	521.495
AGACGTTGTACAGAGCCACCTACACCCACT	725.594	643.588	813.233	1619.74	1127.05	842.485
GGAGTGAGCTAGCTCAGTTCAATACATCGC	447.79	448.068	370.963	525.512	912.514	289.52
GGAACAGACCCTACATCCAATGGTTGATCG	357.455	187.374	320.03	365.037	327.146	414.499
ACCGAGCGAAATCGACCTGGGCTTCCCTAG	400.194	365.582	701.18	856.162	520.327	423.49
CTAGGGCAGCAATGACAATTTATCGATTGC	577.95	446.031	750.416	656.89	818.351	681.54
CGGCTGAGCCGTCACGCTTGACATTACCGC	348.713	438.903	523.763	552.846	795.052	575.443
CAAATATCTGCGGAGAACCAAGAAATTCTT	46.6245	40.7334	24.6177	34.3876	50.4795	35.0661
TTGCGAATAAGGTGATTCGAGGTAGGGTCA	64.1087	78.4118	47.5376	81.1194	111.637	13.4869
GTATGCAAGGGCCAGACGGATATGCGAACA	1291.89	1041.76	1049.22	1327.89	1072.69	1524.92
AGAGAAAATGTAAAACCAAACAGCCATTAT	69.9368	104.889	68.7598	67.0116	69.8947	98.0051
GACTGAAGTCGATAACAAACTGGCGTTGCG	326.372	292.262	611.198	380.027	303.848	371.341
AGAAGTGGCGATAATGGCCAAATCAGCGGA	223.409	280.042	269.946	262.756	298.994	310.2
TGATAATTGTACAAAGGCCTGTTAATCTAA	42.7392	86.5585	50.0843	47.6135	54.3626	47.6539
AGGGGAGCCCATCGAGATAATGTCGCAAGC	940.262	1009.17	1221.55	1344.64	996.97	1255.19
TGCCATGTGACGCAAAAGTCCAAAACAGAA	369.111	337.069	318.332	228.369	272.784	313.796
TACAGACTCTAATGCGGAGTTTAGTGAAAG	47.5959	47.8618	23.7688	22.925	43.6842	17.0835
AGAATCCCTCAAAATGTGAATGACGAATGG	703.254	788.192	743.624	803.258	845.532	689.632
TACGTGCCGTCTCGCCTGAACATTACGACA	1233.61	1573.33	2090.81	1152.42	1704.65	1764.09
AACACAGGCCTATATAAACCCTATCCTAAA	453.618	532.589	461.794	453.21	511.59	531.386
CTAAGGGGAACACTCATACAGAACCAATGA	395.337	418.536	294.564	222.196	242.69	255.353
AACAACTTCTTGGCCAGTGGTTAACATCAG	498.3	541.754	595.069	413.532	372.772	440.574
CCCGCCAGCCCCACTACAGACCCGAACCCC	555.609	544.809	488.11	500.824	902.807	791.234
CTTACGTAATTCAACGATGCAGGGCGCTTA	85.4783	125.255	132.426	135.787	93.1929	134.869
AAAGGACAAGAGAAAGAATTGAGGCCGAAT	132.103	94.7052	125.635	115.507	105.813	138.466
TTTAAATTAACACTGAGTACGCAACTCAAG	16.5129	10.1834	16.1288	7.93559	9.7076	13.4869
TGCCTAACAGGGGGGGAATACACGCAGTAA	123.361	271.896	153.648	250.412	257.251	384.827
TAACGTTTTATACAAGAGAAAAAACACTAC	9.71345	5.09168	0.848886	0	0.97076	2.69739
GTGCAATCGCAAAGCGACATGAAGATTTGG	55.3666	18.33	44.991	18.5164	22.3275	28.7721
GGGCGCATCCTCATTTACCAGGGCTGCGAA	1532.78	1099.8	1356.52	2088.82	1643.5	1282.16
ACACAGAAACGAGCAGAACTATGGGCAGGT	874.21	832.998	1056.01	1085.41	1120.26	1132
CTATAAGTTACCAAAACAGCCGTATTGCAA	234.094	186.355	187.604	121.679	253.368	202.304
TGCCTAAAATCTTTAAAGTCAAAAAACCGG	34.9684	34.6234	18.6755	20.2798	35.9181	35.9652
CACGGTTTTAATAAGATGTGAGCACCAGAA	115.59	130.347	127.333	80.2376	82.5146	102.501
AGCGCGAAAATCTACTTCGGTGGACCGAAA	145.702	188.392	158.742	260.111	171.824	169.936
TTTACAATAGGTATTCTTACCTGCTGGGGT	76.7362	79.4302	54.3287	46.7318	78.6315	50.3513
ATGCAACGTATGGATACTCTTAAAGGCGTG	356.484	442.976	455.852	544.029	472.76	576.342
CCACCCATCGGACGCGACACACGCACCGAA	188.441	182.282	146.857	248.648	248.515	151.054
AGAAGAGTTATATTCTCAGAAGCATACGGA	109.762	122.2	157.893	132.26	90.2807	88.1147
TGAAGGCACTTCACAGGGACCTAGCTCAAC	2151.53	1768.85	2611.17	2907.07	2163.82	2938.36
GGAGATTACGCCATCAGACTTTCGGAGTAA	723.652	656.826	621.385	656.89	799.906	481.034
TAGCGCCTAATGGGTATTCTAATAAGCAAA	215.639	284.116	271.644	237.186	168.912	299.41
CCTTGCTCTAGACCGTCATATTACGTAGCA	267.12	229.125	292.017	147.249	213.567	196.909
GGCCTGCAAGAAGACCACCGATAGCAGCCC	732.394	704.688	763.149	879.969	769.813	875.752
TCCAGTTTAATAGGATAGTTAACATGAAGC	42.7392	30.5501	15.28	25.5702	23.2982	16.1843
TGAAGCAGAGGCTAGGTGAATGAAAACATA	123.361	181.264	109.506	111.98	87.3684	87.2156
CGGAGACAGTGATGAAAACGTTTATCAAAA	58.2807	74.3385	75.5509	67.8934	55.3333	70.1321
AAACAAGTGGCAAGATGTGAATGACACCGT	143.759	129.329	294.564	238.068	178.62	176.229
CAGGGGAGGAACTAGCCGACATACCGCGTT	160.272	64.1551	263.155	113.743	72.807	150.155
CAAGTCACGAAAAAAGCGTCTTCGTTAAGC	55.3666	90.6318	49.2354	64.3664	202.889	32.3687
CAATCCCGCGGCATAGCCACACTAGCTCTT	833.414	933.814	814.931	799.731	1639.61	1047.49
ACAAATAAGGGACATATAGACGTTAACGCC	326.372	253.566	242.781	166.647	406.748	252.655
TTTTCACGCCGCTCACCCAGCAGGCCATTT	222.438	165.989	110.355	163.12	155.322	214.892
GGAGCAAAAGGCAAATAGCAGAAAGATGTG	744.05	633.405	785.22	956.679	1038.71	1016.02
GTCGGACGGAAGGTCCGCACGGACTCTTCT	140.845	113.035	150.253	149.013	157.263	167.238
AGCGCGTATAGCTGTGGCCTGTGTCTGTAG	526.469	536.663	559.416	1330.53	1034.83	1117.62
AATCAATAAAGAATATATGAGTAAGCTAAA	28.169	44.8068	20.3733	19.3981	26.2105	17.0835
ACGGTTATGTAGGTCTCATCAGAAAGAAAT	49.5386	76.3752	33.9555	21.1616	23.2982	25.1756
TGTCGACACTTCAATGCCAAATAGCCTAAA	186.498	163.952	198.639	146.368	170.854	187.019
AGCAATAAGCAGATTAACTAATAAAACGTT	64.1087	76.3752	67.062	22.0433	19.4152	49.4521
CAAAAAAGAAAACCACACAAGACTCCCAAA	108.791	99.7969	69.6087	52.0222	49.5088	93.5095
ACTGGCAGCGGCTCCTCAATAGAACGAACA	1133.56	1386.97	1247.01	680.697	897.953	873.954
CAACCGAGACGAGCCGAAGTTAATATCGCA	2936.38	3082.5	4873.46	2361.28	2831.71	3230.57
AGGCTATCAATGAAAGCTAGCGGACATATG	1090.82	1409.38	1552.61	1495.42	1220.25	1245.29
AGAAAACACGCAAATTAAGAAGGACAGAGA	178.727	136.457	110.355	77.5924	59.2164	111.492
ATACTTTGCCAAAGTAACGAATTGATATGA	230.209	230.144	289.47	131.378	147.555	225.682
ACTTATGACAAGGAGCTGAAGACCAATAAA	142.788	190.429	127.333	74.9472	85.4269	97.106
GTGAGCGAGACAGCCACTCAATTGAAAGCT	298.203	346.234	286.075	193.099	229.099	187.918
AGAGTATGATCAGTTACATTCTATATTAAA	86.4497	101.834	61.1198	41.4414	28.152	53.9478
GACTAACCGTTAAATCATAAATTAAGACGG	205.925	223.015	233.444	175.465	145.614	223.883
TAAAATGCATAAAGTGAGTAATTAGGCAGG	252.55	208.759	190.999	237.186	203.86	152.852
CGATTGCAACACTCGTGCACAGCCAACGGA	797.474	565.176	1062.81	1049.26	926.105	824.502
TTATCGTCCACGTAGAGAGCACATACGCAA	181.641	152.75	140.915	126.088	126.199	123.181
AAGACCAACTAAAAGTAACCAACCAAACCG	204.954	174.135	185.906	214.261	110.667	244.563
CCAAACTATTCATGGAGAACTCATGTACTG	178.727	244.4	179.964	285.681	239.778	190.615
TTATAGGTTTGGAGGGTGATGCCCCATTAC	77.7076	99.7969	60.2709	103.163	90.2807	72.8295
ACGCAGGGGACTCCAAGAATAATAAAGCCA	61.1947	48.8801	28.8621	22.925	22.3275	32.3687
TAACCAAAGCAACCCGGAGCTGTAGGAAAG	145.702	120.164	129.88	181.637	154.351	127.676
ATCCAACAGGGACAGCCTGCGACCCGGGAA	348.713	327.904	277.586	715.085	262.105	650.071
GAAAGTTAGCCATCGAGCTTAGGTAAACAG	505.099	393.077	451.608	414.414	501.883	548.469
AGCAGAGGCACGATTACTTAAGCAACACAT	718.795	623.221	842.944	682.461	928.046	977.354
AAACACCACCGAGTCTTCGAAAACCATACC	258.378	231.162	165.533	270.692	146.585	195.111
AAACGGAAACCGTTGACCGGACTATCTAAA	129.189	105.907	108.657	123.442	133.965	154.65
GTCTTGCAAAATAAGAACTCAACAAAAAAT	1.94269	4.07334	2.54666	0.881732	1.94152	0
GATCTACAAGCACCCTCAAACACGGCACAA	245.75	212.832	364.172	396.779	237.836	294.915
GACACTCGATAACGAGAGCAAAGCCGGAGA	630.403	536.663	483.865	507.878	630.023	766.058
GACCGATCCAGAGAGCGTCCGGACATCAAG	638.173	674.138	837.002	868.506	669.824	745.378
AAAACGACATATCCTGGCCGACATAAACAT	127.246	49.8984	122.24	77.5924	59.2164	77.3252
TTCGATTCATAAACCTGCGAAAGAGAAGCA	37.8824	51.9351	26.3155	21.1616	36.8889	26.9739
CAGCCGCCGCCTCGCTTTCGGGCAAGGTCA	481.787	493.893	380.301	367.682	802.818	639.281
GTGTGAAGCAATCCCAAAATTATGCGACAA	333.171	355.399	410.012	322.714	532.947	463.951
GACCGTGGAAAGTAGTGAAGAGACATAGTA	591.549	643.588	477.074	871.151	880.479	792.133
CGTGCAGACAGTAAAAAGTAAAATCTCGCA	87.421	53.9718	49.2354	96.9905	99.0175	61.1408
ACAAATTCGTTACTTAATAGAGGAACGATT	43.7105	53.9718	28.8621	40.5597	34.9474	32.3687
AGGAGAGAAGATAACCACGTCAAGGGGGGC	179.699	120.164	287.772	328.004	217.45	406.407
AATGCATATTCTAGGGGGCGTGGTCCATAA	71.8795	75.3568	130.728	74.9472	55.3333	90.8121
CAAAATAGAACAGCAAATACGAACCACGAG	75.7649	112.017	103.564	64.3664	76.69	157.348
TATGGGCTATAGAACTGATAATCGAGGTGG	391.452	394.096	462.643	382.672	409.661	611.408
GGAATCGGACCTACGCCCAGATTAGGAAAA	145.702	119.145	97.6219	161.357	144.643	135.769
GAGACCTTCGAGACCGCTCAAATCGGACCG	356.484	241.345	232.595	340.349	423.251	207.699
GAACCGCACGCCGACCAACCGAGTCGCGCA	833.414	818.742	999.988	947.862	1331.88	1215.62
ATAGTTAAATAAAAACCGCTATGTACAACT	25.255	31.5684	28.8621	18.5164	31.0643	41.36
CGCCGGGGTACGCATCTTCAATCCTACGAG	501.214	459.269	567.905	486.716	705.742	636.584
CTATCACGAAAAGTGTTAGATTTGCTGCGA	195.24	84.5218	124.786	165.766	128.14	171.734
GAAACCCACAGTGGCGTGAACAATCTAGAG	134.046	137.475	136.671	119.916	131.053	101.602
GGCAAACCGACAGCCTCCTGCCAAGACCCG	133.074	270.877	381.999	529.039	612.549	434.28
GAAACCACTGATGCATGACGTCTACGACCC	176.785	157.842	146.857	220.433	213.567	103.4
TGGGAAAAGTAATTCATAAGTCGTATTGGA	56.338	47.8618	43.2932	29.0972	32.0351	14.3861
AAGTAAACCCAACACTGGACAAACGAGAAA	219.524	204.685	134.124	126.088	157.263	157.348
GTTGGACTCGCAAGCGAGAAGCCGATGCAA	202.04	186.355	108.657	162.239	133.965	75.5269
TAGCCCGGCCCGCTACGTGAAACCGGGCAA	87.421	57.0268	70.4576	85.528	68.9239	101.602
TGGTGTGGCAAAGGTGGTCCATGAGCCGGG	1140.36	865.585	1123.08	1795.21	1625.05	1691.26
GACTCTCGCTAGTACTAGATAACTCAAGAG	153.472	162.934	89.982	96.9905	116.491	96.2069
GCCTTTCGCACGAAGATAGATTCACGTAAG	290.432	191.447	222.408	375.618	138.819	241.866
CACACCGCTGAGACGACAACGTTCATCGCC	711.024	397.151	499.145	1482.19	1133.85	564.653
CTACTAACAGAAATGTACACAAAACCAATA	196.212	160.897	168.928	96.1088	123.286	153.751
AAGGAACTCAAGCCAAAGCTTTTAGAACCC	189.412	163.952	84.8886	128.733	129.111	162.742
CCTTGAGTATATCCGAAGGCCCACAATTGA	160.272	181.264	111.204	114.625	234.924	129.475
ATAGATTATCGTAACTTATAAAACCTCCCA	28.169	29.5317	9.33775	8.81732	10.6784	9.89043
TAAGACCAAAGGTATCCTCCAAAAAGTCGA	867.411	853.365	767.393	767.107	875.625	753.471
GTGCAGTAAGGACATGGAAGGTAAAGTTTG	550.752	566.194	483.016	754.763	970.76	743.58
GGGAAACCGACCCTTGCGGCAAGGCGGCAG	1078.19	911.41	1146.85	1351.7	1137.73	1176.96
GAGAACTGGACAAGGCGTGCTATTGTGACT	335.114	245.419	504.238	520.222	600.9	462.153
CCGAGGCTCCAAGGCCGCGCCGTCATCCCA	255.464	298.372	286.924	424.113	219.392	310.2
AAACTGAAACGCGATCCAGGAGTTCAAGTA	278.776	345.216	286.075	256.584	387.333	249.958
ATAATGACTGATACCAAATTAGAAGTTGCA	264.206	174.135	189.302	237.186	180.561	199.607
AGATACTCCGCGTTTTATACCCGATGGGAT	185.527	231.162	253.817	197.508	245.602	249.059
TGATCAACCATACCCCAATAGTTATGTAAT	422.535	394.096	366.719	636.611	252.398	384.827
ACGAAGGGACGACTACAATCGCACGCGTGA	643.03	735.238	1437.16	1749.36	1626.99	1581.57
ACCGTAGACTATTTAACGGATACTAATATA	42.7392	27.4951	35.6532	30.8606	27.1813	27.873
ATATTCAGTCAATCACAGCGACCAACGAAA	217.581	143.585	118.844	81.1194	131.053	96.2069
TAACCGATAATCGATTTGAGCCGGAATTCA	60.2234	107.944	151.102	77.5924	147.555	180.725
CGGACCGGAGGATACCCCCCCATCAGTGGG	262.263	202.649	286.075	382.672	181.532	238.269
TGATCACTTGCAAGTGAACCCTCACTATTC	1065.57	947.052	1193.53	1604.75	1126.08	895.533
CACCATTGGGCCCACAGGGACTCTAGTCAG	377.853	350.307	323.426	627.793	483.438	486.429
GCATGACAATAAGCTCCTCCGGGAATGGCA	553.666	736.256	647.7	644.546	634.877	808.318
TACCTGTCGGGGTTACCCTGCCAATGTCGC	454.589	547.864	431.234	669.235	412.573	418.994
CCGGGGGACGAAAAAGAATACACAGAAGAC	58.2807	142.567	77.2487	56.4309	56.3041	80.0225
TCCTGTGGAAATAACCAGGGCGACGGGGTG	1130.65	1420.58	1474.52	1635.61	1856.09	1458.39
CTTTACTCTTGAACTCAAGCGCCCAAACCT	74.7935	68.2285	49.2354	55.5491	47.5672	63.8382
AGGCATATAGATAATGAAATCAGCGCAAAG	608.062	774.953	639.211	688.633	656.234	601.518
GATCAACAATGGACCGCAGCTAGAGAGTGT	706.168	624.24	1319.17	1382.56	1019.3	1435.01
GGGTTCACCACAAAAAAAAACAAACACTAT	122.389	127.292	61.9687	64.3664	45.6257	69.233
TCCCCCAACTCAGACGCTCGCGTCCCCCCA	305.002	374.747	292.017	366.801	390.245	508.008
CCAATACTCGAAAAGGTCGCTGGTTCCACA	508.985	418.536	455.852	608.395	548.479	498.118
GAGAATCACTCGTAGCACCAATAACGCAGG	427.392	256.621	371.812	391.489	452.374	327.283
ACGACAATGGGCGTATCCAAGCGGCGGAAG	583.778	795.32	579.789	612.804	1096.96	615.904
ATAATTGACCTAGACGACTCGAAGAAATAT	1.94269	17.3117	0.848886	0.881732	3.88304	3.59652
AACTAGCTGCCTGGGTGTGGGTAGGGGATA	20.3982	28.5134	11.0355	13.226	24.269	21.5791
TGGTGGTAACAAAAACTCTTACAAACTGAA	50.5099	88.5952	51.7821	27.3337	33.0058	88.1147
ATGAAACAGGTCCGGTACCCAAATCGCGCC	144.73	99.7969	252.119	489.361	100.959	846.98
CTGAGTCCGGGGAAGTACCACGGCTCACCA	881.981	724.036	759.753	917.001	944.549	1068.17
TCGTCGCAAGAAGGAAAATAATGAAGGATA	280.719	259.676	237.688	235.422	236.865	151.054
ATCTAACAAAATAAAAATCACTTGAATGGA	31.083	29.5317	27.1644	28.2154	28.152	24.2765
TCCCTTGGGGTTATCCGTCCGACTATACTG	231.18	142.567	219.862	266.283	275.696	234.673
CCCGTCCCCCAGGCCTGTACCACCAATGCC	336.085	335.032	375.208	834.119	784.374	736.387
TGAGCATCCGTAGTCGATATACAAACATGC	210.782	207.74	178.266	255.702	302.877	293.116
AGATAGAACACACTGTTAGAATACACTGCA	116.561	82.4852	177.417	186.927	199.977	73.7286
AATACAAGATAGACAATGTGAACATGCTAT	664.4	613.038	719.856	603.986	980.467	956.674
GGCTAACGTTATGCAACGTTCACCTTGCAC	1142.3	799.393	917.646	1407.24	1369.74	1364.88
CGGCACCAGTATTAGCGCGGCGTCCCCTCA	845.07	956.217	1750.4	2039.45	1532.83	1974.49
AAGATCAAAATAGGGCCCGTGATAATAAGG	132.103	178.209	116.297	162.239	116.491	94.4086
GGCGCGAGGGTAAGCGGGCATCTCCCGACG	19.4269	8.14668	28.0132	40.5597	8.73684	59.3426
CATATTAACGTCAAGTCATGCGGACTCACA	202.04	369.656	430.385	278.627	405.778	507.109
ATGTGCAAAAAGATCCGACCACACAACACC	349.684	198.575	151.951	298.025	256.281	313.796
TGGGCTGACAGATCAGGCAGTGAACCTATA	42.7392	38.6967	58.5732	53.7857	42.7134	42.2591
TTAAGACTTCACATACGGCTTAGAAACAAG	36.9111	44.8068	27.1644	22.0433	22.3275	26.9739
GGCGATCACGCGCGAAATCTATAGGTCGGG	223.409	186.355	211.373	297.144	593.134	27.873
AGAGCCACATCAAGCTAATAAAGTAACTTG	41.7678	93.6869	44.991	37.9145	70.8655	98.9043
ATTATGCCTGGCGTATAGGCTAATATCAGT	54.3953	35.6417	57.7243	56.4309	124.257	67.4347
CCCCCCCACCCCAACCCGACGCGGCCGCCC	0	0	1.69777	0	0	0
GTGTGGAATACATAATATAATATTTGAGAA	1.94269	4.07334	0.848886	0	0.97076	0
GCCCGCATCCAAGCATACCGACACTCGCGC	1341.43	1146.65	1599.3	1917.77	2114.31	1358.58
CCCGGTTGGCCCCGATCCTGCGCAACGAGT	502.185	448.068	716.46	544.029	945.52	865.862
TGCGGAGACGACCAAGTAAAAGAGTAACGT	214.667	171.08	258.061	355.338	186.386	196.909
AGGGGGGAAGAAACAGGGACTCCCGATACC	270.034	233.199	243.63	322.714	315.497	266.142
AACGTGAAACTCTAAACATCACCCTTTAAG	183.584	123.219	126.484	244.24	195.123	183.422
TAGATAGCTAAATTTTGAAAAATTCAGTGC	50.5099	69.2468	34.8043	42.3231	30.0936	34.1669
CAGCCCCCAATCACATAATCCACTTCTAAA	92.2777	138.494	72.1553	89.9367	122.316	128.576
ACCAGTACCGAAATTTGGAAAACTGGAATA	66.0514	52.9534	60.2709	72.302	96.1052	71.9304
AGTGGTAATCTGGTATAGTATGCGACACTA	627.489	764.77	669.771	1082.77	992.117	642.878
AAATTAGAACCAATACGTGGAAACTCCGAG	203.982	294.299	256.364	294.499	311.614	286.822
AGGCTGATAAATTCACACCGAAACACAAAC	440.99	576.378	469.434	451.447	598.959	522.394
CCACTTCGTGCAAAACACGAAAGGGGGCTA	41.7678	31.5684	25.4666	31.7424	33.9766	44.9565
CTCGCGGTCTTCGAAGCCCCTGACCCCTAC	356.484	360.491	354.834	477.017	344.62	384.827
AACATTGGGTGGTTTAAAACTAACGCAATC	319.572	353.362	330.217	410.005	346.561	463.951
TGTAAGTGTTGACCTGAATTCCCGCCGGAA	469.159	263.749	409.163	745.945	626.14	580.838
GGGAGGGTACGTGGGGTAAATGGGAGAGAG	356.484	337.069	391.337	448.802	413.544	387.525
GAGGGTACGAGACGCTCAACAAACACGGCC	313.744	242.364	242.781	331.531	369.859	517.899
GAAAGTAAAAAGCAAAGACGAAGCCCCAAG	152.501	177.19	113.751	187.809	81.5438	129.475
AGCCCTGCAACTGATTGCAAAATCGTATGA	669.256	506.113	635.816	338.585	270.842	272.436
ATTAAGAGGGATATCAATGATATATATCGG	103.934	121.182	42.4443	36.151	42.7134	9.89043
GGAGGCGCCATGGCCGTCTACGGTGGAAGG	447.79	421.591	466.039	303.316	171.824	246.362
TGGCCGATTTACGATAAAACAGCCCAGAGT	253.521	211.814	209.675	47.6135	86.3976	53.9478
ACCCCTTTCACAGCGGCTTTCCGCTGCTAA	26.2263	27.4951	16.1288	7.93559	3.88304	5.39478
GCATAGAGGAATCACTTATTTAAAGAACCA	16.5129	9.16502	11.0355	1.76346	6.79532	8.09217
GGTCTATACAACGACGTAGACTGAGAGAAT	95.1918	42.7701	112.902	44.9683	18.4444	52.1495
GTTAGAAGGAACCCTGAGATCGTACGCAGA	662.457	646.643	804.744	869.388	748.456	864.064
CCCCCCCTACCGCCGCCCGACCCCCGCCCA	5.82807	5.09168	2.54666	0	0	0
ATCAAGAACTGGGCCGTGGAAGTCGAGAAC	291.403	322.812	387.941	393.253	360.152	588.93
CACGGGGGTCATAGGCGAAAACAGAAGGTC	783.875	948.07	872.655	759.171	1123.17	784.041
AAGTGCACGCTCATACCAGATGAAATACTA	501.214	380.857	479.621	422.35	592.164	698.624
ATAGTCAGAGCGGTTGGAACTAGAAGGGAC	43.7105	42.7701	33.9555	62.603	77.6608	51.2504
CGATCGCTAACCCAAATACTTAATAGCGCT	349.684	312.629	369.266	522.867	285.403	433.381
ATAAGTCTGCGATGGGAATCTTCAAACTCT	62.1661	74.3385	61.9687	34.3876	76.69	75.5269
TGATGAAAAATGTATAGGGCTATACAACGA	81.593	91.6502	105.262	109.335	168.912	222.984
TCCCGTAGGTAAATACCCACTGTGTCAGGG	76.7362	75.3568	32.2577	52.9039	81.5438	9.89043
TCCCCCTCACACTCACCACCTACAGCATCC	978.144	1347.26	1051.77	1983.02	1656.12	1106.83
TCACTTCCAAAAACGAAAGTAACCATTCCT	91.3064	112.017	100.169	77.5924	100.959	111.492
AAAACTAAAAACTAATAACTGTGAAAAGTT	6.79941	9.16502	1.69777	1.76346	1.94152	4.49565
CGCAACCGGGAGCCCCCCGGGGGCCCACCC	2.91403	6.11001	0.848886	0.881732	2.91228	0.89913
ATAAGGCGCAAATACAACGGACTCGCACGA	828.557	772.917	1256.35	1178.88	802.818	1206.63
AAAAAGCAGGAATAATCGCCAAGCACAGAA	598.348	743.385	623.083	663.063	550.421	627.593
AGGGGCGAGGCGGTATCAGCTTACTAAGTT	299.174	290.226	305.599	468.2	195.123	241.866
AGGGTTCGCCCAGATTACCATATTTGCTAG	54.3953	37.6784	28.0132	26.452	100.959	42.2591
CACGGCTGGATAGCCCAATAAAACCAGACA	154.444	119.145	117.995	80.2376	140.76	112.391
GCCATGGGCGGACTAAAGTCTACATCCGTA	756.678	552.956	808.989	1206.21	979.497	873.954
CGATCATGCACAAACGACACAACCCTTAAT	275.862	341.142	337.008	351.811	395.099	256.252
ACCACGTCGGGACACTCGCTCTATGACCTA	347.741	264.767	431.234	799.731	934.842	496.32
GATTGCAATGACACGCAGGTACAAGTAAAC	298.203	227.089	253.817	444.393	463.052	187.918
CACTACGAACGACCAAGCGGCTTCTCCTCC	806.216	534.626	728.344	1216.79	692.152	1028.6
AGTCACGAGAAAATGGCCAAAGAGCACAGG	206.896	269.859	236.839	184.282	228.129	265.243
ATAAACGGAATATAAATACTGCTAAAATAA	2.91403	2.03667	2.54666	2.6452	0	1.79826
ACAGAATTGTCCGGAAAAATATATAATAAG	12.6275	5.09168	4.24443	4.40866	2.91228	5.39478
GAAAGTAACTCGTCTCTAAGTAACAGTATT	90.3351	91.6502	87.4353	114.625	136.877	119.584
CCATGGCCCCCCCCTCCCCCCCAGCCGCCC	1.94269	0	0	0	0	0
GGAGTTCTACCATCTCATACGGGTTTCCTG	348.713	355.399	289.47	381.79	365.006	479.236
AATCGGCGAACGATCACATCAAGGCAAAGT	191.355	133.402	130.728	108.453	152.409	77.3252
AATACTCAGCTCGATGACCCATGAACCCAG	719.766	514.259	990.65	1089.82	705.742	1243.5
TGCTCGCATAAGGTAACTGCAAGCTGTAAC	177.756	162.934	214.768	183.4	305.789	161.843
CGGTCCCCCCGATCGAACGCTAGGCACCCC	745.021	669.046	849.735	1277.63	1394.01	891.038
AAATGGGATAACTATTGCATTAGGTACCGC	181.641	237.272	257.213	150.776	253.368	378.534
AGCTATTCATCACCATACAAGTAGACACAA	732.394	851.328	913.402	577.535	903.777	351.56
AGAATTTAACAAAGGATGCGTTATGCCAGA	141.816	130.347	134.124	139.314	151.439	199.607
CGGTATTGGATATACAAACCTAAAATACTC	61.1947	72.3018	59.422	56.4309	43.6842	44.0574
TGAAAACGAGAGTCCTATAACACACTACAG	231.18	137.475	277.586	481.426	164.058	240.967
ACCGGCGGCCAACCCCGCTGGCCCAACCAC	215.639	248.474	230.897	330.65	302.877	205.002
GCCCCCCGTGAGAGCCCCGGCGCGCCGCCA	17.4842	1.01834	0	0	0	0
TAAAGATGGGCAATGAAACAACATTGAGAA	9.71345	23.4217	12.7333	8.81732	10.6784	12.5878
TGAATCAAATGTCGACGAGTCCCCACTGTT	681.884	626.276	851.433	1085.41	796.994	835.291
TAGACAGACATAATAGAAATCTAACCCACA	106.848	140.53	123.937	71.4203	106.784	128.576
CACTGACTACTGCAGTCGATCCCGAGACCC	387.567	407.334	301.355	447.92	495.088	297.612
CTATTTTATGGGAAAACCAGACGAACGTTA	60.2234	67.2101	67.062	82.0011	42.7134	27.873
TGCCACCAGAAGCATACTGAACCATAACAA	425.449	400.206	287.772	433.812	365.976	488.227
GCCGCGTCCTGCTTACTGTAGCCAACACCC	454.589	280.042	465.19	504.351	635.848	732.791
GGAGGGGACTGTTAATAGTGAAATGACATG	136.96	100.815	166.382	98.754	66.0117	210.396
CGATAGTTCGGACCCGTACTACCTCCATAA	237.979	107.944	162.137	315.66	297.053	254.454
GAGCTTAAAAACCAGAAATCCCATATCTAC	16.5129	19.3484	10.1866	6.17212	14.5614	21.5791
GCCGACCCGGCACAAGAAGACGTGATCCGT	1591.06	1434.83	1935.46	2780.98	2190.03	1932.23
ACTCGCACACGCGGAAAAGCAACGCGAAGG	848.955	689.413	758.904	693.923	910.573	833.493
GCGTTGTGACATAGACAGAGAACGGTTAAC	528.412	490.838	586.58	772.397	481.497	629.391
GCCAAGTTATAAAGTCCCAAAGAATCTCAA	348.713	269.859	198.639	232.777	223.275	241.866
TTTGCCGAAAAGCATGGCGGAGATGGCCCA	313.744	337.069	443.968	557.255	550.421	694.128
GACACCTGTAAGGGGTCAATAAGTTGCTAA	74.7935	114.054	68.7598	37.0327	148.526	115.089
CTCCCCCGTCCTCTACACCACGCTTACTTG	643.03	573.323	718.158	1006.94	984.35	1096.94
TGGAAAATCCAAAAGCATAGGCACTATTGG	89.3637	138.494	110.355	168.411	71.8362	213.993
AGAAGCAGATTCGATATCGAAAGTAAGACG	72.8509	89.6135	53.4798	47.6135	52.421	53.0487
CTTAGAAAATATATCCAGTAGATCGCGGGT	103.934	121.182	88.2842	68.7751	109.696	128.576
TGCGACCACAAAAAAAGTTATCAAAGGCAC	1723.17	1288.19	1455.84	1672.65	1861.92	1924.14
TTAGTTAACGCGTTATGACGGATGGTCGAA	189.412	185.337	147.706	228.369	186.386	196.909
ACTAAATCAGAATAGACGAACAATTACAAG	168.043	131.365	129.031	178.11	123.286	88.1147
AGCAAAGAAACGAGTTACAAGAATAGAGAA	16.5129	16.2934	11.0355	8.81732	6.79532	10.7896
CCCGAAGACAGTTAACCCTAGCGGCAGCGG	1180.18	963.345	1359.92	1323.48	1845.41	1526.72
CCCGAACGAACTGCAAAGTATCGAGAGGAC	216.61	227.089	280.132	318.305	341.707	258.05
AGGTTGCACGTTAAAGATAACGATGGACGA	364.254	351.326	343.799	467.318	608.666	544.873
CTCCTACACACCACCTACCTGCTGAGTGCG	295.289	226.07	320.879	494.652	381.509	519.697
TTTAACAGAGTAGCGATGTAGGCGTCGTGA	16.5129	25.4584	35.6532	7.93559	28.152	15.2852
GGATAGTCATTACCAAACCGCTAGAACCAT	698.397	714.871	792.86	879.087	632.935	690.532
TAGGCGAGAGAACTTAGAACATAACCAAGG	289.461	294.299	244.479	319.187	351.415	292.217
GAGAAGGCCAACATTAGAACAACAAGGTGC	460.417	386.967	450.759	477.017	654.292	643.777
TTTACGTAAATCAAAAACTTTGTAAATGAG	13.5988	9.16502	3.39555	3.52693	10.6784	4.49565
ACTACCCCTCTACAGACAGGAAATGGTGCT	205.925	110.999	197.791	367.682	243.661	131.273
CTCGGAAACATAGAACCAACGTAAGAAATA	7.77076	15.275	10.1866	6.17212	9.7076	19.7809
ATCAACTAGGCCGATGGTACATCCCCGTAG	554.638	676.175	780.975	1129.5	1272.67	808.318
GTAAGGACGTCAGCGTCAAGTGAACGACAT	489.558	286.152	314.088	491.125	416.456	447.767
CTGCATGAAGGCAGGTATTCATGTATTGAA	114.619	194.502	253.817	261.874	103.871	132.172
AAACCATACATAACCTCCATCGGAAGCGCG	265.177	284.116	404.919	629.557	382.479	387.525
CGGGGCTGCACCCAGAGTTACACCCCAGGC	288.489	192.465	364.172	325.359	442.666	313.796
GAGGATCCCCGGCCCGACGGCGGTTGCCAC	237.008	156.824	150.253	437.339	307.731	79.1234
GAGCCGATCTGAATCATGCCCATAGATCCT	1145.22	714.871	900.668	1244.12	1286.26	970.161
GTTAAGCAATTTAGTCGTACCCATTAGGAA	136.96	217.924	132.426	127.851	127.17	235.572
GAAGGGTCACCGGCCAACGAACTCGAGAGA	22.3409	29.5317	24.6177	50.2587	39.8012	15.2852
CGCTGGGGCACAAATCCAAACAACAAAAGT	215.639	198.575	165.533	186.927	157.263	184.322
AGCATGAGTCTCCTAGATTTCAGCATTTAA	366.197	369.656	371.812	548.437	483.438	425.288
TGAGCAATGAGAGACACGATAGTGCCGAAT	536.182	415.481	370.963	772.397	637.789	461.254
GTTGGAATTCAATTAAGTCCGTCCGACGCA	220.495	159.879	193.546	163.12	227.158	201.405
CACGAATAAAACATACGGAAATAGACCCAA	198.154	225.052	244.479	204.562	237.836	240.967
GATCGTCAATGTACATGATACTCATAGTGG	214.667	219.96	260.608	241.595	396.07	248.16
ATCGGTCTCACAAAGAAGGCATCGAACGAA	477.902	417.517	312.39	320.069	332	374.038
AAATGATGGAAACATTACATAAAAAGGATA	78.6789	96.7419	44.991	44.0866	43.6842	45.8556
TCCCTGAATGAAGTTTCTAACAAAAAGGGT	72.8509	87.5768	37.351	44.0866	59.2164	60.2417
AGGTGTTGACGAGACATCCGCTTGTCCTAA	375.91	422.609	459.248	223.078	563.041	569.149
CCATGTACCCCGTAGCCGCCCGCTTGAACG	376.882	483.709	489.807	521.985	868.83	664.457
AACCGACTGTTAGACATCCCGTAGCGAGCA	1272.46	1141.55	1546.67	2126.74	1696.89	2121.05
ATAGACTTGTATCATCGGCAAGCCCCGTGG	614.861	659.881	561.114	633.965	584.397	646.474
GTTGATAAGCACATTGTGTCTGCAACTATC	560.466	679.23	911.704	839.409	1149.38	1083.45
ACCCGTATGCACTTAGGGGTGGGACAACCC	780.961	656.826	1062.81	1293.5	1258.1	1117.62
CCTGTGAATAATAGGTCTAAATTGGGGTAC	145.702	153.769	125.635	251.294	298.023	179.826
CATCGCAAAGACTCAACGCAGGTTAGCACA	691.597	845.218	832.758	986.658	864.947	793.931
GAAGGATCAGTCGGACGACAGTGGTAATAC	160.272	128.31	133.275	82.8828	118.433	111.492
ATGGAAAAATCGCAAAACAAATTACAATAG	8.7421	5.09168	5.9422	4.40866	10.6784	8.9913
GAGGTCAATACAGTTAGCGCCACCAGGATG	1386.11	1056.01	1411.7	2012.99	1599.81	2234.34
TTTCCTTTCCATATCGGTACGCACGTAACA	32.0544	22.4034	11.8844	9.69905	27.1813	17.0835
AAAAACGAACTGAATAATTGCATTAGCAAG	145.702	103.87	180.813	253.057	148.526	221.186
ATCAAGCGGGGGAGTTAAAGTCCGCAAGTC	529.383	633.405	861.62	868.506	641.672	1430.52
ATCACAAAGAAATATAATGGGGTGCCACTA	462.36	493.893	542.438	850.871	934.842	629.391
CCCCGGTTCGATGACACCCTACCCGGACGC	441.962	484.728	655.34	776.806	917.368	897.331
GTTGACCAGAGAAGAAAAAACGGAATCAAA	44.6819	49.8984	37.351	20.2798	16.5029	23.3774
CTAAAAGCAGACAGCTAAATAAAGCCTGGC	160.272	165.989	160.44	253.939	111.637	181.624
CATCGCCCCCCCCTTCAGATAATGAACGCT	469.159	304.482	296.261	358.865	468.877	329.981
GATTGCTGGAAGACATGGCAGAGACAGGGA	419.621	468.434	496.599	642.783	579.544	375.836
ACGCATCCCACAGGCAGCAAAAGCAAAGAC	561.437	457.233	392.185	479.662	662.058	539.478
GCTCTCAAAAATATATACGGGATTATCGCA	215.639	169.044	190.999	175.465	167.941	231.076
ACGACCAGCTAACAGGCACCGTGCCCTAAA	484.701	343.179	678.26	379.145	664.97	1301.94
CAATGCCGAACGAATAAAGCTACATACTAG	248.664	248.474	243.63	203.68	346.561	240.967
GAGGCCGCCGGAAGCAGCCAGCAATCGGTG	211.753	217.924	151.951	175.465	242.69	142.962
ATTGCACTAAATGAACCTGACCTTATCCAC	479.844	412.426	380.301	370.327	435.871	555.662
AGAGGAGGAAAGGTGGCTGGTCAGAGTGCG	1227.78	905.3	1949.04	1451.33	1386.25	1574.38
AATAAGTAAGTGGCGGGCCGGATGGTAGAT	218.553	351.326	252.968	371.209	531.006	238.269
ACCAACACAGACGAAATAAATACAGTCAAA	327.343	179.227	176.568	275.1	170.854	268.84
TATATTGATGTGCGCGTCGAAAAGTAGCTC	171.928	173.117	162.986	150.776	128.14	106.097
GCAATGAAGTTAAATGTGACCTGAAACTTT	31.083	58.0451	39.0488	16.7529	56.3041	45.8556
CCCTACAAAAAGCGAGGACACATTAAAGGG	156.386	154.787	168.928	174.583	196.093	138.466
ATGTCGCGCAACTTAATTAAAAAATCATCG	108.791	80.4485	61.1198	71.4203	58.2456	53.0487
CACTTACCCAACAGAATAAAAACTATCGAC	288.489	363.546	192.697	280.391	176.678	92.6104
GGACGCAAGATGCGCCGCTGAACCCCGGCA	990.772	629.331	1150.24	1543.91	978.526	1244.4
AGCTGCTAACTATCATGATAGTGAGCTTCC	321.515	303.464	219.013	491.125	241.719	277.831
GTACCCGACAGCTAAAACGAGTATTCCTCT	140.845	106.925	134.973	169.293	127.17	123.181
ATGGCGCAGAGCAAAAAAAAGGTGAAACTA	94.2204	104.889	80.6442	100.517	108.725	127.676
GGAATTCGAACGTGAGAAATGTAATATCAC	47.5959	17.3117	44.1421	48.4953	18.4444	52.1495
GATGAAGTGAAAAGAACGACTCGAAGCCGT	1176.3	960.29	1308.98	1377.27	862.035	1453.89
GTCCACAAATCTGTCCCTGACCAACCATAA	726.566	742.366	580.638	681.579	807.672	631.189
TCTCGACCTGTGCAGTCAGTGATAAACAAC	244.779	281.061	190.999	190.454	388.304	233.774
AAAGTAGTCAGAATAGAGCGCAAGTGAGCA	256.435	338.087	341.252	258.348	201.918	338.073
TACCATAACTCACATTACGAGCGCCCATGA	521.612	569.249	559.416	744.182	619.345	852.375
GCAGAATTTGAGCATGGACCGATAGAATGG	241.865	227.089	195.244	243.358	196.093	325.485
GAGTCAATGAGCCCCTTTCAGAATCGCTAG	166.1	165.989	107.809	49.377	59.2164	103.4
TAGCAGTAGTATCACCCCGAAAAACTTAAC	118.504	112.017	76.3998	77.5924	83.4853	75.5269
ACTCTAGATCACGCCACCGTAAAATAATGC	212.724	259.676	142.613	231.896	213.567	145.659
GTATGTAACATGACGGCAAAACAGCGTCGC	523.555	762.733	725.798	938.163	974.643	846.081
TGGGCAACGTATGTATAAGAGGCGGAGTGC	542.982	451.123	724.949	695.687	649.438	704.019
CCGATAATTACGAAAAAACATCGCCCTAAT	144.73	102.852	71.3065	107.571	77.6608	39.5617
AAATTCTAAAGTTTAGGTGATTATGAAGTA	39.8251	49.8984	24.6177	23.8068	42.7134	21.5791
ATGATCACATTGATATGAAATAACCATAAC	142.788	112.017	87.4353	126.969	89.3099	131.273
AATACTTAGGTAATAGGTGTTGCTTTGAAT	240.893	273.932	311.541	306.843	309.672	343.468
AACTAAACGAGGCAGCTTAAAGAAATGAGT	273.919	275.969	224.106	250.412	513.532	235.572
GAAAATGACCTGTCCCTAACCGAGCAGCTT	405.051	362.527	556.869	625.148	513.532	554.763
TGAGAATAATATACACAAGGCATACTACAT	331.229	327.904	275.888	387.962	287.345	350.661
CCCTGAGCTCCCCTGACACCACGCCGCCCC	461.389	408.352	512.727	549.319	1033.86	1274.97
AGAGGACCACACAGACGTAGATAAATAAGA	33.0257	50.9168	24.6177	23.8068	58.2456	32.3687
TGCTTTAGTACCGTAGCAAATGTCTGTTAG	152.501	152.75	106.111	238.949	212.596	195.111
ACGATGTTAAACGGTAGCATCGAACTTACA	60.2234	75.3568	57.7243	60.8395	126.199	27.873
GCGTAGGCCGAACGGGACCTTTCCACTCAA	1287.03	1160.9	1587.42	1843.7	1892.98	2472.61
ATAGGATGTAAGTCCATCAAGTAAAATCAG	311.802	293.281	224.106	184.282	306.76	213.993
AGCCGGCGTGTGGGACGCTTGGGCGTGACC	1493.93	1845.22	2296.24	2791.56	2871.51	2701.88
ATCATGCCGACCACACGTGAGCTTACTCAA	1559.01	1021.39	1729.18	1805.79	1918.22	1847.71
CAGAAGGCAGCCCTCCCCGGCCAACAACTA	993.686	1056.01	850.584	775.924	1457.11	1205.73
CTAAAGGAAAATAAGTCGCAGCCGATACAG	203.982	233.199	227.502	201.035	261.134	203.203
GAACAGGGGGCGGAGATGCCCATACACACG	225.352	238.29	175.719	288.326	232.982	169.036
AAATGGACCGCACGTGCGCAAACCTTGAAA	236.037	218.942	238.537	227.487	210.655	233.774
ACTGACTAGAGGAATGAGAAAGGCCGCAGA	494.414	413.444	448.212	923.174	395.099	415.398
CCGCCCCCGGCCGGCCCGCTGCGCCGATCG	463.331	383.912	711.367	927.582	629.052	1274.97
AAAAGCTCCGCCTGGGCCCTAGGACGCATA	41.7678	47.8618	61.1198	29.9789	45.6257	98.0051
GCGGGAAGAAAGGTGCATCGTTTGCGAGGT	48.5672	62.1185	42.4443	22.925	0	54.8469
TAAATGACAGATCAGAGAGGACGAATATCA	80.6216	114.054	78.9464	94.3453	66.0117	59.3426
ATACGAAGCCATAAACAAAAACCGGTTCGA	443.905	434.829	424.443	645.428	396.07	288.621
GGTAAGAAGGTATCCAACGGTCCTATTGAA	477.902	308.556	330.217	429.404	546.538	492.723
ACGACCAATCAGTGAAAGTCGTAGCGGGTA	23.3123	41.7517	34.8043	59.9578	49.5088	37.7634
CGGCGTGGGCAGCTTGAAAGGACTGAAGAC	94.2204	107.944	100.169	128.733	117.462	219.388
AATGGCATGCTGGCGAATGACGGAACGTCT	619.718	556.011	842.944	1147.13	722.245	868.559
AAAAAAGAACCAATGGGACAAATTAATATA	33.0257	40.7334	17.8266	9.69905	17.4737	15.2852
TACAAACCGTTCAATATAAACCTAGCCCAT	218.553	226.07	159.591	139.314	175.708	130.374
TAGGTGTGTGTATGCAGATTGGGACCCCAA	311.802	259.676	309.844	590.761	446.55	454.96
GAACCGGAGAACAAGTACAATCAAGTGAAC	297.231	328.922	334.461	359.747	289.286	356.954
TAGTAAACAATCTCCAGGCTCAAGCCTTGA	228.266	234.217	190.999	275.1	162.117	249.059
TAGCATGCAGCTATCTCCCCCAATGACGAG	1396.79	1141.55	1136.66	2006.82	1270.72	1285.76
CGACGCCGCCCCCGCGCTGCTCACACGTCC	850.898	806.522	1342.09	1602.99	1040.65	1643.61
TACAACAAAAGGGTGCAGAAAGCTAAAATT	104.905	136.457	106.96	96.1088	117.462	158.247
CATGAAGAGGAGCTGGATTTAAAGATAAGA	98.1058	138.494	98.4708	89.0549	107.754	142.962
TCGGGGAGTGTACAGGTCCCGAAACCAGGC	255.464	171.08	252.968	431.167	153.38	381.231
ACGAAAGGGTTACGTGGAACATAATGAACA	67.9941	62.1185	89.982	67.0116	103.871	143.861
TGTGAGATAACCGATAGTGCCACACCCCTA	799.417	533.608	881.144	1550.09	1154.23	1160.78
ACAAAGAGGTGGAAACATTTCTCAAATGAT	220.495	302.446	165.533	231.014	244.631	259.848
ACCTGACCCAAATTATAGGGCTAAGAAAAG	128.218	109.98	87.4353	116.389	61.1579	86.3164
CGCGTCATCACAAGATTAACGCCCACACCC	860.611	735.238	1034.79	1643.55	1321.2	1494.35
TTAAGACCAATACGAACACAAAACCACCGA	120.447	137.475	66.2131	96.1088	78.6315	65.6365
TAAATAAACATAACCACTAGTATGAGCTCA	74.7935	62.1185	111.204	150.776	193.181	96.2069
ACACTCAAGGAAATCAGACCCCGTTCGGCC	555.609	566.194	780.975	1002.53	1012.5	739.984
AACAACGGACTGCAAGTGAGAGCAATCCTA	597.377	397.151	581.487	760.935	669.824	838.888
GCTGGTATTACCAATGCCGAGGGGAACAGC	209.81	297.354	298.808	304.198	507.707	367.744
AGAACGTCCTTTGGACTACCTATTTTGGGG	106.848	124.237	91.6797	125.206	129.111	117.786
AAGCGACAAGAGCTATACTGAAAAACGGCG	276.833	317.721	313.239	313.897	302.877	274.235
GTAAGAACCGTCTGGACAAAAAGAAAGGAG	25.255	31.5684	9.33775	14.9894	9.7076	17.0835
TCCTAAATAGTCCGAAAACCTTCTGGGCGC	210.782	164.97	239.386	260.111	249.485	330.88
GGGAGCCCAACTCCTCCCGCGCGTTATATA	279.747	331.977	425.292	360.628	284.433	442.372
GCACGATGCAAGAAATAGCACAGAAAGCCT	351.627	339.106	361.626	397.661	422.281	267.941
AAAAGTCACACTGGACATATTTTGCGCAAA	243.808	213.85	217.315	430.285	256.281	224.782
AAAGCCATTCACCGCGGCCAACGTACGATC	1086.93	1018.34	1280.97	1462.79	1833.77	1352.29
AAGAGGCCATCAGGGATTTAACCCGCCGGG	771.248	834.017	1064.5	1442.51	1704.65	1128.41
AGATCCAGGGAGTATAGTCAAAATCCCCCC	220.495	212.832	139.217	134.905	163.088	230.177
TGAGAATGGAAAAAAGCTTGAAAAAACGCC	64.1087	47.8618	40.7465	57.3126	73.7777	44.0574
ACCTACTCATACACCGGCCGGCGGAACAAG	91.3064	108.962	87.4353	121.679	107.754	124.979
CGGCAAGCAAAGAGAGATAGTAGGATAACA	421.564	351.326	336.159	466.436	308.702	298.511
AGACGAAAACTGAAAATAATACCGAACAAA	84.507	61.1001	40.7465	53.7857	29.1228	35.0661
ATAAAGCAACAGAGAACTTTTACGCACACA	135.017	181.264	96.773	144.604	166	36.8643
AAAATTGAAGTGTTACGCGCATGAATAGGA	3.88538	0	0.848886	0	0	0
AGAGATCAATATTCCTGACTAAAGACGTCT	165.129	135.439	129.031	157.83	168.912	200.506
TGAGTGTATCATTGCACTAGAGAAAGCAGA	38.8538	59.0635	18.6755	37.0327	40.7719	79.1234
GGAAGGAAACTGAAACACGTTGGTCCCCGA	97.1345	94.7052	78.9464	138.432	44.655	0
AATAAACTCTGAGCGAGCGGCGGGTTCACC	356.484	433.811	375.208	357.983	352.386	295.814
ATCGGGCTAGACTAAAGTATTGTTACGTAG	224.381	306.519	336.159	458.501	662.058	296.713
TGGACGTCCAAAAAGATCTCCAAGGATTAA	62.1661	60.0818	26.3155	9.69905	29.1228	22.4782
ATGCAAATCTCCCGAATTAAGTTTCAATAC	102.963	100.815	94.2264	83.7645	82.5146	101.602
CACGTATGATGAGATTGCAGCTGACTTACT	271.005	316.702	325.123	242.476	607.696	606.013
TAGGAACTAAAATTTATATTGAAGCGGAAG	26.2263	35.6417	20.3733	9.69905	33.9766	29.6713
GACTGTTCATCAGCGGAAAACGTACTTCAG	45.6532	60.0818	39.8977	96.9905	84.4561	44.0574
ATTAAATGGCAAAACGTAACGGCAAGCAGA	121.418	71.2835	42.4443	89.0549	100.959	147.457
AAAAGGGAGGACCGAGACTTAAAAAAGATG	74.7935	68.2285	38.1999	42.3231	32.0351	33.2678
CCGACGACCGCGGGCCTGATGACATCCATC	1035.45	706.725	999.988	1339.35	1058.13	1470.08
TATGCCGATGAAAGGACCAGTATAACGCAA	632.345	564.158	1009.33	1018.4	1152.29	1421.52
ACGATTGGGATACGTCACAATGGTATCCAT	470.131	294.299	601.86	600.46	769.813	842.485
TGATAACTGCACCAATGAAGGAAGTAACGA	308.888	344.197	431.234	201.035	450.433	413.6
CGGCAGTGCGTATGTGTAGTACCGATATTA	380.767	365.582	450.759	717.73	575.661	736.387
AAGTTCCTCACTCAAGTGACCTTCACATAT	215.639	225.052	174.022	270.692	302.877	295.814
GGTGCACATGATATAATTGTAGTAATATCC	137.931	204.685	209.675	250.412	156.292	260.748
CGACCTGACCTGAGCGCCCATAATTAACAA	384.652	306.519	358.23	526.394	447.52	451.363
ATTAAGAATAACCGAACAATCGCGGGTAAG	78.6789	124.237	158.742	135.787	130.082	154.65
GTAGGTTCGTCGGTAAGCACATGACGAAAA	285.575	294.299	237.688	227.487	163.088	151.953
AAGGGTAAGCAGAAAATAGCCGACAGATAA	58.2807	60.0818	31.4088	52.0222	41.7427	40.4608
ATCCCATGGCACCGGAACGTAACAAAGTCG	415.736	475.563	367.568	624.266	499.941	450.464
TGTGGCGCCTAGATGCTAGCACATCAAGTG	700.34	778.008	992.348	1070.42	1233.84	1023.21
TATAGCATAATTGATCGTAGATAATGGTCT	89.3637	80.4485	61.1198	58.1943	79.6023	128.576
AGAAGATGCCATACGAAACTCGTATTCAGA	177.756	197.557	202.884	142.841	169.883	158.247
ACAGACGACACACAATTGCTAAAACAAAAC	33.9971	46.8434	36.5021	19.3981	26.2105	17.0835
ACAACCGACCCTGCCAACCCCTACGACAGC	613.89	566.194	567.056	999.002	1427.99	518.798
AACATGTGGGACTGAGAATCAATTCACTGA	391.452	309.574	399.825	353.575	405.778	205.901
AAAAGATACGATTGACATTAGAAGTAACTT	35.9398	45.8251	28.8621	16.7529	45.6257	40.4608
AAGCCCTTAGCATCCCCACGCGAGGCATGG	996.6	652.753	1236.83	1582.71	1227.04	1676.88
GGCCGGTCAGGGGCCACCGCCTAGCCGTGG	870.325	731.165	1073.84	1782.86	1475.55	1043.89
TAAAGTCGATCGATTACCGCGACCGGCGAG	439.048	560.084	600.163	514.05	849.415	566.452
AGAGGAACCGCATACAAGATTTGGTATGCT	686.741	606.928	867.562	1001.65	766.9	1274.07
AGTTCGCCATAAACCGATGTGAAAAAACCC	66.0514	32.5867	28.8621	31.7424	21.3567	35.9652
CGCAATTATACCCTTTAAGCGCGGACAGAT	492.472	698.578	749.567	556.373	853.298	551.166
ATCTACCCCTCCCGGTCCTCCCGCACGAAC	256.435	187.374	191.848	312.133	396.07	385.727
AAAGGTAAATCGATCCGAGCAAACCAATAG	11.6561	10.1834	9.33775	16.7529	0	17.9826
CGTGCTTCGGATGGCTTGCGCCCTCACTAG	984.944	792.265	1076.39	1195.63	1743.48	1274.07
CTTAAGGAAGGAGTTGGTCCGCTAATCTTT	160.272	125.255	99.3197	124.324	136.877	73.7286
GGCATAAGGATACTGCCCTCGTCAAGCCAA	479.844	415.481	562.812	1222.08	571.778	766.058
AACGTGTTCAGAATACAAATTTTTCAACAC	117.533	108.962	79.7953	72.302	118.433	76.426
CCAATATCTGAACCAACGAAGTCCCGCAGC	737.251	581.469	491.505	541.384	846.503	623.097
GCGCGGTGATCATTGAACGACAAAAGGAGT	751.821	565.176	665.527	716.848	649.438	785.839
ACGCTCACAAGTCCTTAAAACGACTAAGTG	445.847	278.006	356.532	424.113	317.438	481.034
TCGAAATACTGTAACATTATCGGTACGAAT	154.444	129.329	160.44	154.303	102.901	168.137
AACCCACCTTGATGACAATGCCAACGCTCA	580.864	498.984	559.416	786.505	649.438	442.372
TACAGCTCTGAACAACTAACTGTGAAAAAC	168.043	167.007	126.484	112.862	159.205	124.08
AACATACACATGATACAGGGCGAACCATGG	676.056	803.467	924.437	885.259	1732.81	1752.4
ATGGAGGCAGTACTCACAAAAAACCAATTA	45.6532	36.6601	22.9199	25.5702	20.386	19.7809
CTGGGTGTAATTATTGAAGGACCGCAGTGG	61.1947	96.7419	167.231	223.96	112.608	142.062
GCCGGTAAAGGAGTGCCAGTGCATCTTCCT	961.631	700.615	999.988	1486.6	1598.84	2264.01
AGAACGAAGGAGCGATCATCAACAAAGACA	69.9368	52.9534	61.1198	29.0972	29.1228	24.2765
GGTGGAGATTAACAGAAAACGTACCCGCAT	12.6275	30.5501	23.7688	0	42.7134	0
GGGTAGATCAGTTAATGATCTGCGGCGGAT	101.02	147.659	160.44	125.206	305.789	243.664
CAAACTACGAGAAAACCTGAGGCCGTAGCA	1336.57	1139.52	1335.3	1543.03	2025.98	978.253
ACAATACTAGGACACCCGTCTTTGGCGTCA	1058.77	838.09	1263.99	1784.63	1332.85	1485.36
AATCTGACGGGCCGGGCCCCACCCACTTCA	387.567	372.711	505.087	216.024	354.327	265.243
TGAAAAGGAGGCCAACCTGAGCGGGACGAC	1527.93	1331.98	1659.57	3084.3	1458.08	1526.72
CCGCTGTTCGACGAGGGATAAAGGCCGACA	567.265	494.911	414.257	300.671	520.327	389.323
CGAAGACATGGTAAGATCAGTAGTCATCCG	1067.51	684.321	944.811	1461.91	1322.17	1093.34
ATGTAGGAAGCACAGTGACTTGCATACAAA	453.618	586.561	421.897	469.963	487.321	437.876
ACAAAAAACGACCCAGGCCGCGGCACCGGG	609.033	922.612	1066.2	856.162	996.97	1137.4
GGGCGTCCACATACCACGGGCCCTGAGGTC	693.54	634.423	762.3	1317.31	514.503	493.622
ACGAAATGAGCATAGAACTACACAACATCG	900.437	1135.44	1250.41	1104.81	962.994	877.551
TGAAATTAGAAGTGAGAGCATGCAGAAGCT	160.272	200.612	177.417	246.003	133.965	76.426
GTCAACGTAGGGAATACATCAATCCCAGTA	84.507	81.4668	79.7953	99.6357	65.0409	77.3252
ACGTCGTAACGTGCACGGTCAACTGAAGGA	373.968	358.454	341.252	380.027	460.14	457.657
AACAAGCAAAGTGTAATTAACAGGAAGTAA	378.824	543.791	506.785	449.683	443.637	559.259
GGCGTGCTAAAGAGATGATGATAAATAAAG	39.8251	56.0084	39.8977	11.4625	42.7134	48.553
CCGCGGGCCCCGCCGGGCGCCAGCACCCGC	191.355	148.677	158.742	195.745	131.053	168.137
TGCGAAGACGAGGCTTAATGGGCGGAGACT	413.793	709.78	959.242	1244.12	855.239	733.69
ACGATCCAGAAGACAATCGACGACGCTAAG	516.755	584.524	728.344	670.116	445.579	585.333
ATGAAGAGGAAAAGTATAGTAATTGTTTTG	90.3351	89.6135	70.4576	60.8395	87.3684	80.0225
GGCAAAAATAAACAAAATCGCAAGCTTATT	57.3093	38.6967	22.071	39.6779	25.2398	27.873
CGTACGAAGACAAAGGCGCAGCGGAGAGGC	1118.99	1010.19	1227.49	1245.89	1637.67	1264.18
GTAAATCATCACTAATGCTACGTGGGATAT	300.146	340.124	320.879	335.058	436.842	409.104
GGGTTCTCGTTCTGGCCCCGCCTAAACACA	237.008	209.777	159.591	186.045	148.526	245.462
CAGCTAGAACAAGCAGTAATCTGCCACTAA	617.775	544.809	518.67	572.244	511.59	561.956
AAGTCAGAAATTACAAAAAAAAATGGACTA	36.9111	33.6051	20.3733	12.3442	10.6784	13.4869
GCCCCAGATTTATATTCCGATGAAGTAAAG	151.53	151.732	94.2264	91.7001	113.579	107.896
TGAGCGTGTACGATACCTAAGGTTTAGGAA	173.871	136.457	93.3775	119.916	63.0994	128.576
CGTGCCAAGAACCGCACTCTCCTAGCAAGC	1603.69	1079.44	1540.73	2935.29	3030.71	2167.8
GGCCTCAACTCAGTATGCGGAACATATACG	239.922	229.125	204.582	296.262	226.187	190.615
ACCAGGTAATTACCACCGATATACGTAAAT	175.813	201.63	213.07	298.907	227.158	221.186
AATAGCTCTAAGGAACAGATGAAGTGCCAC	141.816	90.6318	113.751	146.368	91.2514	186.12
AAAAAGGTGTAGAAACGGGGTTCTCCTTAT	104.905	109.98	82.342	99.6357	126.199	62.0399
GAAGAACGGCAACTGCACGAGGTAACAGAC	592.52	664.973	601.86	535.211	648.468	560.158
GCATGATATAACAGGTGACAAAGAATAGCT	138.902	154.787	93.3775	114.625	69.8947	93.5095
TAACCCGAAGACAGTATAAATTTCAGAGCA	254.492	223.015	295.412	342.112	243.661	297.612
GAGGCAAGTAACCGACCTAAGGGTGACCCA	305.974	458.251	483.016	563.427	587.31	551.166
TCATACACATATTGAGAGCAAAAAGAACTA	62.1661	61.1001	49.2354	30.8606	38.8304	47.6539
GACGTTTCAGAACAAAGGGCCGGACAAACA	154.444	156.824	171.475	134.023	199.977	196.909
ACGATTAGTGACGTAGTTACACCAACCCAG	995.628	831.98	996.593	1247.65	1145.5	918.011
CCAAGATTGACCGCGTAGCGAGTAGACTCT	95.1918	98.7785	47.5376	45.8501	90.2807	86.3164
TGGGAGGATAAAAGGGACAAGTTTAACCGT	406.993	512.223	509.332	577.535	1289.17	614.106
TCAAACGATTCAAAGAATTCGACTGTATGG	144.73	116.09	122.24	160.475	148.526	105.198
CGTCGATTGGGAAGACCGCGTTAAATCGCC	495.386	359.472	435.479	869.388	529.064	627.593
TAAGGGCTATGCTTTCTAACTGTGAAGTTA	51.4813	54.9901	55.1776	44.0866	81.5438	131.273
ACGCAAAATCCTGCGGACATGTACATACGA	229.237	379.839	509.332	406.478	491.204	468.447
TGCTGTATAGGTACAGTTAGTTTATAAAAA	17.4842	20.3667	19.5244	13.226	15.5322	11.6887
ACCCCTTATAAATCTGGAGCGCTCCGATGC	387.567	320.776	253.817	539.62	490.234	363.248
GACTAATCTTATCAATACACGATGTCTAGA	346.77	414.462	241.933	355.338	432.959	493.622
AGACCATTCGGCCTCTACAGGCACAATAGC	295.289	250.51	251.27	209.852	432.959	173.532
GAGAATCTATGGGGAAATTTGAAAAACAGA	9.71345	27.4951	9.33775	14.9894	18.4444	11.6887
AAGAACCAAAATCAGAAGAGTACATACGAT	148.616	221.997	218.164	155.185	124.257	63.8382
TCTCATAGCAAAAACAGTCACAAGGAAAAA	5.82807	11.2017	1.69777	0	3.88304	7.19304
AGTGAGGCTTAGACATCAGAAAGAATGTCT	139.874	81.4668	41.5954	174.583	72.807	93.5095
CAGGAAGGAGTGAGGACGCCAACAAACTAT	77.7076	113.035	81.4931	96.9905	143.672	79.1234
GCCGTAATAATCCCCTCGCAGCCTTCGACG	192.326	121.182	201.186	304.198	224.246	310.2
TACCCGAGTAGGATCTCAGACAACGACAGA	791.646	563.139	617.14	887.904	695.064	620.399
GCTGGCGTAACAGCCCGAATACACGCATAT	287.518	214.869	461.794	446.156	188.327	454.96
TCAAGAGCCTAAGGTGCGGAGAGACCACCG	191.355	151.732	192.697	170.174	203.86	169.936
CCCCCCCAAGTAGAAATAGATCATAGCATG	252.55	299.391	352.288	529.921	308.702	262.546
TAGTCATCGCAAAGAAAAAATGAGAGAATA	10.6848	16.2934	7.63998	0.881732	3.88304	4.49565
ACAGTGCCGGGCCGACAGCAGCAGACATCA	1121.9	1086.56	1337.84	1584.47	1235.78	1510.54
CTGGGAATCTGAAAATTTACTGGAGGGCAT	65.0801	93.6869	115.449	77.5924	115.52	93.5095
AGTCATATGACACAGGAGGATCCCTTACAC	62.1661	34.6234	73.8531	67.0116	36.8889	107.896
ATGCAGTATCGTTGTGATTGGGCGGTCCTT	474.988	502.039	544.136	802.376	673.707	621.299
TATTGCTATCAAGACGAATCCGTATCAGCA	391.452	415.481	333.612	364.155	443.637	390.222
GGGTCCAGACCCTCGATGTGCTGCCAGCTA	642.059	534.626	579.789	661.299	987.263	1185.05
ACAACTGGTTCAGGGAAGTAATCGTACCTG	335.114	305.501	453.305	654.245	790.199	500.815
CGCCCGGCCTCCCCGCGGCCGTTTCTGCTG	79.6503	42.7701	52.631	43.2049	74.7485	38.6626
AGTACCTTTAAAGGGACCTTGATAGGTCCA	437.105	361.509	285.226	231.014	251.427	337.174
GACACACATTGGGGAAGCAAAAGGAGCCGT	718.795	847.255	851.433	726.547	568.865	776.848
ATCCAGCGGCCGACCCAGCCGTAGCGAAAC	230.209	242.364	207.977	279.509	294.14	263.445
CAAGGAAAGAATCGTCCGAAGGATACCAGA	68.9655	118.127	72.1553	82.8828	107.754	46.7547
ATGCAGAGTCGAGTGCCCAGAACACAACTT	104.905	118.127	101.866	67.8934	159.205	89.913
CGGGCAGAGCGTTGGGTCACTTGCATAGGT	999.514	812.632	1252.11	1042.21	1357.12	1645.41
GATAGCGAATGGAGACTTTGTAACGAATAT	79.6503	98.7785	56.0265	28.2154	41.7427	66.5356
GAAAAATATTGATAAGAGTAGAGAGAAACC	1.94269	8.14668	0	1.76346	0	2.69739
CGGAGAAACGATAAAGCCCAACGAGCGCTA	494.414	484.728	691.842	553.728	765.93	472.942
GGGACGACTAGCGAATAACGTTCGGCATCA	283.633	327.904	382.848	349.166	413.544	438.775
TGACAGGTTCTCTAAACGTCAAAAAAGTAA	10.6848	5.09168	5.9422	6.17212	5.82456	4.49565
CAGAGTAACTGTCTATATAATAAAAAATAA	0	0	0	0	0.97076	0.89913
CAAAGTTGGAGTAGACAGAGTATATATCAA	56.338	89.6135	56.8754	65.2482	45.6257	94.4086
GTCTTAGTAAGATCAATCGGCGAAAAGCCC	7.77076	5.09168	2.54666	3.52693	1.94152	2.69739
AACCGTTGGGCCATCATACCGTACTGCTTC	960.66	885.952	887.086	1398.43	1558.07	1129.31
GAAAGAGAAAGTGCCTAATACCGATCAATA	290.432	240.327	275.888	268.928	393.158	297.612
CTTCAGTGAGTGAAGGTGATAACGATCTAC	101.991	75.3568	54.3287	84.6463	78.6315	78.2243
GACAAATAAGACCTAGTTCCGCGCGGATAA	1103.45	1196.54	1525.45	1479.55	1398.86	3875.25
ACCTCAAGACCTCACAGGGACACGTAAGCT	835.356	587.579	624.78	850.871	1013.47	903.625
GTGAGTATAAGGCCAGTACTAAAAATACAG	212.724	155.805	146.857	174.583	107.754	166.339
TGCCGCCGGCCTGCCCGCGGTACAAAGGCT	73.8222	54.9901	47.5376	49.377	34.9474	61.1408
CTTATAGTGATTAAATTCGGACGGCAGTCA	104.905	114.054	92.5286	74.0655	106.784	78.2243
CCTTTAATAACGACCCAAAAGCATGAGAAT	84.507	84.5218	50.9332	44.9683	83.4853	72.8295
AATAAAAACGACGGTAAAATGAGATTACAA	102.963	110.999	56.8754	43.2049	67.9532	51.2504
TGTCCTGCCAAGTTAGCCTTTTACCGGCTA	551.724	361.509	466.039	340.349	539.742	871.257
AACTGAAATACTACGATCCAGATTCTTCCT	122.389	192.465	146.008	219.551	176.678	177.129
GATGCTACCACGTCTGTAACTAGATGGACC	186.498	221.997	270.795	369.446	405.778	226.581
GAGCGGTAGAAGCAACGTGAAGAGCACAGG	384.652	301.427	407.465	268.047	280.55	257.151
ACATGAATCTCACTTCAGCATGAACCCGCC	332.2	297.354	359.928	245.122	435.871	811.914
GGTGAAGAAACCGGGGGAGTATAGATCATA	357.455	381.876	469.434	410.887	565.953	703.119
CAACAGCTCTAAATTAAGGTTACCTAAACA	36.9111	26.4767	17.8266	21.1616	31.0643	38.6626
ACTTAATCACAAAGGTCGGACCAAGGCCAA	217.581	265.786	268.248	254.821	309.672	256.252
GAGAGGATAAAGCTGACCCCTACAGGGGCG	151.53	164.97	150.253	217.788	190.269	125.878
CCCAAGAGTGTCCTAACGAAGTCAAGGCCA	642.059	455.196	428.688	715.966	715.45	664.457
CCATTAGGGTCAGAGTACGAATTTTGCAGA	378.824	486.764	353.986	537.857	377.626	586.233
AACCCGCCCCAAGCGCATCCACGATCCATC	1079.16	1041.76	1062.81	1100.4	1324.12	1084.35
GGTAACAAGACTAAGGTAAAACAGCAACAC	411.85	400.206	446.514	483.189	606.725	499.017
ATACTAAGGCAGCCTACCCGCAGATATGAT	326.372	181.264	407.465	633.084	265.017	286.822
GCTCACTAAAGATGAAGGGAAATCTGGGGC	84.507	44.8068	35.6532	88.1732	60.1871	115.089
CCTTAGGACATTCTGAAGTGTATGCAGAAA	34.9684	41.7517	39.8977	33.5058	41.7427	19.7809
TCGCGTCCCTGCGGCCACACAGGTAGCAAC	796.503	496.948	567.905	425.877	375.684	329.981
AAGATACGAAAGCAACGGGCAGGTCGTGTG	1294.8	1227.09	1496.59	1062.49	1575.54	2182.19
TCCTCTCGCACGCCGCTACCATGCGTCTAG	263.234	252.547	295.412	263.638	320.351	296.713
TAACGCCAAATCGATGGTAAAACTTGAACA	54.3953	83.5035	70.4576	44.0866	52.421	52.1495
ACGTGGCTGTTCGTATAGTCTTGAGGAAGC	313.744	354.381	425.292	186.927	290.257	252.655
AAAGCTAAAAAATCCTAAACATTTCGACAA	69.9368	28.5134	29.711	9.69905	0	8.9913
TAAGTACCTGCACGTTTGAAGATGGCAATC	22.3409	71.2835	37.351	0	26.2105	37.7634
AGGACACAAATAGAGGAGTAACCAACTCCC	147.644	118.127	124.786	118.152	99.0175	62.9391
AGTAAGAGCTGACAAACGTAACTGCAAAAT	177.756	244.4	151.951	234.541	132.994	255.353
ACCTAGACCGGACCTGACGGTGCCCACCAG	426.42	292.262	515.274	527.276	552.362	463.951
TCAGTGAGAACTCCAGTTACATCGACTACA	313.744	189.41	268.248	377.381	132.023	294.915
AAGTGGGAAGCATTTCATATACCGTGGCGC	46.6245	25.4584	38.1999	99.6357	47.5672	51.2504
TGCAAGACCGAGCGCGTTACTACGATTGCC	1338.51	1114.06	1745.31	1968.91	2115.29	1292.95
AGCAAATAAAAAGTAAAACTAGACTATCCT	132.103	145.622	90.8308	123.442	110.667	81.8208
TAGCCTAGCCACCGCTCGCACAAACAGGGT	529.383	449.086	529.705	715.085	640.701	579.04
AAATTACGAAACTGGGGATAAAACCGCGGA	169.985	257.639	266.55	212.497	321.322	315.595
TAGCAATAAATCTGCAGATGACACGCGTGC	415.736	384.931	550.927	904.657	653.321	685.137
TCCCCCCCCTGTCTCACAACCCGGCGCCCA	442.933	309.574	441.421	459.382	382.479	517.899
GATAATGGCACCCATATCGCGTCAGGATAC	582.807	411.407	621.385	805.903	652.351	877.551
ACGAACACTCCACCAGGTTACTCAATACCA	389.509	289.207	546.683	670.116	529.064	658.163
TGCCCCCCGGGGGCGCGAAGATCCCCTGAG	111.705	61.1001	53.4798	65.2482	91.2514	66.5356
CAGTTCAAGGGAGTTGTGGACAAACTTCTA	134.046	150.714	185.057	130.496	326.175	205.002
AACAAGCCCTGGGAGAGCGCTTGCACGCGC	390.481	227.089	406.617	524.631	427.134	773.252
ACCAGACCCCCCCATCCCCTCTTAACGCAT	51.4813	48.8801	47.5376	35.2693	145.614	24.2765
GGTTTCATGGGCTTTGATAGTGTAAAGTGA	34.9684	14.2567	12.7333	30.8606	18.4444	1.79826
CGAAAGAAATCCACTTAAATTTTATCTCTC	57.3093	32.5867	33.1066	23.8068	27.1813	32.3687
AAAAAAAATAAGCCGAGCGATACAAGATGC	98.1058	89.6135	62.8176	91.7001	96.1052	74.6278
TCTCGTACTGAGAGTAGTCAAGATCACAGG	40.7965	42.7701	32.2577	44.9683	30.0936	15.2852
ACCCGTGCTGCACCAATGTTATAGAGCAAA	652.744	717.926	703.727	1218.55	1048.42	945.884
CCCCCACCCCCGCCGATCACTCGGGCCGAC	192.326	266.804	129.88	185.164	225.216	138.466
CAATAACGAAACCCAATGACGCACGGTGAC	922.777	579.433	925.286	1385.2	1283.34	695.926
GAACAATAGGCAATAACAAATTCATTTAAA	33.0257	54.9901	25.4666	26.452	24.269	46.7547
AAGAAAAAAACAATAATAGCTACAACGACG	167.071	124.237	93.3775	96.9905	71.8362	139.365
TGAAATAGTCCAATAAGGTACCAATGGACC	290.432	299.391	316.635	536.975	317.438	430.683
TGTACCTCAGAGAGGAACTTGCGAGGCTAA	312.773	403.261	491.505	809.43	389.275	544.873
ATCCAAAAGGGCAAAATATGGACAGACTAA	171.928	135.439	170.626	178.992	166.971	425.288
TATCTCGTGCAGACGCACAGACCAATATCA	51.4813	61.1001	55.1776	31.7424	46.5965	71.0312
GTAGAACAAGATCTCAGGTGAGACGTAATC	78.6789	94.7052	35.6532	104.044	108.725	38.6626
TACCACCAGGAAGGCCTTGCCGACCGCTCA	868.382	709.78	815.78	975.196	902.807	1024.11
GCTCGGAAGAGTTGGCCAGGTGGTAGGAGG	798.445	907.337	1022.91	1778.45	1485.26	891.038
CCTATGAGTAAGAGGCTGGAGCAGAACGAA	500.243	373.729	549.229	728.311	626.14	581.737
TCACGCGACCCTCACGACCCATAGACCCAT	1056.82	686.358	676.562	1237.95	1037.74	1003.43
ACGAGGACGGGGAGCGTCCGGCTTGGCAGC	386.595	233.199	418.501	594.287	339.766	279.629
ATCGGTCAATAAAATTGCGTCGAATACAGG	92.2777	151.732	106.96	110.217	132.994	111.492
AGCATACGGATCAAGGAATATGAAATTGTA	94.2204	144.604	120.542	137.55	119.403	96.2069
AAGTGTCCGATTGCTGAAAGATTCAGTCGA	102.963	70.2651	101.017	171.056	146.585	117.786
ATACCACGGGACAAGTAACCGCTGTCGGCT	1087.91	1387.99	1888.77	2482.08	2275.46	2696.49
GTACCCAGAACACCGGGCGACGTTGATACC	847.984	902.245	1345.48	976.077	984.35	1274.07
TTGAACTAAACATTCAGTTACTTGTGAAGG	65.0801	99.7969	89.1331	84.6463	81.5438	75.5269
CGACTTTCGCCAGCGCACGCCGGGCCCGTG	949.004	690.431	1052.62	1579.18	1150.35	773.252
AACAATTAGCCTATTGCAACCACAAGGCCC	493.443	426.683	362.474	364.155	409.661	507.109
CGGATGGGTGACAGCCGCAAAAGAGAAGTC	168.043	161.915	145.16	157.83	191.24	159.146
TGGAGGACGAACGAGGCCTTTCCGGAGACC	269.062	145.622	277.586	272.455	365.006	442.372
AGAGGGGAAACGGAAAACTAAGCGTACAAG	54.3953	97.7602	101.017	93.4636	104.842	41.36
AAGTGAACATGCTATACTGACAGGCGTGAT	1654.2	1174.14	2686.73	3468.73	2206.54	2320.65
AATTTCACATGGGGACAGATACGCGATAGG	346.77	294.299	313.239	405.597	477.614	391.121
ATGAACACCCGATGAAGTGCGGGGCAGGCG	230.209	279.024	261.457	322.714	407.719	259.848
ACATTGGGCCCCAGCTAGAGAGATATTTCA	101.991	121.182	86.5864	119.034	122.316	149.256
GTAAATCAAAGTCCAAGCATGAACAACGTT	355.512	316.702	287.772	386.199	480.526	271.537
TAGCAGGTCACACTAACCCTTCTAAACCAT	254.492	211.814	359.928	324.477	382.479	447.767
CACCTTAGCACGGGACAGTTCGTAATATAA	387.567	491.856	416.803	588.115	607.696	308.401
TATATGGACCTTGCCTCAACTAAGGATAAG	257.406	300.409	192.697	298.025	327.146	232.875
AACAAAAACTCAGAAGCCACGAGCATCCAA	390.481	493.893	429.536	434.694	288.316	764.26
CCGGGCGGCCGGAACTTGATGCCCGTACAA	168.043	115.072	213.07	262.756	157.263	607.812
ACGCGCGCCCGCGGCAACCCTAAACCCTCG	615.833	649.698	451.608	523.749	541.684	535.881
CCGCATCCCAGTCAACGCATCTTAGAGTAC	753.763	621.185	856.526	931.109	683.415	712.111
GCAGTTAAAAATAAGAATAAGCTCGGTTCG	317.63	475.563	443.119	483.189	741.661	675.246
TGTCAGAGGTGAAAACCGTCCACCCACTCG	1051.97	1000.01	1162.97	1717.61	1695.92	1402.64
ACCCCCTAGCCCCAAAACGTAGAAGGCCGG	742.107	899.19	843.793	937.281	986.292	885.643
ACGATACAGAATGAGGGGCCCGTGCGGAAG	692.569	696.541	938.019	802.376	793.111	954.876
AAAGAAGGCGGGGAATGCAATGCTAAAAAG	90.3351	110.999	57.7243	53.7857	55.3333	83.6191
ACCATGGCGCATTGTGGCAGTGTATCAACA	943.176	717.926	995.744	1519.22	910.573	1299.24
CAAGCCTCGACCCAAATAACCCAGAAGCTA	727.537	648.68	541.589	699.214	580.514	958.472
TCGTAGCGGAAATTGCATAGCGACAAACCT	482.758	562.121	550.927	816.484	569.836	808.318
AGCAAGAACGACGGCTCCTTGTGGCCCCGA	1824.19	1635.45	2440.55	3560.43	2251.19	2403.37
ACTAATAACCCACAATTATCACAACCCAAA	199.126	125.255	155.346	171.056	236.865	150.155
CCCCAGTGTGGTATCCTACCTAAACTAGAA	175.813	152.75	90.8308	121.679	96.1052	117.786
AGAGACCAGTAAAAATACCCATGGGGCATA	218.553	174.135	250.421	275.1	167.941	179.826
GACGTGCGGCAATAAGTGAAATAACGCTAA	389.509	417.517	473.679	372.091	351.415	552.965
TCGGGTCCGCGAGTGATTCGAAGGAGACCA	9.71345	34.6234	20.3733	4.40866	0	0
ACATACAGGGCCAAGATATTGGCACTAGCG	140.845	129.329	111.204	112.862	140.76	226.581
GTGAGTACTCGACAACCCTATCTCGGATGA	328.315	264.767	225.804	328.886	397.041	231.975
GTCAACCCGGTAAGAACCCAGCGCAAATGT	118.504	68.2285	125.635	70.5386	114.55	114.189
CGAATACAACCTAGACTACAGTAAGCTAAG	545.896	519.351	590.825	610.159	554.304	702.22
AAGTGCAAATATAAGGCACCTGACCAGGGA	432.248	485.746	532.252	702.74	492.175	608.711
GAATGAGATGTGCCGAAAAAAAAGCGAAAC	120.447	72.3018	89.982	46.7318	59.2164	98.0051
CCGGGGACATAATATACCCCAGGGCTATTA	233.123	211.814	170.626	255.702	233.953	268.84
GAAGCGGGGACATGGGCCTGGGTGCACCTA	911.121	600.818	1449.05	1166.53	1321.2	1105.03
TTAAGATTCGATAGAGAGCAGATAAACATT	24.2836	32.5867	11.0355	14.1077	5.82456	20.68
CGAGACTGAAAGCTAGCAAACACAGACATC	409.907	353.362	303.901	362.392	575.661	484.631
CGTGATTTGAATAGGCCGGGGCCGAGATTT	256.435	258.657	286.924	326.241	226.187	269.739
CGAAAAAAGTTATGACAGGTTGATACGAGA	247.693	418.536	312.39	425.877	445.579	406.407
CGGCGGGAGTACTTTCTGGCTGCACGTAGC	1819.33	1496.95	2139.19	3955.45	2310.41	3403.21
GCATTAGCAGGAATGCACGGAATTGAACGG	611.947	705.706	893.877	927.582	1195.01	959.371
GAGTACGGTGATAATTAAATGGTTGAAGCG	138.902	182.282	156.195	126.969	232.012	189.716
TGACTGAATTGAAGCTGATAAAGCCATACA	173.871	149.695	138.368	180.755	134.936	158.247
ACTACAAGCGACAATTCTAACTGGTACCAT	549.781	421.591	595.918	549.319	594.105	894.634
CTTCCTGGATAGTCAAGTCGGAAAAGAATC	41.7678	40.7334	30.5599	43.2049	39.8012	54.8469
AGGGACCACCGATTTGATAGCAGGCCCATC	622.632	484.728	670.62	782.096	953.286	873.954
ACCGAGTACAACGACACTCGTCCGCTGCCT	168.043	107.944	106.96	208.089	276.667	148.356
AAAGCCCGAACACGATAAAAGACCGACCGC	108.791	67.2101	120.542	103.163	161.146	129.475
TGGCGTAAACGACATACTCCGATAACCAAC	890.723	993.895	761.451	1774.93	804.76	686.036
AAGCGTGTAACTACAGGGCTCAAGATAGTC	677.027	651.735	786.918	1193.87	1187.24	1007.03
CCGTTCATATGGTTAGTGTCAAGACTCATA	401.165	278.006	203.733	324.477	337.824	221.186
AATTATAGCACAACCGAAATTATACATGGA	215.639	219.96	181.662	222.196	164.058	220.287
CAAACTGTCACGATACGTACTGAACTAACG	110.733	142.567	164.684	141.959	169.883	132.172
AAAAGTCAATAAAGGGACTATCTGCCAATA	95.1918	137.475	78.9464	72.302	100.959	57.5443
AAGACATAATGTTTACCCAAAAATCCCACC	56.338	35.6417	14.4311	37.0327	31.0643	23.3774
ATAACTGAAGATAGTGCGTTAAATAATTAT	8.7421	13.2384	10.1866	8.81732	16.5029	8.9913
ATACCCGCAAGGACTTGAAATGCAGGACCG	83.5356	45.8251	149.404	418.823	3.88304	249.958
AAAATGCCCACCGTAGGCACGAGCAAGTAC	611.947	445.013	567.056	491.125	457.228	658.163
TCATATGTGACAGAGCCTTAGGGTAAAACA	63.1374	43.7884	42.4443	64.3664	51.4503	29.6713
TGGTTTCCAAAAGATCCAAATGTGCAAATG	131.132	141.549	103.564	102.281	225.216	138.466
ATCAATAAAACTTTAGGAGTCCCAGGACCA	79.6503	104.889	78.0975	53.7857	67.9532	50.3513
AGAGGGAGAAGTACCAAATGAGAAACGAGC	411.85	322.812	401.523	506.996	232.982	416.297
TTAGCATCCAGCAAAAAATATGCGAACGCA	239.922	230.144	247.875	303.316	244.631	310.2
AACGGTGCCTGGGAAATCAGCCTCGTACAG	572.122	504.076	771.638	1210.62	1470.7	1264.18
GCTCACCCGGCACTCCGCTGCCCTTAGCAC	346.77	440.939	455.003	654.245	918.339	727.396
AAGTAGCATCATAGGCTGGAAATAATAGCG	144.73	120.164	78.9464	138.432	61.1579	121.383
GTTAGCAGAACACTTTGCACCGCACATGAC	417.678	447.049	506.785	530.803	481.497	544.873
GCCCCTTTCCCCGCAGCCCGCGCCCCGCAC	365.226	243.382	301.355	408.242	244.631	386.626
TAGTTGATACCTGCAAACGCATACAGGATG	94.2204	133.402	93.3775	156.067	233.953	148.356
ATCGACGGAAGTGAGTTGTTTCCCCCAGTT	9.71345	2.03667	9.33775	0	0	22.4782
AAATTATACACTTTCCAGTGGAGAAGAATC	54.3953	60.0818	25.4666	28.2154	39.8012	60.2417
TAAATGTCCGGGACACAGCATAAAAAGTCC	54.3953	54.9901	43.2932	46.7318	44.655	35.9652
CCCGCCCACCACCTCCGCTGCAGGTGCGTC	128.218	185.337	196.942	197.508	223.275	142.962
AGCAAGGAACTACCTAGGATCCCGATGCAG	1010.2	835.035	1562.8	1484.84	1814.35	1524.92
GACCCGAAAAGGTTCGTTGGGACATCAATG	714.91	565.176	830.211	1113.63	698.947	920.709
CACCGCCGCCACCCCCGCGCCTCTCGCGCG	1146.19	1240.33	1740.22	2770.4	1723.1	2296.38
GACCCCCACCTGCCCGTGCCACCAGCCATA	851.869	724.036	1115.44	1161.24	1694.95	1261.48
GGTACAAAACATGTGCGGGACTCCGCCGCG	648.858	630.35	801.349	983.131	1304.7	1176.06
TGCACCCACCTCGACAAAACGGGTCGACCA	728.509	646.643	779.278	1126.85	1065.89	1056.48
GGATGACGAATTAACGGACCATAACCGGGC	637.202	523.424	701.18	905.539	791.169	1286.65
CAAAACCATATAAAGCTGACTGTCTACACC	240.893	371.692	312.39	375.618	445.579	475.64
ACAAATCGTAACAGCTCTTAACCAATGCAA	298.203	280.042	332.763	322.714	317.438	295.814
GCAGAAAACAGGATCCAACCGAAAACCACG	313.744	242.364	258.061	268.047	266.959	205.901
ACAGATTCTCCACCACACATATCCCCCCCG	149.587	76.3752	73.8531	114.625	221.333	148.356
ACCCAGAGACTATTAAATATCGGACGAAGG	82.5643	126.274	58.5732	79.3559	132.994	117.786
GGCATTGAAACTAAGCCGTAGAACACACTA	535.211	395.114	595.069	730.956	499.941	769.655
ATGCTACCGCTCTGAACGCCGGTCAATAGA	153.472	230.144	121.391	121.679	127.17	72.8295
AGTATGCGCGAAAATTCGATTAGGTACACG	211.753	161.915	172.324	316.542	159.205	282.327
CCCACGCCTCGGATCTGAACAAGACCCGCA	35.9398	42.7701	28.0132	8.81732	30.0936	30.5704
CATACGCTACTGCCGAGTGTCCAAAGAGTC	233.123	213.85	162.137	176.346	340.737	284.125
TAATACGCAAAGTAGGCGCGCCTGCTAATA	132.103	143.585	156.195	230.132	127.17	154.65
CCCCGCGCAGGCTCAGCCTCTGGGCTGTGT	125.303	117.109	190.151	190.454	277.637	196.01
AGGAAATAAAGGAGCAATACACACCCTAGA	96.1631	50.9168	66.2131	90.8184	74.7485	35.9652
GAGAAAGAACTTCGTTACCCATATAGCCAG	169.985	109.98	155.346	172.819	188.327	197.809
AATACGGACAAGAAAGATGGAAGTGACAGG	360.369	317.721	287.772	352.693	457.228	392.021
TGTAGTTTGGAACACAACGAGTCCATTGAA	331.229	322.812	316.635	358.865	436.842	474.74
AAGTAGCGAATTAATCATGGAGGACGCGGA	365.226	302.446	408.314	478.781	462.082	377.634
CAAGAATTAGGTGCGGGTCCATGCAGATAG	308.888	304.482	349.741	575.771	357.24	303.906
ATTTAAAAGAGGTGTAAGACAAATGCAATT	182.613	185.337	136.671	149.013	104.842	147.457
AAGCGAATCCTTTAAACTCAGAAGGCTGAC	473.045	578.414	505.936	427.64	528.093	530.487
ACATAGTACACCAAGATGAGAGAGAAGAGA	41.7678	17.3117	27.1644	40.5597	26.2105	17.9826
GTGTACGGCATTTGGGTGCGACCAGCTAAC	15.5415	50.9168	55.1776	10.5808	0	22.4782
TGTTTCACGTGATAAAAGTGAAGCATGGTT	107.819	60.0818	72.1553	67.0116	46.5965	187.019
AAAATTGGTACTTACTGACTCAGATGCAAA	35.9398	41.7517	38.1999	13.226	20.386	53.0487
GTACGCGGCAATTTTCGACCCGTTTAACGG	454.589	478.618	513.576	773.279	451.403	611.408
GGTGTCCAGTTTAGAGCCTGGACAATTACA	116.561	62.1185	112.902	59.0761	36.8889	189.716
TAATTTGAATTTAAGTGACATCATCTAGAG	25.255	44.8068	18.6755	7.93559	15.5322	13.4869
TGGGCCCCGGCCCTCACCACCGGACCCTGG	47.5959	85.5402	39.8977	47.6135	53.3918	26.0748
TCCATACAAGCGCGCCATACCTGGGACCAG	301.117	332.996	458.399	453.21	450.433	502.613
TAATCGACAATGAATGAAGCAACCTAATCA	66.0514	73.3201	27.1644	17.6346	58.2456	53.9478
GAGCTGAGGCAAGCGACCAAGCCATTGGAC	1376.4	1244.41	1671.46	3024.34	2390.98	2291.88
ACATCCGATACGATTGGGTGCGTCCGTGCA	1440.5	959.272	1304.74	2313.67	2001.71	1804.55
GGACCCGACACACAGCAAAAACAGGCATAT	756.678	825.87	940.566	984.013	765.93	729.194
GTCGCAAGACGCAGAAGGGGGATAGCGCTT	630.403	763.752	770.789	750.354	1219.27	851.476
TGCGTCCCTACTCCCGGAAAGGCAACACTT	488.586	368.637	662.98	448.802	388.304	627.593
GAATCCCGAGGCTACGCGGCTAGTCTTCTA	166.1	235.235	249.573	222.196	230.07	392.92
CCGGGAGAAGGCCCTATCCAGGCCCCAGTG	181.641	253.566	267.399	277.746	182.503	338.972
CACATAATAAACGAAGTCAATCGACGCACT	171.928	162.934	191.848	137.55	217.45	250.857
ATTAATGTCAGCTGAAACACCTATTGCCCG	101.02	115.072	78.0975	162.239	75.7193	73.7286
AAAATAACACGGAGAGACGGGTATATCCAA	208.839	307.537	176.568	216.024	298.023	214.892
GAGAAAAACGTTTACACGGTCGAAAGGGAT	106.848	138.494	106.111	184.282	110.667	96.2069
TGACAGAATACATCTTGCGAACAACAAGCA	37.8824	27.4951	15.28	25.5702	24.269	22.4782
GGTTGAAGAGGTAGTCACCTGTAGGGCGCA	895.58	929.74	1261.45	1179.76	867.859	1032.2
ACGGAGGTCATACTCTCAAAAGGTCCCGAT	272.948	188.392	244.479	197.508	297.053	182.523
GAAAGAGCACCCCCAGATCCATCACTAGCA	661.486	517.314	585.732	486.716	732.924	378.534
GACATTCGGAATGCCCTCACTCCGAAGACC	240.893	181.264	215.617	243.358	193.181	111.492
ATTCAGAACAGCAATCTAAAAGAACGGACC	116.561	98.7785	67.062	34.3876	30.0936	42.2591
AGGCTAGCGCAACCTGCGAAATATTAGTCG	349.684	431.774	328.519	342.112	361.123	495.42
AGGTCACCTGATCAGCTAAACAACGTCTCA	342.885	427.701	590.825	469.081	588.28	423.49
TGGGCAGGCACAAAGATTAGGAAAACTATC	376.882	255.602	297.11	384.435	291.228	346.165
CCCACACGCAACGAACCTATTGGATAACAT	108.791	98.7785	126.484	44.0866	58.2456	167.238
CTCAATTGTGCGTTGACCCACACAGCCCAT	154.444	130.347	118.844	85.528	157.263	169.936
GCCTGTCAGCGACTCCCCTGCACGCTGAAA	459.446	414.462	519.518	833.237	656.234	625.794
CTCATAACAAGTGAGGACCCAAGCAAAACT	150.558	130.347	89.982	148.131	168.912	151.054
GCAACATCCGTTTAAGTCTACGTGCGGGAC	387.567	381.876	504.238	605.75	524.21	588.031
CTAACGCCAAAATGATGAACAAACAAAAAC	19.4269	27.4951	20.3733	52.9039	19.4152	17.0835
ATGCGCCTGCTCCAATCGTGCCGTAGGTCG	107.819	123.219	106.111	182.519	183.474	181.624
CAAGAACGAAAGAACAGACTATACAGGACA	241.865	285.134	302.204	314.778	598.959	296.713
GTGCAGAGTCCACACATCACTGCATGAAAA	122.389	101.834	153.648	177.228	163.088	125.878
[truncated: 61,546 more rows]
