# Supplementary material for: Sources of Error in Mammalian Genetic Screens
Source: G3 (Bethesda). 2016 Jul 6;6(9):2781–90. doi: 10.1534/g3.116.030973 (PMC5015935; doi:10.1534/g3.116.030973)
Supplement: Supplemental Material [file supp_g3.116.030973_TableS3.xlsx]

## Sheet: Sheet1
S3 Table	Log2FC and GC content of BCs from 5' BC library screen in Fig. 4A
BC Sequence	Percent GC	Log2FC
GGCAGGGGAAGGTGCTGGGGGGTGCCATGT	70	0.419661
GGCAGGGGAAGGTGCTGGGGGGGGCCATGT	73.3333	0.424409
AGAGGCAACACTAGGGTTGTAATGTGCCAA	46.6667	-0.0764939
AGTCGGGTTATTTGGGGCGGTACGGTAGTC	56.6667	0.896251
AGCTTAATACTAACTATGTGCCATTCTGTT	33.3333	0.193874
AGTTGCATACGGTTAAGATAGGTCCTGACT	43.3333	1.02728
TGGTGGGCATTGCCTGCTTACGTAGTTCTT	50	0.876672
TTGGGGCAAGCTGGATAGTAGGGCTTAGTT	50	0.808102
TGGGAGGAAGTGCGTAGGCTAGGGCCGGTA	63.3333	1.06888
CGTTAGGGTGCCTTGAGCGCGGGTATTTTC	56.6667	0.905866
GGCGCTGGATACTTAGTTTCGTTTGTGTTT	43.3333	0.913351
TGGCATGTTTACTCCCACCCGGTTTTCACA	50	0.414014
TTATGGTTTGGGGGGTGCATTCTTGTGATC	46.6667	1.10763
TTATGGTTTGGGGGGTGCATTCTTGTGATC	46.6667	1.10763
CGGGGCTTCTAGGGAGTCGGGCAGGGCGGT	73.3333	0.935932
CGGGGCTTCTAGGGAGTCGGGCAGGGCGGT	73.3333	0.935932
AGCGTTTCCAAAGCTCTCTGTGGTTTAGGT	46.6667	-0.383473
TGGGGTAGGGTTTTGGTTTCGGTGGAGGGC	60	1.31399
TTATTGTTATTTGGTTAAGCTTTGGTTCAC	30	1.31372
TGACAAGTGTACAATCTAGTTGTTCCCCAT	40	-0.151601
TGACAAGTGTACAATCTAGTTGTTCCCCAT	40	-0.151601
TAGTGTTGTTTTCCCTTTGCTCACATACAG	40	1.20769
TTAGATCTTTACTGGTCCCGGGTTTAGTTG	43.3333	1.04261
TAGCCGCGCATTTCATTTTGCGCATTTTTT	40	0.842493
TGTGTTAGACCTTTTAACCGTTTCAGGGTG	43.3333	0.97664
CATCTAGCGTTTGTAGGGGCAGTGGGTAGG	56.6667	1.48343
TGTGTACATTAACATTTTTAGGGGGGTGCA	40	0.833361
TTGTAGCTAATGGCACTTTGGGATTTAGGC	43.3333	0.667598
GCCGGTACACTTGACATTTTTTAGTACAGT	40	0.757105
GCTGTGGTAGTGTTTAGTGTGCTCCGTGTT	50	0.499684
GCTGTGGTAGTGTTTAGTGTGCTCCGTGTT	50	0.499684
GCTGTGGTAGTGTTTAGTGTGCTCCGTGTT	50	0.499684
AGTGAGGTAGCCGACGAGTGCGGTTCCGTT	60	-0.364231
AGTGAGGTAGCCGACGAGTGCGGTTCCGTT	60	-0.364231
AGATATAGCGGGAGTCAGGGGGATTGCTCA	53.3333	0.939041
GCTAGGATAGGTTAAACAGGCCGCATTACG	50	0.514648
TATGAGGCATTATGTCTCTTTAACCCGTTA	36.6667	0.103796
ATAAGGCCGGTTGTAGGTACCTCGGGCTTA	53.3333	0.0267371
TCACCGCTTAAGCATGTAGGTTTATGGGTT	43.3333	0.402493
GCAGGGTCTTGGGGAACGGGTGCGGGGGGC	76.6667	0.765501
TAGGTGGCGGGTTTTGTTTGTAGTGGAGAG	50	0.0704878
TCTTAACATGTAGCCTGTTGCTTATCCCTC	43.3333	1.63729
AAACTTGCACACTGTTGTACTTTTTGTATT	30	0.951639
AAACTTGCACACTGTTGTACTTTTTGTATT	30	0.951639
AGGGCGCTATTTGGTATGGGCTCATTCCTA	50	0.0653192
ACTGGCGCCGTTTCTTAGTCCGCTGGTCCT	60	0.343339
ATTGGGCGTGCTGGGCTTGCTCTCTTGCAC	60	-0.0768883
TATATTACTTGGGTCATTGGGTGTGGTTTC	40	0.964652
AGTTGTAGTTGTGGGCTACGTGAGTTGTCT	46.6667	1.05332
CGTAGGGTCGAGGTATTGGGTACTGTTTCC	53.3333	0.558304
TATAGGGTCGGTGCGTTGGGCATTCTCGTT	53.3333	0.670452
GCAATGGGTTATCTTTTACTTTTACCCCTT	36.6667	0.611412
AGTCTGTAGGTCGGGGTCGCTCGGGGGCTT	66.6667	0.734694
TAGTTCTCTTATGGGTATTGCAGTCCCTTT	40	0.884515
ATGTGAACGCTTAGGCGGGTAATGTGGCAT	50	0.370412
ATGTGAACGCTTAGGCGGGTAATGTGGCAT	50	0.370412
ATGTGAACGCTTAGGCGGGTAATGTGGCAT	50	0.370412
TGTTAGTTGGATTGATGAGTAATCGTAGTG	36.6667	-0.20261
CCGTGGAGTTAGTCAGTATAGCTTTGTAAC	43.3333	0.605368
ACATACTTATCAAGCAATCTTTTCCTTCCT	33.3333	1.01381
GGTGGGTGGCGGCTTTAGATAGTATATCTC	50	0.104722
TAAATGCGTCTGTTAGGCATTAGGCAGAAG	43.3333	0.652234
TTGAGTGTAGTCTAAGGATTTCCATTTGGT	36.6667	0.879974
TTGAGTGTAGTCTAAGGATTTCCATTTGGT	36.6667	0.879974
CATCTATAGGTATAATGTTTTTCCTTTTGT	26.6667	1.0968
ATTTTGTAGGAATGGTCGGGCTAGTTTCCT	43.3333	0.693163
TAATCTTATGAGGTTTTTGTTAGTTGGCCT	33.3333	1.22961
TGAGGAGGGGTCTGAGGGGTGAGTGCGGGA	66.6667	0.921533
TAGTGTTGTTGGGTTCATTGCGTGTGTCTG	46.6667	0.736583
TAGTGTTGTTGGGTTCATTGCGTGTGTCTG	46.6667	0.736583
TAGTGTTGTTGGGTTCATTGCGTGTGTCTG	46.6667	0.736583
CAGTTAATGTGGGATAGTGAGGTGTGTTAC	43.3333	0.701864
TGTAACGTAGCGCAGGGTTCTCCGGTGTTA	53.3333	0.736992
TGTAACGTAGCGCAGGGTTCTCCGGTGTTA	53.3333	0.736992
CGTAGCTTGGGTGTCGATTAGTGTGGCTTT	50	0.546264
CGTAGCTTGGGTGTCGATTAGTGTGGCTTT	50	0.546264
GCTTTTTATACGCGGGGTTATGCGCCAGTT	50	0.733156
GTAGGAGCGTGATTGGGCGCCGGGGGTGGG	73.3333	0.488432
TAAGGCATTAGGTTCTTTGGGGTGTAGGAT	43.3333	-0.107646
CTCATGCCGTGTAGCTTCTAGTTTTCCCCT	50	0.633598
GCAGCTGTAGCTTTCCGTTCTTTAGGCACT	50	0.756965
CCGCTACTTGTGATGAGTGTTATGCTCATA	43.3333	0.599374
TGGTTACGGGTTTTCTTAAGGTTCCCACAT	43.3333	0.800748
TATAGTAATGGCAAAGGGGGCGGGTAGTTG	50	1.27705
CAGGGTACGCTAGGGTTTGATAGCGCTAGC	56.6667	1.1112
TTACTCAAGGATGTTAGTGCATGCTCTTAT	36.6667	0.930039
GCGCAGGGTGCCAATGTTTTAACTGGGTTT	50	0.560468
CCAGTAGGTGTATATATGAGGCACCCATTT	43.3333	0.691632
CCAGTAGGTGTATATATGAGGCACCCATTT	43.3333	0.691632
CCTAGGGATGGTGTCCTGGTGGGTGGGAGG	66.6667	0.839389
CAGGGTAGCTAATCTTATAGTGATGTACGC	43.3333	0.705518
CAGGGTAGCTAATCTTATAGTGATGTACGC	43.3333	0.705518
TCATAGCATCTAACTGTGCTCTTTATTTTA	30	0.881211
TCATAGCATCTAACTGTGCTCTTTATTTTA	30	0.881211
ACACGTTGGGTTGTTCTTGCCTTTACCGAA	46.6667	0.761891
GGGGTTAATAAACGGCTATTCCGCTGTTGT	46.6667	0.660255
CCTGGTTTGATATTCAGTGTAGGCGTTAGT	43.3333	1.06199
TGGGTGTTGCGGGTACTTTAGGTGGGTCCG	60	0.802389
TGTGGCGCACCGGGAGGGTGGCTCGGGTTT	70	0.840761
CGATGTCATTGTTTGTTTGCTCAAAGTTTT	33.3333	0.902648
GCGTGGGTGGGATGGTCGATTGCAGGTACG	63.3333	-0.484953
GCGTGGGTGGGATGGTCGATTGCAGGTACG	63.3333	-0.484953
GCGTGGGTGGGATGGTCGATTGCAGGTACG	63.3333	-0.484953
CCGCTCTATTCACAGTTTACTAATGTGTTT	36.6667	0.847762
TGGTTATAGGTGGGGGATTGTGCCTCGGGC	60	1.10181
TGCTAGGTTTAGCTTAACTGAGCGTTCAGA	43.3333	0.938846
TTGGTATCTTAGGTTTTATGTTTTTGTAAC	26.6667	0.452206
TGATAGGTCTTAAAATGGGTGCTGCGCAAC	46.6667	1.18122
TGTATTGACTATTAATGGGTTAGTCAAGCT	33.3333	0.970169
GTTAGGGAACCCCTAGGTCTGTCGGTTCTG	56.6667	-0.0852908
AACTCAGGGTAGGATTATTTCTCTTTTCCC	40	0.970392
TTGGTAGTCTTAGTAGGTCTTATTTCGGCC	43.3333	1.11208
TTGGTAGTCTTAGTAGGTCTTATTTCGGCC	43.3333	1.11208
TACAGTGTTCATCCATTGTTTTCTTTTGCC	36.6667	0.698077
CTTTGGGCTGGTTAGGGTCATATCTTCGGT	50	0.881768
TTATAAAGGTTACCGCTCTTAAGCTTAGTG	36.6667	0.737957
CCGCCACTTTTCTTAATAGCTCAGACAGCT	46.6667	0.891969
CCGCCACTTTTCTTAATAGCTCAGACAGCT	46.6667	0.891969
TGATGGGGTGTTTATTGCTGCTAGCACTTT	43.3333	0.757693
CGGGGCGAGTTAAGCGACAGGTGGGGGTTC	66.6667	0.727666
ACTGCAGTTGGGCTATTGTCTATTGTCTAT	40	0.371916
ACTGCAGTTGGGCTATTGTCTATTGTCTAT	40	0.371916
GTGTGGCGTGGTCGGAGGGTAGGGTAGAGC	66.6667	0.537808
TTATTTTCAGTTTGTTCAGTCTTTTCAGGC	33.3333	0.423589
GGGGTGGGTTTTTGGCGTGAGAGCCGCCCC	70	0.727084
GCACGATTTCGGGTCATAGGTTAAGGCGTT	50	-0.136912
AGCTCCTAAGACTCAATAGTAGGGGAGTCA	46.6667	0.767785
AGTGTCAGACTATAGGTGGTTCATTATAGG	40	0.962716
TAAGGGGAGGTTTAGGCGGCTTGGGCGGCC	66.6667	0.919046
CAGAGTTATTTGAGCTCGTGTTCTTTTTGC	40	0.587132
GAATAGCCGTGGTGTAGTGGGGGGTGGTGG	63.3333	0.633928
TGAGGAGATAGGAACACGCTTATACGTTTT	40	0.750558
TGTACTTTTCAGTGCCCGCTACTATGTTAT	40	0.684698
CAGGGTCGTTGTAGTGGTACTTGCCCTCTA	53.3333	-0.140812
TGCTCAGCATATATATTTGTTATGGGTTTA	30	0.960275
TGTATGTCCGATTAGTCCATTCATGTATTA	33.3333	0.965636
TTGCTTTAGCCTGGTAGTTAGTGTTTTGGC	43.3333	-0.23583
CGCAGTTGGTCCTTTTAGGTAGTTGTTTTG	43.3333	0.836814
AGAGTTTTAGGTTTCAGTAATGGTGCTTGT	36.6667	1.26912
AGAGTGTTTTGTTGGGTTGGATAGACGTTC	43.3333	0.422899
GCTTATACTTTCTAGGTTGCGCTACTCTAT	40	0.841446
AATGGTCATAGTCTGGGAGGGTGTTTGTAA	43.3333	0.962122
AATGGTCATAGTCTGGGAGGGTGTTTGTAA	43.3333	0.962122
AACATATATGTCTTTTACTAGCAGTGGCCA	36.6667	0.0578499
GCGAGGGGTGCCTGCCGCCGGGGGGTGTGT	80	0.534074
GCGTTACTCTGTAGTAGGCGTAGGGCCGAT	56.6667	0.392929
AGCCTGGGGGGATAGTAGGGCCGCCCGCCT	73.3333	0.98126
AGCCTGGGGGGATAGTAGGGCCGCCCGCCT	73.3333	0.98126
CGAGCTGGGAAGAGATGGGGTAGGGTGGTC	63.3333	0.890794
CGAGCTGGGAAGAGATGGGGTAGGGTGGTC	63.3333	0.890794
TGTCTTATGTGCTTGTACTTTTTAAGGGTC	36.6667	1.13598
TGTCTTATGTGCTTGTACTTTTTAAGGGTC	36.6667	1.13598
AGTTAGTGTCGCTAGCCCCACTTACACGTC	53.3333	0.649256
GGTTAGGTTGGCGACGTCTGTGGGGGTCTT	60	0.302064
GGAAGTGTATGTTTAGGTATATCCTCTGAT	36.6667	0.784902
CTCAGTTAGTGGTAGTGTGGGGGTGGGCAG	60	0.613446
TTCGTGGCGCCCATTAGCTTAGTTTCTTTG	46.6667	0.449873
AGGTTTATGTTTAGGGTATTCGTGTTGCTC	40	0.922016
CAGTAGGTTAATATTGCCCGGGTACCCTCT	50	0.795869
TGTAGATATGCTGACAGCGGGGTGTATGGT	50	1.24253
GTCAAACGCCATAACATAAGGGGTAGGCAA	46.6667	0.959777
CATGCAGAGGTATTCTGTTCAGTGGGTTTA	43.3333	0.987003
ATGTAGCGCTAGATTTTGCATTAGGTCTGA	40	0.719024
TTAGACATGGCGCTTATTCGGTTTTAGTAA	36.6667	0.419253
GGGGGCGAGGGTTAGGGTTGGTAGGGGGAG	70	1.09458
TCTGTGTTGTTTATGATTGTGGTAGTATTA	30	1.24131
TCTGTTCAGTAAGGGTTGCACGTTAGGGCG	53.3333	0.792246
TCTGTTCAGTAAGGGTTGCACGTTAGGGCG	53.3333	0.792246
GGGGCTTGTGTTGGGATGGGGGTTCGCAAG	63.3333	0.818843
ACTCATGGGGCGCGTCTCATATTTTGTTCA	46.6667	0.313384
TGTTGATAGCGTTTTAAAGTTGTTGTAGTC	33.3333	1.04469
ATGTCGGGCGGTCTCTAAATGCTACTTTCT	46.6667	0.794037
TTATTGTCCCAGAGGTATGCACTGTGTTCT	43.3333	0.912597
TTATTGTCCCAGAGGTATGCACTGTGTTCT	43.3333	0.912597
TTATTGTCCCAGAGGTATGCACTGTGTTCT	43.3333	0.912597
TTATTGTCCCAGAGGTATGCACTGTGTTCT	43.3333	0.912597
GGGGTTATGCCTTGTCGTAAGGTACCTCTT	50	0.775093
CGTTAGGTTTCAGCCTAGGGAGGCGGTGCA	60	0.765672
TGAGTGCAATAGTTTTCAACTGGGGTTATA	36.6667	-0.20288
GTAGGCTAGCTTTCGTATCTGTGATCTGAC	46.6667	0.895973
GTAGGCTAGCTTTCGTATCTGTGATCTGAC	46.6667	0.895973
TAGTGTATAAATGTATGCTTGTACGTCCCA	36.6667	0.827045
ATTAGGTTGGTTGGGATGGGGCAGCCCCAG	60	0.988839
TGTGCTAAGTAGTAAGCGGTTTTAACAGTT	36.6667	0.822589
TGAGGCTTTAGCTAGCTATGAGTGTCTTGC	46.6667	-0.0133055
TGTGCTTTAGGTTGGGCTATCGGTCATTCT	46.6667	-0.310881
TGTAGATAGTTGAGGGGTTTGTAATCAGGC	43.3333	0.915082
TGTAGATAGTTGAGGGGTTTGTAATCAGGC	43.3333	0.915082
TATGTACTTTTTTTGTAACGCTCCATTTGC	33.3333	0.75351
TTAAGGGCCGGTCCTAGGGGCGGCGTGGGT	70	0.473996
GTAGTCAAAGCCTCTACGCAGTTCAGTCGA	50	0.445958
TGGGTGTAGGGAGGGGGTGCCGTTGGTGCG	70	-0.371651
AGCGGGGTTCGTCGAGGGTAGGTATCCCTG	63.3333	1.23342
AGCGGGGTTCGTCGAGGGTAGGTATCCCTG	63.3333	1.23342
AACTATCTGTATGTAGCTTCCCTTATTTTC	33.3333	1.12891
TGGCAGGGTTACTTATGGATTAGTGCGCCT	50	0.725817
TGGCAGGGTTACTTATGGATTAGTGCGCCT	50	0.725817
TTACTCTTATAGGGTTTCATTCGCGTATTA	33.3333	0.938641
TGTAAATAGGTGTATGTATTGCTGCCTGTT	36.6667	1.05626
CTAGTTTCTGGGTGGGTGATGGGGGTCGCG	63.3333	-0.307445
TATCGTAGGGTTCAAGTGGCTTTGCCTAGC	50	1.12019
GTCCTTAGTGTAGCGATTGCTTTGCCTAGC	50	0.549591
GCGCGTGGGTCGTTTCGGTGTGGGGACACT	66.6667	0.00612566
AGCTATCGGGCACTTGTCCCTGCACAGTTT	53.3333	0.91004
ATAGTCGCGCTAGGCGGGCAGGGGGACGTC	70	0.59856
ACATCATCATAGCGTGCACGGGGGTTGTTT	50	1.03876
ACATCATCATAGCGTGCACGGGGGTTGTTT	50	1.03876
ACATCATCATAGCGTGCACGGGGGTTGTTT	50	1.03876
TGGGGCGGGGCCATAAAAGGGGCGTCCTAC	66.6667	0.456541
AGGTGGCCGAGTTGTTAGGGTAATGTCCGT	53.3333	-0.423034
AGTGTATTGTTTAAGGGTATCCGAGTTCAT	36.6667	1.0613
TTATGAGCTATGCTAGCCTAGGTTCTTTAG	40	1.53398
TGCTTTTTGAGCAGTATTTGTTGTCTATAT	30	1.04603
TACTTAGGTTCTATGGGCTTGGTCAGTGGG	50	-0.0370948
TCTGGTAGTTCCCTTACTGCCTTATTGTGT	43.3333	0.665145
TCTGGTAGTTCCCTTACTGCCTTATTGTGT	43.3333	0.665145
GAGCTCAAAGGGTTACCGCGGGGGTGGTAC	63.3333	-0.143381
CCTTCATGTCTTGAATGCCCCTAGCTAGGT	50	0.78281
GCTAGCATTTTATAGCCGTGGCTAGGTTTG	46.6667	0.746197
CAATCCTAAAGTCAGGGTTTGGGCTTTGGT	46.6667	0.645693
TTATAGGGCCGTAGTACATTTACAGATGCG	43.3333	0.642242
TTATAGGGCCGTAGTACATTTACAGATGCG	43.3333	0.642242
CATAGGGGTGAGAGTATTGGGGTCAACCGT	53.3333	0.432261
ATAGTTGTATGTCTTATGCGTTGTACTGTT	33.3333	0.775915
ATGTTTTGGTTTTGTCAGGCCTATATGGCA	40	0.491945
GGGGGTCTGTCTGGTTGCGGGGTGGGCCGG	76.6667	0.461699
GGGGGTCTGTCTGGTTGCGGGGTGGGCCGG	76.6667	0.461699
TGCAGGTTGCGTTATGTCTTTTTGGGTCAT	43.3333	1.11568
TATACTGCCTAAACGCTTAGTGTGGTGTAG	43.3333	0.796272
TGGTCATGGTGTAGGGGTGGCAGGGCGATG	63.3333	0.704629
TGGTCATGGTGTAGGGGTGGCAGGGCGATG	63.3333	0.704629
GTGTTGTTGGTGAGGGCGCAGTAGTTCATA	50	0.652162
TTATTTATGTTGTTAGTGGTCTGTCCGCCA	40	1.05841
ACTTTGGGGTTCGACACGGGGGGGAGTTTC	60	0.693989
TAGGTGTAGTTAACCGATGAGAGGTGGCGG	53.3333	0.794206
ATTCTTGGGTTATTACACTTACTTGCCTAT	33.3333	0.765589
CCAAGGAGGTTCATATGCTTAGTTTTGGTT	40	0.181939
GTTGCTAGGGCTCATTGGGGTGCGGGGGTT	63.3333	0.550825
ATTAGGGATTATGTCATACTATTGTTTTCT	26.6667	0.95186
CCATTTGTGGGTTCTGTCTTAATGGTCTAT	40	0.565744
GGGCTGGGTTACTAGGTGATTTCTTTTGTT	43.3333	0.771002
TCCATAAGCCAGTTGGGTTTAGTCAGGCTT	46.6667	0.659971
TCAGGGTCTGGGAGGCTATTGGTTCTAAGC	53.3333	1.22181
TCAGGGTCTGGGAGGCTATTGGTTCTAAGC	53.3333	1.22181
CTGTAGTAGGTTCACCTAGCTAAGCTCTTC	46.6667	-0.0608987
ACTTTGATGTTTTTTAGGCCTCTGTTTGAT	33.3333	1.05717
ATAGTTTGTTGGGTTGAGAAAGCAGTCGCC	46.6667	1.03886
ATAGTTTGTTGGGTTGAGAAAGCAGTCGCC	46.6667	1.03886
TATACCTAGTAGCACTTGTATATTCTAGTA	30	0.889288
GAATGTGTCCCGGGGACGCAGGGGGGGATA	66.6667	0.770033
TATGAATGTCCTTTGTGTCCCTTAGCAAAT	36.6667	0.625343
TCCTTATTAGGTTTTAGGCGTTAGCGCGGC	50	1.38515
TGACGGGGCCGTGGGAGGTGGCGGGGCAGT	76.6667	0.128029
CATACATTCCGCTAGGTCAGTCTCCCCTTT	50	0.70736
CTTTTGCATCCTCAATAGTTTTTCATGTGT	33.3333	1.1
GGCTTAATAGTTATAGCTGCCGGTTTTAGG	43.3333	-0.173872
AGGTTGTGTAAGAACTCTTACCTCTGCCTA	43.3333	0.784778
TGTGTGATGGGGGGTTTTCGGGTTATGGGC	56.6667	0.905354
ATATCAGTGGTAGTTGGTCAACTCCCCGTA	46.6667	0.68696
TCCAGAGTTGCGGGTGCGCTGTTCTTAGTT	53.3333	-0.469499
AGGCTTTCTGGTATCTAGGTTTTCGCTATG	43.3333	0.849061
AGGCGTTTCTGGGGGGATTGTCAGTGGTAG	56.6667	0.763892
AGGAAGTTAGGAGCCAGGTAATCTCGGCCA	53.3333	-0.687174
CCACTTTAGCAACCAATCACACTTTACACT	40	0.943237
GGAGGCAGGGTTCCCCCGTTCTTTAAGTCT	56.6667	0.860374
GAATGGGTTGTTGTGGCTTTATGGGATATT	40	0.850851
CTGGGCTGAGCGTTAGTGCTTAATATAGCT	46.6667	-0.135001
GTAACACGTATCTCTTTTATTAGACTAGGT	33.3333	0.900703
GTAACACGTATCTCTTTTATTAGACTAGGT	33.3333	0.900703
TTTCTGGCTGCCTGATAGGGTCTTATATCT	43.3333	0.218836
GGTGGTTGGGTGTGTTGTTGGGTTGTTACG	53.3333	1.11914
GGTGGTTGGGTGTGTTGTTGGGTTGTTACG	53.3333	1.11914
TGGGAGGGTGCGCGGCTGGGGCGTTTAGTA	66.6667	0.695528
CTTTACAGGTTATCTTTGTCCTTTTAGTTT	30	0.870069
ATCTATGTTCAGGGGTGCCGTGCTTGCTCT	53.3333	0.737861
GTCAGGTCTAGTAGTTTGTGTGGTTCGTGC	50	0.711573
CAGTCTTTGTTCCATGTTTTGCTTACCTCA	40	-0.39481
ATTCAGTTAGGCTTCTATGGCTTTCCCTAC	43.3333	1.27377
ATTCAGTTAGGCTTCTATGGCTTTCCCTAC	43.3333	1.27377
CATATATTTGTTTCAGGTCGCGGCACTTTT	40	1.14916
CTAACTGTTACTTTTCAGCTAACCCCAGAA	40	0.873009
TAGGTGTACACGGCTAGGCCTCGTTCGCAT	56.6667	0.798592
AGCATTAGACGCTCCGTGGGGTGGTTTTAT	50	0.505829
AGCATTAGACGCTCCGTGGGGTGGTTTTAT	50	0.505829
GTATTCCATCACTAGCTTGGTCTATCGTTT	40	-0.131678
TCATTTGTCTTAGGTATACATTTACCTTTA	26.6667	1.04606
AGTGGGAGGTTAACCTTGCGAGCCTTTGTT	50	0.866572
GTGGCCGGTGGGGCGAGGTCGGGTGGGTGC	80	0.278379
AGTCTTGTAGATAAGATGTGCGGTTCCTGT	43.3333	-0.266389
GTGGGTAAACAGTCTCTGATATTTTGTTCT	36.6667	1.0083
CATTTGCTTATGGGTTCAGCTTTCCGCTTT	43.3333	0.917773
CATTTGCTTATGGGTTCAGCTTTCCGCTTT	43.3333	0.917773
ATAGGTAGGGATCAGCAGCCTATGAGTCTT	46.6667	0.85308
ATAGGTAGGGATCAGCAGCCTATGAGTCTT	46.6667	0.85308
AAACTTGGGTTGTCTGCTTTTCAGCGTTAT	40	0.594181
GCGTTGATAGTTTACTTAGTGGTTGCTCTA	40	0.867557
GGTCAAGCTGCCCAGGTAGCGGGGTTGGTT	63.3333	0.556331
TAAGCTAGTAAAGGTTCATGTTGTTTCGTA	33.3333	0.829432
GTGGCCGGTGGGGCGAGGTCGGGGGGGTGC	83.3333	0.281858
AGTCCTGCCAGGTTGTTTTGTAAAACAGAA	40	-0.425917
TGAATACCAAGGGTGCAGGGTCAAACTCGT	50	0.615719
CGGGTTGCGTATGTGGGAGTGCGGGGGTAG	66.6667	0.719584
CGGGTTGCGTATGTGGGAGTGCGGGGGTAG	66.6667	0.719584
CTCTCACACGTTCTAATGTCTTTCTTTCCC	43.3333	0.643051
AGTATGTGGTTTGTTTTGTTTCTCCCCAGC	43.3333	1.02044
AGCATTGGTTTAGGTTTCATTTTGGTTTCT	33.3333	-0.0497225
TCGTGGCTTTTTCTTTCGGTTTCTAGCTAG	43.3333	-0.308652
TGCGAATATTTAGTAACCCATTTCTCTGTC	36.6667	0.360355
TGCTAAGACCATTTGGTCGTCTAGTTGATT	40	0.89824
TGTTATTCTTAGTCCCGGTTGAGGTGGTTC	46.6667	1.21337
GGGGGTAGGGTGGGTTTGGAGGTAGGAAGT	60	0.615188
GCCTCAATAACCTTGTTATTGTATCCCCCT	43.3333	0.431476
GGGGAGGTGCCAGCGGGCCAGGGGGGTGGC	83.3333	0.320553
GGGGAGGTGCCAGCGGGCCAGGGGGGTGGC	83.3333	0.320553
ACTGCACTATATTCTGGGGTAGGGTTGGTC	50	0.552121
ACTGCACTATATTCTGGGGTAGGGTTGGTC	50	0.552121
TTAGGCTCGCTTTGTTTCATACACTGTCTT	40	0.932353
ACCGTGAGCCGGGTGGGGGGTTGCCCCTGG	76.6667	0.659693
ACCGTGAGCCGGGTGGGGGGTTGCCCCTGG	76.6667	0.659693
TTGAAATGGTTTTCTGTAGTGAGTGGCTAT	36.6667	-0.254151
ACTCTTTTACTTTAACTACCCAATAATGTT	26.6667	0.855208
ACTCTTTTACTTTAACTACCCAATAATGTT	26.6667	0.855208
GTAACCATGTGTTTTTCTATTGCATTGTCT	33.3333	0.00484843
TGGGCTGGTGTGTAGGGCGGGATGTACCGT	63.3333	0.531482
TGGGCTGGTGTGTAGGGCGGGATGTACCGT	63.3333	0.531482
CTAAGGGTATCTCTGTTGCCCCATTGAGTT	46.6667	0.783846
ATGTGCGTCCGGTTGTGTGTTATGGGTGTG	53.3333	0.243715
ATGTGCGTCCGGTTGTGTGTTATGGGTGTG	53.3333	0.243715
GTTGGTGCGGTACAAGGGATGGGGGCCCTT	63.3333	0.296275
TGGGTGCATGCAGGTGTAGTGTAGCAGTTC	53.3333	0.587575
ACAGGTTAGCATAATGAGCCGGTTAGGTAC	46.6667	0.650566
TAAAATATGCTATTGCAGGCTGCTCTTTTT	33.3333	-0.204587
AGCGTCTAGGGGGAGGTTGTAGCGGGTGGG	66.6667	1.19614
GGGTGCTCTGTTGATCTGTCTTGCCTTTAT	46.6667	0.57175
ATCCCTTAGGCTAGGCTATCGTTGACTCCT	50	0.854565
CAGGACAAACTTTTCAGTCATGACTAGGCA	43.3333	0.724505
TGCACTGTTTTTTGGGCAATAAGTAGCTTT	36.6667	0.631828
CTAGCGCCGCATTAAGTTCCTTTTATTCCA	43.3333	0.224814
TGTTTTGTTTGTTTTGCGGGTCTTACTTTC	36.6667	1.15997
TCGTAGCGTAGTACGTGTTGTATCTGTCTG	46.6667	0.728591
TTCAAGTGGGGGGCTCTATCTCCGGGGCAT	60	0.0745994
ACCTATTGTTTTCCCCTTAGTTCAGGTGTA	40	1.26752
GTGCTCGGGGTGGGGGCCCGGGAGGCGGGA	83.3333	0.680644
TTATAGTGTAGCGCAGGGTCTCGGGTCTCC	56.6667	0.577286
TTGCGTGTTGAGGGTCTTGGGGTGGTTCGT	56.6667	-0.14392
CCTGTATATTGTAGGCCCAAAGGGGTTCTT	46.6667	-0.205951
CAGGGCGACATGATAGTATTCGGGATTAAT	43.3333	0.30675
GGGTGTTAAGGGTCCGTGGACGGGAGGGCG	70	1.09908
ATAGCTAGATTTTTCCGCTCTCCTGCCCGG	53.3333	0.652763
ATAGCTAGATTTTTCCGCTCTCCTGCCCGG	53.3333	0.652763
TGTGCAGGGCGCGTCTTAGTCTGGGTGGTA	60	0.165545
TTAATGGCTTGTTATTTAGTCAGGCTTCAC	36.6667	1.29926
GTATTAACTTTTTCACACCTTTGCTGCCTT	36.6667	0.860345
GGGAGGGTAGGCGGGATGTGGTTGGGTCCG	70	0.472383
GTGCGTGGGTGGGGAGGCCGTGGGGGTGCT	76.6667	0.816326
GTAATAATGCGCACATTGTGTTTCGGGGTT	43.3333	0.339579
GTAATAATGCGCACATTGTGTTTCGGGGTT	43.3333	0.339579
GCTATGAATGGGCGTGCGCAGTTTCGCATA	53.3333	0.542408
TATTGTAGGATTATCATTTGCCTGTTTGTC	33.3333	1.54802
ATTGTTCTTGGTATTCTTAGCCTAGGTCTT	36.6667	1.30665
GTGTTAGTATTCTCCAATCAGTGCAGCTAT	40	0.954478
GTGTTAGTATTCTCCAATCAGTGCAGCTAT	40	0.954478
TCGTTGCTGGCTGGGTCTTTTTAAGTTTTT	40	0.625107
TGTTGTAACAGTCTATGTATCTTTGGTTAT	30	0.598064
TGTTGTAACAGTCTATGTATCTTTGGTTAT	30	0.598064
AAATCCATTGTTCTGTCTTAACCTTCACAC	36.6667	-0.481728
AGTCAGTTTGGCCTTTTTCCGCTTCTTCTT	43.3333	0.684461
TGGGATGGGTACTGTCGAGGGTGTGGGCTG	63.3333	0.568884
CAGGGTTTGATTTTGTGTGTCGAGTATGCT	43.3333	-0.108591
TTCATTTGTGTTGTGTCCTGGTTCTTTTAC	36.6667	1.18028
TTCATTTGTGTTGTGTCCTGGTTCTTTTAC	36.6667	1.18028
ATAGGCCCCGGGAACGTTTATGTGTGGGAG	56.6667	0.708001
CAGGGGTGCTGAGGGCCGTAGGGCGGGCCA	76.6667	0.665126
CAGGGGTGCTGAGGGCCGTAGGGCGGGCCA	76.6667	0.665126
CGCTAGGTTTCTTATCATTTGTTTTCCGTA	36.6667	1.0644
TAGAATAGAGTGGTCAAAGTATGCCGTTTA	36.6667	-0.409956
AGGATGGAACGATTTAGTGGGTTAGTTCAT	40	1.6158
GGCTTGGGGGAGTCGTGAGTTTTGGGTGGT	60	0.805256
TCAGCAGATTTAACCTCATTTTTGTCTTGT	33.3333	1.06727
GGCGTTATCGGGTGGGCCGGGTTCTTGGGC	70	0.778691
ATTTAGGCCTTTTCTCTGGCACTTGATCTT	40	1.06675
TAGGTTCACCCAGTTAGGTTTACATTGCAC	43.3333	1.01654
TAGGTTCACCCAGTTAGGTTTACATTGCAC	43.3333	1.01654
AACCACTTACCTTGCACGCATTGTCTCACT	46.6667	0.80713
TGGTTGGTTTGGCTTGGGGTTCGTCCACTC	56.6667	-0.455549
AGGTAGTCTGCATTGGTGTTACGTACATCT	43.3333	1.07308
CTGGGAGGTGCATGACTTTTTTAACTAGCT	43.3333	0.697618
CTGGGAGGTGCATGACTTTTTTAACTAGCT	43.3333	0.697618
TACCATGTGTCCACCTAGATTTGTGTTTAT	36.6667	-0.200739
TAGGGCTAGGCTAGTTCGACCGGCCCTTGG	63.3333	-0.234488
CGATAGCCCCACTCTAGTCTCCCCTCCCAC	63.3333	0.816311
TGACGTGTACGGTTCTATAGTAGTTAGCCT	43.3333	0.409207
CTTACGCTTTCTTTTCCGGGTCTTTATCCT	43.3333	1.29997
GCTTGGGCTTTTCTTGGCCTTAGGTGGTAG	53.3333	1.36462
GTAGTTCCCTATGCCCTTATGCTCAGAGTT	46.6667	0.700335
AGGGTGCCAGGTATTTGTTAGTGTTCGTCT	46.6667	0.599924
AGGGTGCCAGGTATTTGTTAGTGTTCGTCT	46.6667	0.599924
TTAGGCATTCACGGGAGTCGTAGGGTTCTT	50	0.0828652
AGAATGCAGGTTGCTATATGTTAGTCCGCT	43.3333	0.923644
AGTAATGAGGTTAGCCGATGGTTTTCTTGC	43.3333	0.888248
ATAGCACGCGTCCGCAATAGGCTGTCTTTA	50	1.07849
TAAGCTCAGCGAAAGTTGTCATTTTCAGGT	40	0.3838
GTAGCTTTTTCTATTTGTTACTCGTTTTGC	33.3333	1.023
CCCTTATCAGATTATTTTTTGGGCCATTTA	33.3333	1.02874
GATGGGTTGGGATGGGGACATGTGGGGAGG	63.3333	-0.225994
GATGGGTTGGGATGGGGACATGTGGGGAGG	63.3333	-0.225994
TAGGCCGCCCGTCTCCGCCTAATGTTAGAT	56.6667	1.02573
GAAGGCGGGGTCGAACGGGGGAGGTTGGAT	66.6667	-0.285397
TAACTATTAGCCTTACTTCTTACCCAAGTC	36.6667	1.19559
ACGACAGCAGTGGTAGCTAGTTAGATGTGT	46.6667	0.650293
ACGACAGCAGTGGTAGCTAGTTAGATGTGT	46.6667	0.650293
GTCGATTTTGTTCGCTCCCTATGTCCCCCT	53.3333	0.502448
TATGGTGCATACAAAGTCTATCTTTAGCTT	33.3333	0.241757
TATGGTGCATACAAAGTCTATCTTTAGCTT	33.3333	0.241757
TCATTCCTATGTTTGGTTGTTAGTTTTGCT	33.3333	0.900839
GGGTAGCGATGGTTTTATGCTGTTTTTCAT	40	0.825525
GGGTAGCGATGGTTTTATGCTGTTTTTCAT	40	0.825525
AAGCTAGGGTTTCTCACCGCGCATTTATCA	46.6667	0.498615
AAGGGAGCAGGGTTAAGCGCACCCGACTGT	60	0.813955
TTACTAAATGCTTTGTTTTGAGGACATTTT	26.6667	1.25215
TTACTAAATGCTTTGTTTTGAGGACATTTT	26.6667	1.25215
TCTTATAGCTGGGCTTTGTGCTGTGTTTTT	40	1.0292
ACAGTGGCCAATAAGCCTTATAAGCTAGCC	46.6667	0.367301
GTTGGGTAGCGTGTCGGCTTGCTAACTTGT	53.3333	0.294965
GGGCGCGGATTGTAAGGGCGCTAGGGCACT	66.6667	0.180429
CATGGGCTTACCCTTACTTACTCCCCTCTA	50	-0.227368
GATGTTGCATAGTTATTACACCTGGGCATT	40	0.721044
GAGCTGGGTGCGGCTGGTCGGGTGGTCTGT	70	0.40249
TAGTGATTTGTTAGGGCCACTCTCAGCGCC	53.3333	1.43854
GAGGCTGTTTAGGGGGAAGTAGTTGTCTGT	50	0.564275
ACTGTATGTGAGGGCTGTTGTTTGGGGGCC	56.6667	1.11481
TAGGGTGTTGCAGGATTATGGTGGTCAAAC	46.6667	0.922842
TATGTCATTGTCCGCTTGGCCTTGTTATGT	43.3333	0.697953
CCGCTAAGGGGGGTTATATGTTACACCTTT	46.6667	1.32019
ATCACTCTTTTTATTTATGGTCCTCTTTAC	30	1.09899
TATCTGTTTGTTGTTTCCTATCTGTATACT	30	0.953661
TATGTTTTTGTTTTATTCTTCTCATCCTCT	26.6667	0.972257
TATGTTTTTGTTTTATTCTTCTCATCCTCT	26.6667	0.972257
ATATAGCCCTTGTCCTTTTATTGGGTGTTA	36.6667	0.839865
TAACCGTGTGTAGGTAGATTGTGTTGGATG	43.3333	0.757905
GTGTGTTTGGTTGTGGTAGCATTGTGCTTG	46.6667	0.594
GTGTGTTTGGTTGTGGTAGCATTGTGCTTG	46.6667	0.594
CTAATGTAGCCTATGTGTTAGTCCCCCACC	50	-0.489274
CATGTTTCAATGGGTTGCTTGGGTTATAAG	40	0.932326
GCATGTCCTCCTTATGTGTTAATGGGTCTT	43.3333	0.0850449
CCCCGCCTAGATGTTAGTTCCCCTATTCTT	50	0.592391
GGCATGCATTAGTATGGGTTTTTGGCTCTA	43.3333	0.921581
AAACGGGCGGGTCGTATGGCGTGGGGGGCG	73.3333	0.552089
GTTGTTGTTCTTTTCATTCCCTTTGCCTAG	40	1.37805
GTTGTTGTTCTTTTCATTCCCTTTGCCTAG	40	1.37805
GGTTTTGATAGCTACTCCATTAATCGGGCG	46.6667	0.839271
GGTTTTGATAGCTACTCCATTAATCGGGCG	46.6667	0.839271
CAATGACTGATACACTTTGCTTGCTATTCT	36.6667	-0.118486
CATTTTGTCTGATAGTTGTAGCGTTTAACA	33.3333	-0.30263
CCTAGTTTTTGGGGAAGGGATGGGGGTCAA	53.3333	1.10125
CCTAGTTTTTGGGGAAGGGATGGGGGTCAA	53.3333	1.10125
TAAATAGCTCAGGGTTGGGGTGCGTTGGGG	56.6667	0.796133
CCGGTAGCGACTCCTCTAACCATTTTTTGC	50	0.617898
GCATGATCGGGTGGTTAGTTTTCTATGTTT	40	0.581957
AACGCATTGCATACTTGCCTCTTTCCATTT	40	0.590772
GAGCTGGGTGCGGCTGGTCGGGGGGTCTGT	73.3333	0.394143
AGGGTTGGGAGTAGAGGGTGATGGTCCGTG	60	0.79204
GCTAGGTGTTAATATCTCTCTGGGCGTGTT	46.6667	0.909741
ATGCCTTCCCTATAGTTTAGTTCATGCCAA	40	0.658712
CAGTGCATGGTGAAAGGGCATTTTAGTGTT	43.3333	0.629434
TGGTCGTTGCGTAGAGTAGTATGATATCTA	40	0.580209
TGGTCGTTGCGTAGAGTAGTATGATATCTA	40	0.580209
TTGAGTGGTGGGGGGTTAAGACGCTGCAGT	56.6667	0.461799
AGACAGGGCTTTTAGGGTGTTAACTGTGGG	50	0.563542
GTGTGTAGAGTAAGTGCAGGGTAGCTTGGG	53.3333	0.900375
GCCGGGCCAATGTATGTGCTAGTGTTGTAG	53.3333	0.906545
GCCGGGCCAATGTATGTGCTAGTGTTGTAG	53.3333	0.906545
GCCGGGCCAATGTATGTGCTAGTGTTGTAG	53.3333	0.906545
GTCAGGGCTTTCACCTCATCTTAAACACAT	43.3333	0.560797
TTATGTGGCAGGGGCCTCGTTAGGTTGCAT	53.3333	-0.338092
ATACAGTGGGACATAAGGTTTGCTTAACTA	36.6667	0.810785
TAGCGGGCCCGGAGTTCGGTTAGTGTGTAG	60	0.40743
CGCGTTATATTTCTTGTTGTTACCGGGGCT	46.6667	-0.639473
TATCTGGTACATGCTAGTTCATCATAGTAG	36.6667	1.06316
TTCAGATTAGTTGAGGTTCGGTCATTTCTT	36.6667	0.651712
CGGTCGTTGTCCGGTTAACCGTTTACTCTT	50	0.541628
GGTTGGGTCCTTACTAGGGGTGTCAGGCGT	60	0.534165
GCATCCCTAATATGCTTGATCTAGCTCTTA	40	0.826158
GCATCCCTAATATGCTTGATCTAGCTCTTA	40	0.826158
CGACATCTTAGGCGGTAATAGGGGGTAGGC	56.6667	0.66114
GGGTTGTCGGGGGTAATATTAGGTGGGTCC	56.6667	0.387747
GGGGAGGTAGCGGGGTGGCTGAGACCGGGC	76.6667	0.788849
CCGTAGTTTAGTAGATGGTGTTGGCCGTCA	50	0.60383
GCCTGCCTATTTGTGCAGTAGTTATTTTTC	40	1.04556
AGCTTATAAGTGGTGTTTGGTAAGTCAGTC	40	1.41307
TGGGGAGGTAGTGCGGGTTGCGGGGCCATA	66.6667	0.733568
GTGTGCCAAGTGTTATCCCATTGATAGCTT	43.3333	0.642158
AGTGAGAGTAGTTAACTGATGCCTGTAGTC	43.3333	1.57884
TCAGTGGGGCATGTCGTGCGCGGGGGCTAT	66.6667	0.331997
TCAGTGGGGCATGTCGTGCGCGGGGGCTAT	66.6667	0.331997
TGTTATTGAGCCTTCGCTTTACGCGAAATA	40	1.06649
ATATCACATACCGATAAGTAATCATAGACT	30	0.837912
TGCTAGTTCTGTTCTATTATCTGTTCTTTT	30	0.792456
CGGGTGGGAGGTAGCTCGTAGGCCGCGTAG	70	0.663687
CGGGTGGGAGGTAGCTCGTAGGCCGCGTAG	70	0.663687
GCCTCGGCGCATTTATTTCTATTTATTATT	33.3333	0.655497
ATGAAACTAAACAGTTTTTAGCTTACTGTC	30	1.0565
TACCGCCCGAGTTAGAGGGGCAGCGGGCTT	66.6667	0.185302
GTGCGTCAGGGGGGGGTTAGCGTGGGTAGG	70	0.959703
GTGCGTCAGGGGGGGGTTAGCGTGGGTAGG	70	0.959703
GTGCGTCAGGGGGGGGTTAGCGTGGGTAGG	70	0.959703
CTAGTGTTTGCCCCTGTGAGCTCTTTCGTA	50	-0.546965
TGGTTTTTTTGTATGATTAGCCAGGGTATC	36.6667	1.33863
TTTTGAGTACATTAGTGTGTTTTTCAGGGC	36.6667	1.32551
GCGATGTATGGGGGAGCGTGATGTGGTATT	53.3333	0.921947
GTTGCAATCTGTTAGGGAGTCATGCATGAT	43.3333	0.687152
GTTGCAATCTGTTAGGGAGTCATGCATGAT	43.3333	0.687152
GGGTAGCGTTGGGTGTTCGGCGGGGGGTCC	73.3333	0.647171
TGGTTTTGGTCGTTGTTAGGTTATGGGTTG	43.3333	0.548632
TGGGCGCCGTGGGTTATGGGGCGGGTTGTC	70	0.474378
ATTGGGGGTTTCAGATGCGATTGTGCCTAT	46.6667	0.429253
ATTGGGGGTTTCAGATGCGATTGTGCCTAT	46.6667	0.429253
ATTGGGGGTTTCAGATGCGATTGTGCCTAT	46.6667	0.429253
GAGGGTTGCACTAGCTTTTCTATATTGTTT	36.6667	0.393458
GTTGACACTCTAGTTTATGTGCTTAGGCTT	40	0.99481
CATCACTAGAGTGTCTAGCCTAACTTTATT	36.6667	1.18779
TATTGGCGGTAGCTAGCGGCGTGGGTAGAT	56.6667	0.952432
TATTGGCGGTAGCTAGCGGCGTGGGTAGAT	56.6667	0.952432
AACACCTACGTTTTATGCAGGTCTAACGTA	40	0.70548
GAAAGGGATGCGGGGGCGGTTCTTTCCGTT	60	0.319917
AATGGTCATTTGTAGCTCGTTTCTTCCTAT	36.6667	0.708342
CATGTACTGCTTTAAGGTTGTTGCGTAGTT	40	0.499427
ATTTCCCTAGTCTATTATGGCTGCCCCCTT	46.6667	1.04252
ATGCCCACTACTTAATGTTTATATGTTCCC	36.6667	0.835107
GCATACCCCTGTTCCCCTTTAGACTCAGTA	50	0.705596
TTGGCAGGGGTGGGTCTCGGTTTGTGGCGG	66.6667	0.694225
TGAGATATGTGTTTTTCTCCCTTATGCCGT	40	0.78338
TGAGATATGTGTTTTTCTCCCTTATGCCGT	40	0.78338
TGTCAGTCAATGTGTGTGCAGGCTTTCCGT	50	0.743241
ACTAGTGTGTCTGCCTTACGTGCTCCTCTT	50	0.600947
ACTAGTGTGTCTGCCTTACGTGCTCCTCTT	50	0.600947
TATGGGTTGTGTTTGGGTAGTTCTGGGGCA	50	0.770045
GGGTAGCGTTGGGTGTTCGGCGGGGGGGCC	76.6667	0.639907
AGTAATATCAAAGCGAGGTTACTTGTTGGT	36.6667	0.631726
AGTTAGCCTGGGAAGTAGTACTCACTCAGT	46.6667	1.09094
ATTGAGATATAGGGTCTGGTTCTATGTAGA	36.6667	1.02153
ATAAGTGGGGGTAGACCCTTCATAGCTAGC	50	0.869345
TGACTGATAGGTTCATTAGGCGGGGGCCCT	56.6667	0.659154
TGGCCGTTAATGGCTACGGTTAGGCTTATC	50	-0.374438
ACGTGCAGGGTAGAACTTGCTTAGGTGCAC	53.3333	1.04711
ACGTGCAGGGTAGAACTTGCTTAGGTGCAC	53.3333	1.04711
AGGCAGCCCATGTTTAGAACGGTTGTTCGT	50	0.95389
AGGCAGCCCATGTTTAGAACGGTTGTTCGT	50	0.95389
ATTACCGTTCAGGCTTTGTAGGTCGTGCTA	46.6667	0.654969
ATTACCGTTCAGGCTTTGTAGGTCGTGCTA	46.6667	0.654969
TATCACACATATTCCTTTAGTAGCATGAGA	33.3333	0.605967
TATCACACATATTCCTTTAGTAGCATGAGA	33.3333	0.605967
TATCACACATATTCCTTTAGTAGCATGAGA	33.3333	0.605967
TGTGGGAGTACTGCTCGGGGACTTTAGCTG	56.6667	0.24548
TGTGGGAGTACTGCTCGGGGACTTTAGCTG	56.6667	0.24548
CTTAGTTGGTTGCTCTAGGTTCCTCATTCG	46.6667	0.734713
ATTTATAAAACTGTTTAGGTGAGGTTGGAT	30	1.2199
AGATTATACTATTGTAGTCGGCCCGTATAG	40	1.00839
AGATTATACTATTGTAGTCGGCCCGTATAG	40	1.00839
TGCGCCATGCTATAGTAGATTGAGGTTGTT	43.3333	0.742112
GGGTGTGCCGTGGGTATTATTCAGGCAGCT	56.6667	0.460531
AGATTTTATATTCATTCATTGGTTGTCAGG	30	1.21233
AGTTTAGGCTTTGCTCGACAGGCCGGTTCG	56.6667	1.05015
AGCGATTGTGTAACCTCTTTTTTCTTGCCT	40	0.907675
CTGTGTTTTAGTGGGTTTTCGCTTGTTCAT	40	0.90272
CTCGGTTTGTTGTGAGTCAGTTCTATCGCT	46.6667	0.717306
TAGGTCGCAAACCCTTGGTTATGCGGGTGC	56.6667	0.391613
TATGCGGTGGGTAGGGGGGTGCGGGTTTTG	63.3333	0.691452
TGTTCAGATACGCTTAGCCCCTCTCAGTTA	46.6667	0.592201
CCCGGGTCCTTACTAACACCCTCTGCTTTA	53.3333	0.400389
GGGTAGGGTGCGGTCTCTTAGCAGGTGCTG	63.3333	0.805617
ATGGCTGTGGGTAGGGTTTGGTTTTTGTGT	46.6667	0.369518
CATGATCCCCCGAGTTGGACTAGGGTAGAT	53.3333	0.851418
CATGATCCCCCGAGTTGGACTAGGGTAGAT	53.3333	0.851418
ACTAAAATGGCACTAACTCGTTAGGGTAGT	40	0.959367
GTTTTCCTTAGCCCTTCCCTTCTAAAGGGT	46.6667	0.418691
GTTTTCCTTAGCCCTTCCCTTCTAAAGGGT	46.6667	0.418691
AGCCCAAGTTCTGTACCTTAAATGTTTAGT	36.6667	1.05957
AGGCGGGTGGCGAGGGGTGGTAAGTCGCTT	66.6667	0.718922
AGGCGGGTGGCGAGGGGTGGTAAGTCGCTT	66.6667	0.718922
TGTTTTAGAAGGGTATATGCTATAGTGTTT	30	0.789271
GTAAGAGCTCTTATAGGTGCAGTATGGCTT	43.3333	0.684329
ATGTAGACCGTCTATCAGGTCCTTTTTCAT	40	1.14429
AGATACAATAGGTTCATTTGCAGCTAGTTT	33.3333	0.48723
AGATACAATAGGTTCATTTGCAGCTAGTTT	33.3333	0.48723
TTGGTCCGTGAGCAGGTGGGGAGGGTAGTA	60	0.318273
TAGTCTGCGTCGTTATTCTCCCGTTGCGCT	53.3333	-0.169855
GTTATATACTGTTTGTAGCATAGGTCCAAT	33.3333	1.13308
GGGGGGTGGTCTTGCGATAATGCTAACGTG	56.6667	0.872069
GGGGGGTGGTCTTGCGATAATGCTAACGTG	56.6667	0.872069
AACTGTCCTTGATTGTGCTTTGATTTTTCC	36.6667	0.87044
AGGTAGATGTTTCAAGCATGGGTCGCTTAT	43.3333	0.57414
TTTATTTTTGTGGTGTGAGGTCGTTGGTTA	36.6667	1.20074
TGTTCTTAGCTGATATTGGTAATATGTTAG	30	1.01992
TTAGGTTATTTGCCACCAAATCGGGGGTTT	43.3333	0.803866
CCCTACAATGAGCCAGATTAGAGCTTTCTT	43.3333	0.776278
ACCTCTATTAGGGGGGTGTTAGTTCCCTTT	46.6667	0.566845
ACCTCTATTAGGGGGGTGTTAGTTCCCTTT	46.6667	0.566845
CATACCGTTTGGGCAGTTTATTGCTTCTAT	40	0.426569
TAGGGTTTTCTCGATCACTGTGCCACTCAG	50	1.17666
TAACAGTATCCGGGTCATGAGGGCCAGGTC	56.6667	0.046167
GCACAGTCTACTTATAGTCAGTTTAGGTTA	36.6667	1.17378
ACCAATAGCCTTTTTGTCGTTCCTACAGAT	40	0.857123
GGTCGAGTCAGGTTACTTATATACATCCCT	43.3333	0.749164
TTTTGAACTAATGTTGGTTGCATTGTTTAA	26.6667	0.975904
TTCGTTGTTATAAGGGCCCTTATACGGACT	43.3333	0.694446
GTGGTGTCGAGGGCTGGGGGCGGGGCTCGT	76.6667	0.444303
TGCCCCGTTCATATATTAGACATCCCTAAG	43.3333	0.825284
ATGCTTAGCCCTGTTACAGTCTATCTATTT	36.6667	0.536212
CTACCTGTAGGGCTGTACTATTTCATACAT	40	0.528413
GCGGGGACGCGTCGGGTTCGTTGGGGTATT	66.6667	-0.165931
CTCTTGTCCAGGTCCATAGTAATAATAACA	36.6667	1.27652
CCCCTATTTACGCCCGCCCTTACCAGTAAA	53.3333	1.04915
CCCCTATTTACGCCCGCCCTTACCAGTAAA	53.3333	1.04915
CCCCTATTTACGCCCGCCCTTACCAGTAAA	53.3333	1.04915
ATAGCAGTAGGGTTATGTCATTCCGGTCAG	46.6667	0.749359
TTTGTATTCAGGTTAGTCGGGCGTTCTTTG	43.3333	0.0286781
TTGTTGATGTTTGTGGTTGTGCTTCTTCTT	36.6667	0.787776
TATACCCCTAAGCTCCCCTTGTGTGTTTAG	46.6667	0.916639
GAAATGGGCAGCCGCGATATATTGGGAGAT	50	1.04149
GCTCTAGCATATGCAGCCTTGTAGGGTTTT	46.6667	0.775672
GTACCCTTGTTTCACAAGATAGGTCCTGAT	43.3333	1.40155
GGAAACTGTAGGGTGCAAGGAAGGTTATAA	43.3333	0.783526
GGAAACTGTAGGGTGCAAGGAAGGTTATAA	43.3333	0.783526
TAAGATAGGGAACTGAGATAGCCCCGGCAC	53.3333	0.731559
TCTCAGGTCGTAGTGGTTAGTTCATTCCTT	43.3333	0.568489
TCCTTTAGTGTATTTAGAGCGTGTTAGTTG	36.6667	0.713684
ATTCATTCTTTTAGGTTATTGTCCCCTTTC	33.3333	1.25766
ATTCATTCTTTTAGGTTATTGTCCCCTTTC	33.3333	1.25766
AGTCAAGTGTTTTATGTTAGTAGGCTTTTC	33.3333	0.852405
CCCACGGCCGGGCTTTATTAGGGTTTAACG	56.6667	0.604994
TTAGCTTATGTTTGTTAAGTGTTGGAGTTT	30	0.570951
AGGTTGTCCCGGTGGTCTCACTAATCTTAT	46.6667	-0.369286
AGGTTGTCCCGGTGGTCTCACTAATCTTAT	46.6667	-0.369286
TAAAGCCATTGTTTTGTTTTTATTGCTCTT	26.6667	1.23111
TAAAGCCATTGTTTTGTTTTTATTGCTCTT	26.6667	1.23111
CTAGTGGGGAGGGCGGGAGGCTGCGGCTCC	76.6667	0.865744
CCAACTAGGCCCGCTGATACTCTAGTAGGT	53.3333	0.558766
CCAACTAGGCCCGCTGATACTCTAGTAGGT	53.3333	0.558766
TGGGTTGGGGCTTCATTTGATGGGAAGGTC	53.3333	0.433458
CAGGAGCTATGTACCATTATAGATCTTTTT	33.3333	0.82209
AGCAAGGCAGTAACACTCTGAACTCATTTT	40	0.981943
TAGAGAGGGTAAGGGGTAGCGGTCGTGATG	56.6667	0.939455
ACCTAGGTTATGGGTTCGGATATGCTCTGT	46.6667	0.721306
GGTATAGTGTGCTCTAGCCGGGTGGGCCGT	63.3333	0.569153
AACCTTTTTTCTGTTTCTCTGTTGGGTGAT	36.6667	1.36061
TTAGGGGTCAGTAGAACGGTGCTTACTTTG	46.6667	1.34896
TTAGGGGTCAGTAGAACGGTGCTTACTTTG	46.6667	1.34896
TTGTAGGGCTTAGGTATCCCATCTGAGTAT	43.3333	1.10617
TTATGCGGGTTAGGGTCAGTGCTTTGTTGC	50	0.671182
ATCCAAGGGGTTACATATGTATGGTTTCTA	36.6667	0.612927
ATCCAAGGGGTTACATATGTATGGTTTCTA	36.6667	0.612927
ACTCTATCTGTTAACTTGCAGTAGAGTTAT	33.3333	0.176464
AGGTGTTGTCAGTGGGTGGAGGGGCCCTGT	63.3333	-0.292849
AAGAGGTATGAGGTAGTTAGACCGTAACAA	40	-0.271087
GGGAGCGGGGGTGAGGGCGAGGGGCGTGCG	83.3333	0.479598
TAGCAAATATGGGTCCCGTTTTCCTCCCTT	46.6667	0.867308
TAGCAAATATGGGTCCCGTTTTCCTCCCTT	46.6667	0.867308
TAGCAAATATGGGTCCCGTTTTCCTCCCTT	46.6667	0.867308
TGGTTAAAGCTTATCAGTCAGTCGTACAAT	36.6667	0.602884
TGGTTAAAGCTTATCAGTCAGTCGTACAAT	36.6667	0.602884
TGTGGACAGGGGTCCGCGCAAGGGGGGTCT	70	0.560469
TGCCTAATACTTTATGCCATAGGTTGCATT	36.6667	0.529787
GTTTATGGGTCTGGTTGCTTAGTTAGGGTC	46.6667	-0.133526
TTAGATTTCGATTGGGTTTTAATCGTTTAC	30	1.03849
AGCATAGCTTTCTCGCGCCGGTGTGCACGT	60	0.797198
TACAGGTTTTTGTGTTATAATGCTTTGGCC	36.6667	0.779844
GCACGCGCTTGATTGACTTTGTTGTTTTTC	43.3333	0.662438
CTGGGCCCTGATTTAGATCTAGTAGTCTTT	43.3333	0.447915
ATTAGGTCAGATTGCCTTTCCTGTTCATTT	36.6667	0.813429
ACTTTATTTCGTTTTGTAGTCCTGTTATAT	26.6667	0.485402
CTAAGTTACAACCAATGCCACCCGTTAGCT	46.6667	1.0625
TGTGTGTTATTTCGGGTGTACGTGGGTCAG	50	0.622266
AGTTAGGTGTCATTTTGGGTTGTCGTTAGG	43.3333	0.809137
TTAGGGCCGGCCTGAGCAGGTTATTTATCT	50	0.771002
CTCCCAAAGGTTTAGCTTTCAGGTTTTATG	40	0.723191
GGGGCCCGTGTCAGGAGGTGGGAGGAGGTT	70	0.498849
CTGGCAACTTAGGTTGACTAGGTTCTTGTT	43.3333	1.45871
AAGGATGTGTTTAGTGTAAATGTTAGAGTA	30	0.897571
AGTCTAAGCCATTTATTTTGGCTAATGCTA	33.3333	0.873752
TAATAAGCTATACTATAGCGGGTGTACTCA	36.6667	0.861989
TAATAAGCTATACTATAGCGGGTGTACTCA	36.6667	0.861989
CTGGTGCATGCTATGTTTATAGTTCCCCAT	43.3333	0.687237
CTGGTGCATGCTATGTTTATAGTTCCCCAT	43.3333	0.687237
TGGTTAGTCCCCCCTGCATTTATAACATAG	43.3333	1.1222
TGGGTGGGTCTTTATTCCTGATTTGGCCCT	50	1.12072
GCATCAGAGGGGGTCAGTGGGGTGGTGTCG	66.6667	0.765077
GCATCAGAGGGGGTCAGTGGGGTGGTGTCG	66.6667	0.765077
CTAACTGTAAGGGGCTTCCCGGGTTTGACT	53.3333	0.709701
CTAACTGTAAGGGGCTTCCCGGGTTTGACT	53.3333	0.709701
GTCATAGGGGTTAGTTTGTCGGCAGCCTAT	50	0.681309
TTGCCAAGCGTCTTGGGCGTGTATTTAGTC	50	0.471016
CCAGGTCAGGGTGGTGGGAGCCGGCCTAAG	70	-0.192756
GTGTCTATAGGTCGGGGTGCTAAGTGGGGG	60	0.806566
GTGTCTATAGGTCGGGGTGCTAAGTGGGGG	60	0.806566
AGGATTATGGGGCGCTGAGTTTAGAAGTTA	43.3333	0.659256
AGGATTATGGGGCGCTGAGTTTAGAAGTTA	43.3333	0.659256
CAGGGCAGTTTTAACTAGTGCTCTACATCT	43.3333	0.534941
TTCAGGGAGTCTGTTGGGTGTTTCCTCTGT	50	0.532267
TGCTCACGCGGCCTTGTACGCTAGGTATAT	53.3333	0.454264
CATTTTGTGAGGTTTTCTGCTTGTTTAACA	33.3333	0.207136
CATTTTGTGAGGTTTTCTGCTTGTTTAACA	33.3333	0.207136
TCACATTTAGACAACTAACTGCTGTTAGAT	33.3333	1.25666
TCACATTTAGACAACTAACTGCTGTTAGAT	33.3333	1.25666
GTTATGCCAAGTTTTCTTTATGCCTTATCT	33.3333	1.44624
TTTCTCTAAGTCTATGTGGGAACTTGCTAT	36.6667	0.946112
TCATTGACAGGTCGATGGGGTGGGGTCTGG	60	0.87989
ACTTAGGCCTTAGTCAAACGCTTATCCGGT	46.6667	0.593298
TACGATAGGCGAGTGTTTAGGTTGCTTGCT	46.6667	0.895534
GCAGTGCGGGTATTGTCCCTTCCCCTAGTC	60	0.759128
GTCCTTAATGTACACTAGGTTTGGGCGCAC	50	0.690233
CGGGGGGGTAGTACTCCATCGTTTCTAGGA	56.6667	1.12185
TAGCAATACTCTGCCTTGATTATAGTAGGT	36.6667	1.06054
GTTCATGGGTCTCGGGTTTCAGGGTGTGAT	53.3333	0.539588
TAGGCACTTATTGCACGTATAGCGATAATC	40	1.24479
TAGGCACTTATTGCACGTATAGCGATAATC	40	1.24479
AGGTTGTGTAACTGGGTCTCCTCGGGGGTG	60	0.425214
GTAAGCAGGCAGTGAGGGGGCTGCATATTA	53.3333	0.678291
TTAGTCAGGCCCTGCGGCGGTGGGTGTACT	63.3333	0.55152
TTAGTCAGGCCCTGCGGCGGTGGGTGTACT	63.3333	0.55152
AATCTTGTTTCTATTTCTCACGCCATTGTT	33.3333	1.04064
AGGGACTGATGTTCTAAGGGCCTAGTGCAG	53.3333	0.860745
TGAAGCAAGGGGGGTTTACTGAGTATGGCT	50	0.301378
ACCCTGGACAGTTTCTTTCTCTTAGTATGT	40	0.570509
TAGGTAGGCATTTGTTTTGGGGTCATCAGT	43.3333	1.27297
TGTGGGTGGGAAGCGAGCTGGGGTGCTGGG	70	0.868132
TAGCTCCAGGTTATTTTTGCCCCCTGATAC	46.6667	0.541437
AAGCTTTTGGGCGGGAGGTAAAGTGAGCCT	53.3333	0.449262
CCTTAGGATAATCGGGGCGGGGTCGAGCTA	60	0.390522
GTGCCCCCGTGTTTTTTCTCATATAGGGAC	50	0.832596
CCCGAGGGATGCGGCCCGGGTAGGGGGCAC	80	0.807878
CGGTCATTTAGTTGTTGGTGGGTGTGCTTG	50	0.436801
CGGTCATTTAGTTGTTGGTGGGTGTGCTTG	50	0.436801
GTTAGGTTGTTACCATATTGCCGTCTGCAC	46.6667	0.417974
AGGGGCCGGCTCTGTAAGGGGGATGGGTCG	70	-0.00947871
CGGGTAGGGGGTTGTGGGCGCGGTGTGGTT	70	-0.475973
TGTATGCGCGTCTAACTTTTCTTAGGGGAT	43.3333	1.04232
GGTTAGTGGAGGGTTGACTAATGGTCGGTT	50	0.564619
AGAGTGTGATAGTATGGTGTAGGGTTGCCG	50	0.268087
GCCATAATGGCCATATGTTAGTTTTGATCT	36.6667	0.943978
GCCATAATGGCCATATGTTAGTTTTGATCT	36.6667	0.943978
TGGTCTTAGGCATTTAACTTTTTGCTTGAC	36.6667	0.809918
TGGTCAGGCGGTCTGTTAGCCTTTTTGCCT	53.3333	0.647122
TAGGGCGACCCTTTTATTTGACAAGGGAGT	46.6667	0.844979
AGTGTGCAGCTTGTTGTATATACTATGGCT	40	0.519187
CCCATGTAGCAATGGAGGGCACGCGGCTTT	60	0.419951
AGGGTGTTGGGCTTGTACCTGCTCTATCCG	56.6667	0.321506
AGGGTGTTGGGCTTGTACCTGCTCTATCCG	56.6667	0.321506
TATTATAGGCCCATTACCCTCCCACCGCCG	56.6667	0.0463821
TTCATTGTTAGCCCGTGTATTGGCCAGTTA	43.3333	1.32067
AGTGTACAAAAGTTCCCATGTCCGGGTCTT	46.6667	-0.126555
ATTTCTAGCTTTACGTGTTAATGTAGCCAT	33.3333	-0.17061
TGGTTAGCTAGTCGCTTAGGTCGGTATTCG	50	-0.375614
AGGGTGTTCAGATATGTTTAGTCTGGTTTC	40	1.28288
CCTTTTGTGATATTAGTCGTAGTTGAATAG	33.3333	0.971063
TGTTGTTTTTCGCCTAAATCTTGTTTGTTT	30	0.914976
CCATCCAATATTTCCGAGGCGCTTAGTTAG	46.6667	0.663224
CGGTCAGAGTCCCATATTCCTTTTAGCAAC	46.6667	0.545774
ACGGTGGGTCGTAGTGTGGGGCTGCGCGGG	73.3333	0.491785
ACGGTGGGTCGTAGTGTGGGGCTGCGCGGG	73.3333	0.491785
CAGCTTAGGTTCCTTAGTCATCCTCTGACT	46.6667	0.766879
ACCTAGCACAGGGTTGTTTGTGCTTTGTTG	46.6667	0.525131
CTGGGCAGCTGTGAGCTTGGGGGGCAGGGT	70	0.27756
TGTTTTTGTTACATCTTCTTCCCTTAGCCT	36.6667	0.994456
ACATTAGGGTTATTACTTTATTTCGCCCCG	40	0.963151
TATTCTGAACTTAGCTTACCCTATTTGTTT	30	0.860057
TAGCCTTTGGTCTACTGTTGTAGTCTCTTT	40	0.816131
ATGTTGACCTCTTTCCCTTTTGTCTGTTGC	43.3333	1.10945
CATAACCGAGTGGGTATACTAGGGTTATAA	40	0.572976
GTGGGTAGGAGCTGGGCTGGCGGCGGGGGG	80	0.413104
GTGGGTAGGAGCTGGGCTGGCGGCGGGGGG	80	0.413104
CCCCTGGCCTAGGTGTGTGGTTCGTTTGTT	56.6667	-0.77021
TTAGCTCCTCAGGTCGTTAAGCGCGTCATT	50	1.13779
TAAAGGGTGGCCCCGGGGCGGGTTGGCCTC	73.3333	1.11097
ATTACTAGGTTATCTTTAGTATTTCATGCC	30	1.03922
ATTGCGTGCCTTTTAGGTTTATTTAAAGTG	33.3333	0.67968
ACTAGGTCAGTTATTAACTTCCCTGGATTT	36.6667	0.831671
AGCGCGCCGATTTACAAGTTATAAACTCAT	40	0.643673
GGACGCTTTAGCCATAACCTTAGTCATGCT	46.6667	0.57993
TTTGTTAAATGGTGGTAGGGAGGGGTTTAT	40	0.531162
CATTTATTCTGAACCTTTACTTTAGGGGAA	33.3333	0.933301
CATTTATTCTGAACCTTTACTTTAGGGGAA	33.3333	0.933301
CATTTATTCTGAACCTTTACTTTAGGGGAA	33.3333	0.933301
GGGAAGGGTTGCAGGGTGGGCGAGATGTCG	66.6667	0.918874
GGGGTCACTAGCGCACACACGGGTGGGTGT	66.6667	0.373938
GGGGTCACTAGCGCACACACGGGTGGGTGT	66.6667	0.373938
ACTTGGGTTGGTCTAGTGGTATAGACAAAC	43.3333	-0.067605
TTATGCATAGTGTGTGTTATTAGGGTAGAG	36.6667	-0.221237
GAAGCCTATGTTTAGAGTAGAATAGGAGCA	40	1.03312
AATCAGTTCATTTTTTTGTGTATGTAGCAT	26.6667	0.876655
TCCTTACATGTCGTCTATTTATGGGTAGGG	43.3333	0.780496
TTAGCGTATTCAATCTTTTGTTATGCTCAC	33.3333	0.612748
CCCTCCATATAAGGTCCAAGGCTAGGTTTT	46.6667	0.959539
TATGCCATTGTCAGGTAGCCATATCGTTTA	40	0.581027
TATGCCATTGTCAGGTAGCCATATCGTTTA	40	0.581027
GGCTTGTTCATTGTTAGCAATGCTAGATAA	36.6667	0.993586
TGTATTCGTTAGGGTTGTTGATACTGTTCG	40	0.761207
TCTTGTTCTGTTGTAAGGCAGGGCCACCCT	53.3333	1.27687
GCCTTATAGTCATATATGTTATCCTTGTCT	33.3333	1.07644
AGCCTTGATTGTGTTTTCAGTATGTTGCTT	36.6667	0.785839
TAATGTTCAGTTATGCATAGTTGATGGGGT	36.6667	0.498877
ATATGTCTTTGTTTAGGGCTATGGTGTGCA	40	-0.364024
CATCCGCGGGAAATGTTAGTATTTTCTTAT	36.6667	0.939924
CCAATCCCGTGTTTAGGTGTAGGCACTTTG	50	0.463144
TTGCCATTTCCTGACTTTGCTATTTAGGTT	36.6667	0.726265
TCTTACATGAGATGTGTAACGTATTGCCCC	43.3333	1.80766
GCTCTTCCTTTTCCCGTTAAGCCATTAGTT	43.3333	1.23277
AGCTAATATGTTCTTTTTATACTTTTCATT	20	1.1356
AGCTAATATGTTCTTTTTATACTTTTCATT	20	1.1356
TGGGTGGCGGGCAGGGTCGCGCTGTGTGGG	76.6667	0.807791
TTATTCTAACTGTTGTACCTCCTCTGTTTT	33.3333	0.939571
GCCCCATTGCGACTGATTTTTGTTGGGTAT	46.6667	0.9359
ATGGGTTGATGTGGTCGTTGTAAATATTTT	33.3333	0.735941
CTTGTCTAGGACTATGATAGCTGGGGTCTT	46.6667	0.549092
CTTGTCTAGGACTATGATAGCTGGGGTCTT	46.6667	0.549092
AGGGTCCGTGGGTTATCCCTGTCCCGGTTT	60	0.514461
TCATTCCAAACCACACTTATTTACGTATAT	30	-0.120719
CTAGGGTTTGTGTATAGCTGTAAACTTTAC	36.6667	1.17303
CCAATGATAGTTAATGTTGGCGTAAACATT	33.3333	0.923401
GCGCTTGCTAGATATTGTAGGGGTGGCGTA	53.3333	0.905321
GGGGAGTGGGGTGTATCTAGGTTTGGGTGG	60	0.747357
GGGGAGTGGGGTGTATCTAGGTTTGGGTGG	60	0.747357
TTCCAGTTTAGCTCGGGTTGTAGTGCGATA	46.6667	0.80149
TGTCTAGGTTGCTTGCTGTGGTTTTGTTAG	43.3333	1.12788
TGTCTAGGTTGCTTGCTGTGGTTTTGTTAG	43.3333	1.12788
TTGGTTATTTTCTGATTTGACAGTCGGGCT	40	1.11323
TTGGTTATTTTCTGATTTGACAGTCGGGCT	40	1.11323
TGCACTAAATCAGAATAGGTATGGTAGTGA	36.6667	0.304388
TGCACTAAATCAGAATAGGTATGGTAGTGA	36.6667	0.304388
TGGGTGCTGCGTTCAAAGGGCATTGCTTTT	50	0.23366
TGGGTGCTGCGTTCAAAGGGCATTGCTTTT	50	0.23366
AGCCTATAGTCTACTTAGTTACAGCTTCGT	40	0.177076
TGCTTGCACCCATTTAGTCATGTTTTTTAC	36.6667	-0.356949
TGCTTGCACCCATTTAGTCATGTTTTTTAC	36.6667	-0.356949
AGATGTCTTTTTTAGGTTAGGGTTCGCGTT	40	-0.365938
CGGTAGTTTGGTGTTAAGTATGTAGTGGGT	43.3333	-0.988248
ATGCATTAAACCGTGTTATGTATTTGTTCC	33.3333	0.813683
ATGCATTAAACCGTGTTATGTATTTGTTCC	33.3333	0.813683
GGGTTAGCCGGGTGGACCATGTGCAAAGGT	60	0.647526
TGGTGTTTGTAGTTCAGTCTGGTTAAGGCT	43.3333	0.131595
GTAGGTCAGATTGAAAGATGGTTCTTGCTA	40	-0.337304
TTGTAGGCTTTCCGTATTTTTGGTATGTAC	36.6667	-0.421714
AATCAGTAGTTAAGTTTGATTGTACTCCCT	33.3333	1.06908
ATTCATGTACTATTAATATAGCCTGCTACT	30	1.047
GTATTGTGAGGGATGTTCTTCCGGCTAGGT	50	1.03707
GTAAGGATAAGGGGTCGGGGGGGTGTCGGT	63.3333	1.00962
GTAAGGATAAGGGGTCGGGGGGGTGTCGGT	63.3333	1.00962
TTAGGCATATGAAGCTAGGCTTCTGGACAT	43.3333	0.908406
AGATTTATCAGGTGTCATGGCCTTATGTCG	43.3333	-0.327371
CTATTGACATTAGTTATTGCCTATCCCATT	33.3333	1.14286
GGGGAATGTACTGCTAACGAGGGGAGGTTT	53.3333	0.790519
GGGGAATGTACTGCTAACGAGGGGAGGTTT	53.3333	0.790519
TGTGGTTTATTGGTGTAGTGTAGTGTTCTG	40	0.834991
AATACTGGATAGGGTTTACGCCTAAGCCAA	43.3333	0.533596
ATGTTCCGTACGGCATTATGTACATATTCT	36.6667	0.815962
ATGTTCCGTACGGCATTATGTACATATTCT	36.6667	0.815962
CAATGTCTAGGGCCTACTCCCTGCGCATTT	53.3333	0.604071
CAATGTCTAGGGCCTACTCCCTGCGCATTT	53.3333	0.604071
GGGTAGGTGGCTAGGTAGGCTTAGGGTGCG	63.3333	-0.582587
TACAAGTCATATGTCTTTTTGGTCTATTAT	26.6667	0.749531
CCGGTAGATTTGGCTTGTTTCTCTTAGGCT	46.6667	0.481073
GTAAGAGTCTTTAGTGGGCATGTTAGACCC	46.6667	-0.347394
CTCTCTGGTTGTTCTCTAGTCCGCATTCGT	50	-0.030452
CTCTCTGGTTGTTCTCTAGTCCGCATTCGT	50	-0.030452
TTAGTTGGGTGTGGCATAGTGGCTATGCTA	46.6667	1.10758
TACTAGTTATAAACCCCCCACATTATGCAC	40	0.415704
CATGCACTTACACTTCCCTTTCTATCCTTT	40	0.804757
GGGTGCCGTCTACTTTAGGGTTGCTGGGGT	60	0.32249
AGGATAGATAGATGCTAACATGACTCCGTT	40	0.808299
TGTTAATGCCGCGTACACTCTGCTGCACTT	50	0.622919
GAGGCTCGTTTTTTTTGTTAGTGTTATACG	36.6667	-0.228739
ATTTCAAAAATCCCGTTCCGCTTCGTCATT	40	1.13521
AGTTTGATGTATTCTCCTTTTCTCACCCAT	36.6667	-0.27284
CCTTCAGCTAGGTTAGGTTTGGCTCGTACT	50	1.00181
TGGGTTGGGTGGGTAGGCCAGTGGTGCGGC	70	0.597554
GGGTTCAAGTTAGCTAGATCACATGAGGTC	46.6667	0.310867
GGGTTCAAGTTAGCTAGATCACATGAGGTC	46.6667	0.310867
ACCCAAGCTGGGATGGCTATAGTCCATTCT	50	0.560879
TACTAAACGTGTGTTTGATTTTTTATTGAT	23.3333	-0.354538
TGTCATGTGTCGGGTAATGGGGGTAGTGGT	53.3333	0.805434
ATAGGCATTTGGCTCGAACTGGCTTAGCTT	46.6667	0.535011
ATAGGCATTTGGCTCGAACTGGCTTAGCTT	46.6667	0.535011
TACGGTGCGCTTCCCGGGCGTTGCTTTTTT	56.6667	0.829731
TTTACGGGCATAAACTTTAGCATTGGTTTG	36.6667	0.771742
GCTGATGGTGTTTGGTTAGGTGGTGGGAGG	56.6667	0.510938
GCTGATGGTGTTTGGTTAGGTGGTGGGAGG	56.6667	0.510938
TATGTGGCATTTGCTTTTCATAGTTTGGCT	36.6667	1.06806
CTCGGGCTGAGTCATTAGGGTCCGGTTCTT	56.6667	0.48996
AGTCTGTCTCTCGTGTAGTTGGCTAGTTGA	46.6667	0.636056
GATTTGCTCCTTGTTGGTTTGTTTTGGTCT	40	1.40027
TTACACAACGTTAGTCCCTTCTTTCCCCCA	46.6667	0.923753
GGGTTGTGTCTTTTAAGGTCCTTCCATCTT	43.3333	0.626988
GGGTTGTGTCTTTTAAGGTCCTTCCATCTT	43.3333	0.626988
TGCACTAGGTACCGTTCAGGCTGTAATGCT	50	-0.771666
TATATATCTTGAGGATTTTGACTTTTAGCT	26.6667	1.05104
TATATATCTTGAGGATTTTGACTTTTAGCT	26.6667	1.05104
TATATATCTTGAGGATTTTGACTTTTAGCT	26.6667	1.05104
TCCATTATAGATTTTTGTAAGCGTTACCTA	30	0.997045
ACCCGCCAGGTCCACTATGCTTAATGACTT	50	0.830395
TGTGGTGGAGGGGTTTAGAGGGAGGGGTCT	60	0.311631
ACGCAGGTTTTCTTGGTATGGGCATGTATG	46.6667	-0.312662
CACTTGGTTCTAAAGTGGTCTCAGTATTTT	36.6667	0.871404
CACTTGGTTCTAAAGTGGTCTCAGTATTTT	36.6667	0.871404
CCATATCCCCATTAATAATCCTAGCTGAGT	40	0.518472
TCTAAATGACGTTTTTCATGTAGTGTACGC	36.6667	1.08503
AGGTTTAGGGCATCTGGTTGACTGGGAACC	53.3333	0.742339
GGGGCTGATGGGCGCCGGAGGGGGGGCAAC	80	0.491723
TTTCCAACTTGGTCAGTGGGGGTAAAGATT	43.3333	0.655911
TTTCCATGTCGTACCTTGTCTGTTTTCCCT	43.3333	0.485986
TTTCCATGTCGTACCTTGTCTGTTTTCCCT	43.3333	0.485986
GCTGAGGCGCCGGGGGGGCTTGAGGGGGCT	80	-0.100818
GCTGAGGCGCCGGGGGGGCTTGAGGGGGCT	80	-0.100818
GCTGAGGCGCCGGGGGGGCTTGAGGGGGCT	80	-0.100818
GTCAGTATCTAGGCTTTTCACATGGTAGTA	40	0.899435
TACCTAATGTAGGTAGAGCTCTTTATTGTT	33.3333	0.857667
GATGTTAGTCGCTATCTTTGCTTACGCTCT	43.3333	0.806671
AAAATGGCCAATCTAAAACATTTTCGATTT	26.6667	0.749091
ATGTGTGGTGCTTAGGTTTCTGAATGGGTA	43.3333	0.693721
ATATGCTTTGTAGTTAGCGCAGTTCTTGCT	40	0.612947
CATAGGGATGCTGCAAGTTTTGGCTAGGTT	46.6667	0.861664
AGCCATAAGGGGTCCACTGGTGAGGTCGGT	60	0.635678
TAGTCATATTGTCTAACAATAGCTTTGTAT	26.6667	-0.127502
TAGTCATATTGTCTAACAATAGCTTTGTAT	26.6667	-0.127502
TTGTCGGGCGCATAGCCTGTTTGGGTCTAT	53.3333	-1.09589
TCCCTAGCATCATTGAGTGTAGTGCTTAAT	40	0.64498
ATTAACCATGTGTCCCTTGTTTTGCCTCCA	43.3333	-0.681579
TATATGTTCTCATTTGACCATTCTTTCAAC	30	1.0481
GGTTAAACCTTGTTCTTTCGTGCTAGTCAT	40	0.698565
CCTAAGTGCCCCTCCCTCGGGTTTTTTGTT	53.3333	0.406867
CTGGAGTGTTGCGTTAGGTTCCCTGTATTG	50	0.976503
AGGTGGGCTCCCCCGGGTGAAGTTGGGTTC	66.6667	0.649508
AGGTGGGCTCCCCCGGGTGAAGTTGGGTTC	66.6667	0.649508
TAGGTGTTTCGTTATGTCGTGGGTTTTGAA	40	0.520092
TCAGGGCAATGCTTCTATCTTGCGCGGTAT	50	0.275914
TCGGGCGGCGGCCGGTGGAAGTGGGGGAGG	80	0.293666
GCGCTTAGACAAACAGTTCTTCCCTTTATG	43.3333	1.06811
CAGGATTGACTCGATATTAGGGTTTTATTT	33.3333	0.632374
GTCGTGATCAGACTATAGGGTCATTCAAAT	40	0.561691
GGGCGTGCCAGCGGGTGGTGGGGTTGGCGC	80	-0.737456
TTCCTAGGTATTCCGTGGGCGGCTAGTCTG	56.6667	0.884589
GCAACAGTAGGATAGCCTAGTTTACCTCGT	46.6667	0.814638
GCTTGTTATTGTAGAGTAGTGTCTGCTTTG	40	0.636952
CAGCGCATTGCTATTGGTAGGGTTTTTGTT	43.3333	-0.636494
CAGCATTGTTAACTTAGGGGCGAGTTTTCT	43.3333	0.649349
TAACTCTTTCTGTGGTTCGATTTAAGGAGT	36.6667	-0.56588
GATAATCAGTTTCAGGAGTGTGTAAGCTAT	36.6667	1.2484
TCGGGGGTTAGAGGCCGGTTGAATGCTTTT	53.3333	0.706793
TAGGTGGGTCGTATGTGATGCTCACCGCTG	56.6667	0.464281
AGGCTCCGAGCCCCCCTTTTGCTTATAAGT	53.3333	0.373186
CAGATGTTTTCTAGTTAGCTTAAGGCGGAG	43.3333	1.0255
GTAGCATATACCTGGGTCTATGCCATCAAT	43.3333	0.856485
GTTGGGACTGGTGTATAGGTGTTTGGCCTT	50	0.272732
GTTGGGACTGGTGTATAGGTGTTTGGCCTT	50	0.272732
GTTGGGACTGGTGTATAGGTGTTTGGCCTT	50	0.272732
GTTGGGACTGGTGTATAGGTGTTTGGCCTT	50	0.272732
TTAACGTAGTACACATATTTGTGAGTGTTA	30	-0.26761
TTAGATGGTGTTGGGCTGTTTGGTCTGCCT	50	0.84404
ACTGACTCTGCCTTTGGGAAAGTGGGTGGG	56.6667	0.687368
GGGGCCCGGGTATTAGGTTGTGGGGGAGGG	70	1.39185
TAAGTTTTTTGCCCTGCCCCTCTGTTAGTG	46.6667	1.13233
AGTCTTCTGGGGTTTGAGGGGTCGCTTGGA	56.6667	0.935297
CAGGGGCCGCCGAGAGTTGGGCGGTGTTCT	70	0.904924
ACATGGGGCTTTACCGTGTGTGTGTTTGTT	46.6667	-0.782744
ATTGAGTGGTTCTTCTTGAGGTGTAATATT	33.3333	1.19595
TCTGTTGTTGTAACCATTTTGTCTCTGTTC	36.6667	1.0166
GTTGTTTGTGCTAGTAGGTAGAATGTCCTT	40	0.756952
AGGTTTATACACATAAGGTCAGCTATGCAG	40	0.725059
AGGTTTATACACATAAGGTCAGCTATGCAG	40	0.725059
ACTGCTACGCACTATTATGTTATTATCCCT	36.6667	0.999601
ATAGCGTTGTGGATTAGTTTGTTTACCCCT	40	0.814532
TGACTGGTTTGGTGTGGGTGGGCAACGGAT	56.6667	0.361883
CCAGGCTCGGTTATTTGGGGGGTCGGGTTG	63.3333	0.149143
CCTCTCTTTGTTGGGGCCTTCGGTTGGGTT	56.6667	-0.34472
ACGCATGCAACTAGGAGTTCTAGGATATTT	40	-0.830033
TAGTTAGAGTCTTTTATCAGACTCAAGGGT	36.6667	1.25298
CGACTGGGGTCTGGGCGGGCCGTGTGTGTT	70	0.296919
TACGTAATGTCTGGTGAGGAGGGTAGGGTA	50	-0.586312
CCGCTAGCTCTTGCTCTTTTTAGTGCGTTT	46.6667	1.02074
ACTGATTACATGCGGGGGGTTTTCAGTGAT	46.6667	0.916021
TAGCAAGGTATACACACAATAGTTTATATC	30	0.467546
TAGCAAGGTATACACACAATAGTTTATATC	30	0.467546
GGTTCAGATGCGCATGTGCTTTAGGTTTTT	43.3333	-0.774267
GGTTCAGATGCGCATGTGCTTTAGGTTTTT	43.3333	-0.774267
TTAGGGAGTACAAGGTATCTTTGGTTTACA	36.6667	1.19777
ACCCTAGCATTGCCTGTAGTCATAACTATT	40	1.12319
TTTATACGTGGGGGTTGGTCCGGTCTCGTT	53.3333	0.727001
AAGGCAGGTCTGGGGTGGAACGGACTGCCT	63.3333	0.30862
TATTTATGATAGGTTTTGAGTCGTGCCCTA	36.6667	0.656706
TGTTGGCGCGCTTTTTGTGGGCATGGGGCT	60	-0.525416
TTCTAAGCTTGGGTTGGGTGAACGGCATCT	50	0.979802
TCGCGTCCCGGTTAACATTTAGTTTACATT	40	0.730506
ACTAGGGGTATTCCTCCTCCGTATACAACA	46.6667	0.557778
GGGCGCCAGTTTAGCGGTTGTGCTAGCTAG	60	0.300848
TATCCCCTGCGTAGTCTTTTCCCACCATGT	50	1.09752
GTATCCATTGTTACGTATTTTTTGATTTCA	26.6667	0.826534
CCTTATTCACTTGTCCTTTACGCAAAGGTT	40	0.289238
TGGCTATTAGGTGGCGGGGAGGTGCAGGGT	63.3333	0.672714
GCTTTTTCTTTTTTTCACCCGCTAAGTTAG	36.6667	1.18634
AGCGTAGGTAGCGGGCGCACGCCGGAATGG	70	1.01797
TGCATTTATATTCTTTAGTCTCGTCCAGGT	36.6667	0.713898
AGTTCAGTCTGTTCCTTGTGGTCTGGGTTG	50	0.629487
CCCGGGCTGTCAGTGGGGGGTAGCCCGCCT	76.6667	0.424087
CTTTGTCCCCAGTTCTTTTTGTATCCCCAC	46.6667	0.876992
TAGGCTACGTGCCAAGCAGGCTTTTAATGT	46.6667	0.650051
TAGGCTACGTGCCAAGCAGGCTTTTAATGT	46.6667	0.650051
CGCAAACCCAGGGCTCGGGGCTGTGGGGTG	73.3333	0.587315
CGCAAACCCAGGGCTCGGGGCTGTGGGGTG	73.3333	0.587315
AGGCGGGGTATGCTGCTAGGGGCGGGCAGG	73.3333	0.505279
TATGGTTCAGGTCTTAGGCGCGTCTCTCTT	50	-0.0897972
AGTGTCAATGTAATCTCTTAGCCTTTTAAC	33.3333	1.52296
ACGAGGCGTCGGGTTGGCGGGGTGTGGGGA	73.3333	1.10572
TATTGTTTGTTGAGCATTAGCTGCGGGGTG	46.6667	0.936044
CCGGGGTGTTAGGGAGTTGGGCGCGCTGGA	70	-0.600615
TAGGGTGGGTTCAACACGGGTTAAGATGTC	50	1.19775
GTGGGGTTCATGTTTTCATTGTTTAAGACT	36.6667	1.09587
AGTTGTGCGGGTGCGGAGGGGAGTGGTGAA	63.3333	0.847478
CATATGGTAGGCAGGTCTATCGCCCATGAG	53.3333	0.811136
GCTTGGTTGGTTGGCTTGCGCCGTGCGGTT	63.3333	0.756556
GGGTCCGGGCGGGGTGCGTCTGTTAGGCCG	76.6667	0.406906
TGTTGTGTACCGGGCGATTTAGTCTGTCTT	46.6667	0.101341
GTGCGATTGTTTAGGCGGGGGAGCGTGGGT	63.3333	0.393108
CGATAGCTTTTGTGCGTGCACGCAGTTCTT	50	0.309526
GGGGACTCTTTATTGGGATAGGTTCACATT	43.3333	0.957057
ATGAGTATACAGGCAGTAATAGCATGTCCT	40	0.83136
GCTTAGCCTATGTTTGTTTTGGCTTAGTTT	36.6667	0.719114
GCTTAGCCTATGTTTGTTTTGGCTTAGTTT	36.6667	0.719114
GCTTAGCCTATGTTTGTTTTGGCTTAGTTT	36.6667	0.719114
TGGGAAGGGGTAGGCGGGCGCGGGCCCATG	76.6667	0.485914
CATTTTTGGCACGCCCTTTTACGGTTGCCA	50	0.363497
CTACCTAGGTAGGGAGCACAAGTCTTTTCA	46.6667	1.29737
TTACGCTAGAACTCTATATAGTTGGTTTTT	30	1.21407
ATAGTTCAATGCTAAATCTCGCTCAGTTTC	36.6667	0.712411
GCGGGCTTGGGAGACGGGAGGGTGCAGTTG	70	0.646673
TCTGGAAGCGGGTGGGGAGGCGCTTTGGGA	66.6667	0.429338
TCTGGAAGCGGGTGGGGAGGCGCTTTGGGA	66.6667	0.429338
TTAAGGGCCACTGTTTCAGCAGCGATAGTT	46.6667	0.334416
CGATGAGTTGAGGTATCAGGTTTAAATGAT	36.6667	-0.56651
CTATAACAGGGTACTTCCACAGATATCCAC	43.3333	-0.803087
TTATTTGTGCAATCCTTAGCAATACCGTGT	36.6667	1.01058
CAGCTTTCAGGTTGCGCCTTCTTTTAAGCT	46.6667	0.906771
GAGGATGGTTTTGGCCGTAGTGTAGATGTG	50	0.583688
CATTGCCAAATAACATTTGTGTTTGTTAGC	33.3333	-0.257794
GTTAGTATAAATATTAGAGTTTGCGCCCGC	40	0.803028
TTGGGCCTTAGCGCCTTAGGTATATCTTTT	43.3333	0.731185
ACGCTGCCGTGGTTCTGTCAGATACTTTTT	46.6667	0.632105
AGCTCCCGTTTATCTCGTTTGTTTTTCCCT	43.3333	0.85775
GTAGCGGTTTGGGTTCTATTGGGGCGCTTG	56.6667	0.846609
GTAGCGGTTTGGGTTCTATTGGGGCGCTTG	56.6667	0.846609
TGTAGTTGCTATGTGGTCGGGGGGGTCGGC	63.3333	1.06908
GTCATCTCATTGTCTGTTTTCTGTTTAGTT	33.3333	0.664357
CTCACTAGTTTTTGCATGTTTCTTTCTGAT	33.3333	0.508112
CTCACTAGTTTTTGCATGTTTCTTTCTGAT	33.3333	0.508112
ACTCTAGTTTGAGGTCTATAGGTCCTTTTC	40	0.997756
GTAGTTCTTAGGGTAAAATATACCGGCTCC	43.3333	0.971209
TCCTTGGCTTAGTTTACTTAGGTGGTTGAT	40	0.830582
AAAGATTACTACCCTTAGGTTCCCGCATAA	40	0.806916
TAAGTTATGTCTAGTACGTTCCGTTATCAT	33.3333	0.648067
ATTAGTTCAGGTCCCTCTTATTTTGCTGTC	40	1.18992
GTGCTGGATATTAGTTTTATGGCCAGTGCT	43.3333	0.438878
TGGGATCGGGCTCGGGTGGCCATATACTTT	56.6667	0.402912
TGGGATCGGGCTCGGGTGGCCATATACTTT	56.6667	0.402912
GATAGCTTGTTTTTTGGTTTATCTTTATGT	26.6667	0.0897542
AGGTCCATGTGTAAGTGTTGTTAGGCAGTC	46.6667	-0.640157
CTGGTTAGGAGTTGTATTCGGTTGCGCTCT	50	0.62866
TCGCACGCCTATGTTTGTATGTTATATGAT	36.6667	0.79126
GTTGATTATTTCATTACCCGGGAGTTAGTC	40	0.748824
GGCCGCGGGTGTGGGTCAGTGTTAGGGTCG	70	0.415788
ATTGGGTGGGGAGGCGAGGTAGGCCAGCCG	70	0.413024
GGCGGCAGGGGACGCGGGTGGGGGCGCGGC	90	-0.467582
TTTGCTTTTTTCAGGCTTCCCCCTTTGGTT	43.3333	1.20319
ACAGGGCCCCCTGGTCGACTTATGCTTAAT	53.3333	0.740075
GCGGTTGGGTGTTGGATTATGTAGTGGGGG	56.6667	0.690761
GGGACTTGTCTTAATGCCCTTCTTTTTCGT	43.3333	0.664259
CCTCGGGGCTGGGGGCAGGGGAGGTGGTTC	76.6667	0.595355
CTTATTGGGCAGGGTTATGTAGCCTATTTC	43.3333	0.178363
TAGAGATTTATTATTTTTGGCTTGGGTTTC	30	0.177192
TAGCTTACATAGTCATGACGTAGAGCACAC	43.3333	1.26572
TTGCTTTCCTTTCAATGCCCCAGTCTATTA	40	0.985315
TTGCTTTCCTTTCAATGCCCCAGTCTATTA	40	0.985315
TGGATACTTAGTGTTAGCTCCATGTAACTT	36.6667	0.755894
CTTAGCTAGGCTTCTATCCCGATGTCTGTT	46.6667	0.656008
AGGTTTTTTGCTGTAGCGCATGCTCCTATT	43.3333	0.651109
CTCGCTTTATTCTGCGGGGGGTTATGCCAT	53.3333	0.557999
AAGGCCCTGTGCAGGAGTTAGTTTATTCCT	46.6667	-0.211306
CAACAAGCTAACTAGGGTATCTTTCTCTTG	40	1.43054
TATCAATGGGTTTAGTGGCAGACTTCTGCA	43.3333	1.36751
GCTTATGATAATATGCCACTGGTTTTTTCT	33.3333	0.977492
AGGTGTGCCGGTGGCAGGGGGTGTGGCAGT	70	0.69582
AGGTGTGCCGGTGGCAGGGGGTGTGGCAGT	70	0.69582
TGCGGGGGCTAAGCTTTGGGGAGGTTACGA	60	0.518619
GCGCGTTTTTTCAATAGACAAAGGGGCCCT	50	-0.400329
TTATGGCTTACCTAAATGATCAGCTTAGAA	33.3333	1.12274
TGCTTCTTTTCCTTTGCGATTTTTAGTAAA	30	0.931799
TGCTTCTTTTCCTTTGCGATTTTTAGTAAA	30	0.931799
TCAGTGTCTTTGATTGTCAATCTTGGCCCT	43.3333	0.644462
AGTAGATTTAGGCTTTATCGCCATTCATCT	36.6667	0.601153
AGTAGATTTAGGCTTTATCGCCATTCATCT	36.6667	0.601153
TAGCCAACGATTAGGGTATCGGTTCGGGTT	50	0.188884
TAGCCAACGATTAGGGTATCGGTTCGGGTT	50	0.188884
TAGCCAACGATTAGGGTATCGGTTCGGGTT	50	0.188884
GTGGTCGGGATGTTAGGGGCTCCGGGGGGG	73.3333	0.111444
GCCTTTGTATCTCACTTTATTTTGTATTTA	26.6667	1.12334
CGTTATCTTATAGGGCTGGGTCGGGTTGGC	56.6667	1.0524
GTTTCATGGGTCTGGGCGTGCCGGTGAAAT	56.6667	0.850865
CCGCTCTATCGTAATAACCACTTTATGTTT	36.6667	0.597898
ATCTGTTACGGGCCTATAAGTGCAGGAACT	46.6667	0.554365
TCCTCTTGGGTTGGGTTCAAGGTGTAGTAG	50	-0.235823
GTAGTGTATCCGTGTTTCTCTATATCCCCA	43.3333	-0.282014
AGTCTGGCCTTATAATCTTGCAGTTAGAGT	40	0.788537
TGTCTTTGTATTATCATTAGTCCCTACCGT	36.6667	0.516204
TGTCTAATACTTCGTTGCTCTCTTTTCTTT	33.3333	0.315545
GGGGCGGCGCGAGGGTGGGTGCGGGGTGCG	86.6667	0.215056
TTGTAGTTAATGGGCTCCTTGCCTTCTTAT	40	0.944429
CTCGGGCAGGTGGGGCACGCCCAGGGGAGG	80	0.87768
TTGTAATAGTTTGTGCTGGTATGGTGAGAT	36.6667	0.819401
TTTAATAGGGTGTGTCTGCTTATTTCGCTT	36.6667	0.689118
AGTCATTTATAGCCGCGTCCCACATTTTCT	43.3333	0.401602
TGCTAGCAGGTCATGATGTTCATGGTTATT	40	1.13199
GTGGTTATGGTGGAAGGGTGGGTGTGGCAC	60	1.10248
GTGGTTATGGTGGAAGGGTGGGTGTGGCAC	60	1.10248
TGCTCTTTTAGCTACGTTACTGTACCTCTT	40	0.947107
AGGGTATTCTGCTATTTCGTTCTAGGTCAA	40	0.803198
TGGGTATTCGATTTAGCTATGGGAGGTCCA	46.6667	0.644272
AGTGATGGGAGGATGTTGAGGAGGGGCGGG	63.3333	0.182166
CTTCCTTACCGTTTTAGGGTGCATGTTATG	43.3333	1.19121
ATTGGTTAGGCATGAGGTAACATTCTTTTC	36.6667	0.297939
ATTGGTTAGGCATGAGGTAACATTCTTTTC	36.6667	0.297939
GGGGACGCGGGATAGTGTGGGAGAAGGGGC	70	0.144134
TAATCTTTGATTATATTACATCCAAGTTTG	23.3333	-0.242549
GCAATAGTTATTGAATAGTTGGTTCCCCTC	40	-0.651596
TATGTAGGTTTTCTCACTAACTAATCGTCT	33.3333	1.23818
GGAGGCTACCTTCCTATGGGGGAGGGTCTT	60	1.05267
GTCTTATACGCATCTAGGTCAAAGGGGGCA	50	0.945755
TAGTCGCGTAGATGTAGTGGTACTTGATGT	43.3333	0.818205
GTGTATGGCTGGTTTATAGACCTGGTTTTT	40	0.623019
GTGTATGGCTGGTTTATAGACCTGGTTTTT	40	0.623019
GCTATATGGTCTGGGTACGCTTAGGGCTAA	50	0.613358
TATCATGCTATGGTGGGATTAGGCTTTTGT	40	-0.0733136
TAGGCATCTGAAGTTAGGTGTTTTTGTAAG	36.6667	0.974699
CTATAAGTTCCTTGAGTTTATTTAGTGCGC	36.6667	0.8502
ATTTGCTTCACGCCCCTGATTAGGTACTTT	43.3333	0.79267
CCGCAAGTCTATTTAGTAGTAGTTTTTGAT	33.3333	0.539677
ATTACCAGGGTTTTGCCCCCTAACTGTAAC	46.6667	0.510958
GAAGGAGCGCGATGGGTCGGGGGGGACGAT	70	-0.00765033
GTCGGCGCCTGGGTGGGGGGGGTAGACCCT	76.6667	-0.106559
AGTTCAGGTGCTATCTTTTGAAGTCGTTGT	40	0.92032
TACTGGTAGTTGTATACGGTTCAAGGGGCT	46.6667	0.854201
CTTAGCTCTATGTTTTGTCCCTGTACCCAC	46.6667	0.747965
ACCTTGAATGCTAGTTGTTCCGTTAGGAGT	43.3333	0.682376
ACCTTGAATGCTAGTTGTTCCGTTAGGAGT	43.3333	0.682376
CCCATATCGTGTTAGATTACTGTGGTACTT	40	0.54564
AATCTTAAACCGTGTGGTATCTTTAGTCTG	36.6667	1.31286
AGTGTCAGATGCCTTCTATGTGCTCTGGTT	46.6667	0.891293
GCATGTCATGTTTGTTGGGGGGGTCAATCC	53.3333	0.881552
TCGATTGGCTAGTGTTAAAGACAGTTATTT	33.3333	0.86035
TCGATTGGCTAGTGTTAAAGACAGTTATTT	33.3333	0.86035
TGATATTGTATACTAGGTGGGGGTGTTGCG	46.6667	0.780334
ACAACCGGGTCCTGTCCCCGGGGCGGGGGG	80	0.613026
ACTTCTAGTCCGCTCTTTACACTGCTTAGC	46.6667	-0.0437319
AATGTACCACCTCTTTTTGGGTATTTTCAC	36.6667	1.0476
GTAGCCCTATCCTTAGTCGCATGACAAGTA	46.6667	0.871643
AATCCCCCCGCTCAGTACCCCGGTTACGCT	63.3333	0.824275
CCGCCCACATGCTTCCTAATCAGTCCCTAT	53.3333	0.567155
TCTGGTGCTCTAGCTAACCGTGTTAGGGAT	50	0.457569
TCTGGTGCTCTAGCTAACCGTGTTAGGGAT	50	0.457569
TGTATTTCAGGCATAGATGGGTACGGCTTT	43.3333	-0.210712
CATGTTTGATATTTGGGGTTATATGCTGTT	33.3333	1.03553
GTAGGAAAGTTTGCACTATTCTATTCTGTT	33.3333	0.969991
AGCGCAGACTTTGGTAGCCGGTGTGTAGAT	53.3333	0.762438
CCGTTTAAGTTTGGATTGGGTGGTCTGATT	43.3333	0.330938
CCGTTTAAGTTTGGATTGGGTGGTCTGATT	43.3333	0.330938
CCGTTTAAGTTTGGATTGGGTGGTCTGATT	43.3333	0.330938
ACAGGATTTCGTGTAATAGTTATCTCTGTT	33.3333	1.04469
TAATCCTAGGCTCTCTGTCCCCACTAGCTT	50	0.91155
TCTGCCTGTAGTTTAGTGGTCATGTTGCTA	43.3333	0.574598
TTACTTTCCTTTTCCCTTAGTGTGCTTCTC	40	1.27925
ACTGGTTGTGCGTATAATGAGGTAGTGTCG	46.6667	1.14221
CAAAGGTTAGGTTCATGTCTCTTGACCGGT	46.6667	0.976964
CTCGGTATGTCAGGTTAAGCGAGTGGGGGT	56.6667	0.704592
CTCGGTATGTCAGGTTAAGCGAGTGGGGGT	56.6667	0.704592
TTATGGTGCGACAGTATGGTATTATAGGCT	40	0.35975
AGGCACGTAGTACGTCAGGGTGGGCCGCCG	70	0.354331
AGGCACGTAGTACGTCAGGGTGGGCCGCCG	70	0.354331
TAATCATTTGCTTTCTTGTTTGCACCAGTC	36.6667	1.80835
TAATCATTTGCTTTCTTGTTTGCACCAGTC	36.6667	1.80835
TAAGCACTAGCTTACCGTTCATTATCCATA	36.6667	0.766315
TGGTTCTGACGTTTGTGGGGGGAAGGTGTT	53.3333	0.568052
TCCGTATATATGGGCTGCTATGTCCTCCAT	46.6667	-0.97927
TCCGTATATATGGGCTGCTATGTCCTCCAT	46.6667	-0.97927
TCTTAAGCTTATATATGTTTTTATGTGTCC	26.6667	1.29133
GTGTGCTAGGGTCGTGGCGGCTGGGCGGCC	76.6667	1.28099
TGGGTCAGTTTGCTTTGTATGTCCGCACTT	46.6667	1.10421
GTAGCTTTGATTGGGAGCTTTTAATCCGTT	40	0.9694
GGTGTGGGTTTCCCGGGGTGGTGGGCTGGG	73.3333	0.894569
ATTATTCAGTAGAACGGGGTTTCTGAGTTC	40	0.849936
AGCGTAGGTGCTGCCGGGGGGTGCTGTGAA	66.6667	0.601305
CAGGTTGTTCCGTGCGGCTATACGGTGTTT	53.3333	0.58372
TAGTATTCGGCCTAGGTAGGTTCGCTTAAA	43.3333	1.06923
ATCTTATAGACTTGTCAGGGCTATTCTGTT	36.6667	0.974312
TAGGTCTGTAAACACTTAGATTATCTTTGT	30	0.873524
TTCACCTTGCTTGTCTCTTTTCACAGTTCT	40	1.48375
TTCACCTTGCTTGTCTCTTTTCACAGTTCT	40	1.48375
AATGTGTATGTTATCTCTGTATCTTCTGTC	33.3333	1.28962
AATTCCTAAGGTAGTTGGGTCATCAGCCTT	43.3333	1.05542
AATTCCTAAGGTAGTTGGGTCATCAGCCTT	43.3333	1.05542
TATGATAGACCACATCTATGCTATGTAGAT	33.3333	1.05101
CTGGGGCTGGCTGGAGGTGGGTGAGGTGGG	73.3333	0.997052
CTGGGGCTGGCTGGAGGTGGGTGAGGTGGG	73.3333	0.997052
CTGGGGCTGGCTGGAGGTGGGTGAGGTGGG	73.3333	0.997052
ACCTTGAGATGCTTCTGTAGTACAGGGCTA	46.6667	0.982298
TAGTAGAATGTTTGTCGTAGCGGTATTTTG	36.6667	0.892863
ATGGTTATTACGTGAGCTTAGGCGGGGTTG	50	0.790177
ATGGTTATTACGTGAGCTTAGGCGGGGTTG	50	0.790177
TGTGTCAGTTGCTTACCTAAATGATAACTA	33.3333	0.720312
ATTGTCAGTTTTTTAGGGCCAGTAAGGGGG	46.6667	0.718565
ATTGTCAGTTTTTTAGGGCCAGTAAGGGGG	46.6667	0.718565
GCGCATATTTAATACCTATCCTCCTTTCCA	40	0.696036
TTTATGCAAGCTATTTTCCATGCCTTAGGT	36.6667	0.687463
GTGGGTGTTTTGTTTGTACCGTTAGTCAGC	46.6667	0.607663
CCCAGTGGCATGGCTATGCCTATTTTAGTT	46.6667	0.365535
ACCTAGTCGATGAGTGTCTTTGGGTTAGCT	46.6667	0.628711
CCCTGTTAGGCTTTACAGCTATGTGTGCGT	50	0.58337
CCCTGTTAGGCTTTACAGCTATGTGTGCGT	50	0.58337
TTTGCTAGCCTCAGGTGCTTGTTACCATTT	43.3333	0.534779
TGGGTGGTCTGTCTGGGACTTTACGCTTGC	56.6667	-0.379491
GAGCAATACTTTTCTTGTTGGTTAGTTGAT	33.3333	1.03057
TCGGGGTTACTTAGGCTAAATGTTCTGCAC	46.6667	0.711688
CTCATTATATGCGATAGTGCATTCGTTTTT	33.3333	0.648544
AGGGAGGTGGGCCGAGGGGGGGAACCGCGG	80	0.361772
CGGTAGCTCTCAAAGTTGACGGCGGTTCTA	53.3333	-0.26811
AGCGCAGTGGCATTTTACTTTGTGGCCATT	46.6667	-0.382021
TAGTTGGTGTCTGAGTAGCACTTTTCTTTC	40	1.04416
TTTTCCTACCGTATTGTGATAGCTAGGCTT	40	0.878155
GGGTGGGTGCCATGTACTTGCTATCTCAGC	56.6667	0.696085
GGGGTCTTTCCATGAGCTTAACGTATTTAT	40	0.653524
ATGAGTTATCAGAGTCGATATAGTGTAGGC	40	1.14026
CAGGTTCATTTTTGCCGCTATTGGGCTCCT	50	0.894189
TCCGGGTCGTAATGTATAGGGGGGTTTGTT	50	0.60721
CGGCAATATTGTTGGGTTTGTTACATGGTT	40	0.38598
GGGCAAGGGTCGCCGCTGGCGGAGGGGGGG	83.3333	0.250253
AGGTTGCGCATTAGTTCGGTCTTCTTCCCG	53.3333	-0.637546
TACAGTATGTTTCCCGTTAGTCGATTTGTC	40	1.44991
ACTTGGCAGTAAGACTTTTGTGTTAGCACT	40	0.694378
ACATTAGGTCCAGGTCAGCGGGGTAGGCTG	60	0.566975
ACATTAGGTCCAGGTCAGCGGGGTAGGCTG	60	0.566975
ATGTTGGGTACTGGGGTAACGGTGTGGTCG	56.6667	0.32682
TAAGTAGGGATACGCACGGCTTCATATTTT	40	0.322803
TTGGGGGTGGTACGGTCAGTGTGCGGGGGT	66.6667	-0.675859
GCTGTCCAGGGTAACGTGGGGGTGGTTCCT	63.3333	1.02415
GGTCGATTATTACATTTGTGTTCGCCTTAC	40	0.947756
TACAATGTAGATGCTTTAAGTACCACTCCC	40	0.933359
TACAATGTAGATGCTTTAAGTACCACTCCC	40	0.933359
GTGGCGCCGGTAATGGGCTAGTGGTATCCT	60	0.500021
TCATTACTGGTCTCGTTAAAGGCTTTTCTT	36.6667	-0.470894
GATTAGCGCACTTGTTGCTTGGGTTTAGCT	46.6667	-0.612889
GAACTCAGGGCAAGTGTTCTCTTGCACAAT	46.6667	1.48967
AGCCTTATTCTCTAGTTGCCTTGAATATTG	36.6667	1.09278
AGCCTTATTCTCTAGTTGCCTTGAATATTG	36.6667	1.09278
AGCCCGGTATTCTAGTATCATTCATAGCCT	43.3333	0.859343
TAAATGTTGCTTCTAGGATGTTGTTCCATT	33.3333	0.759937
TAAATGTTGCTTCTAGGATGTTGTTCCATT	33.3333	0.759937
TAAATGTTGCTTCTAGGATGTTGTTCCATT	33.3333	0.759937
GGATGGGATGGGGGTGGTCGGGCCGAGCTG	73.3333	0.566839
CCGTTAGCAACTGGGTATGTGGGGCGAGGT	60	0.923472
GGGCATAGGTTCCGCCGGTTCAGTAGATGT	56.6667	0.532027
TTAAGTTAGTTTCGAGGTGTTCTTGGGCCA	43.3333	-0.35256
GTCTCAGGCCGAGAGGGGTGGCTGGGTAGG	70	-0.603359
TTTAGTGTCTTATTTTACCCTGGTTGTGGG	40	1.3718
TGCCTTACTTAGTACTTGTCCGTTTTACAA	36.6667	1.20899
TGGTAATATAGTTACTCCAAGGTTACCCCT	40	1.07397
TGGTAATATAGTTACTCCAAGGTTACCCCT	40	1.07397
AGGACATAGACTTAAAAGATAACCCCCATA	36.6667	0.909588
AGGACATAGACTTAAAAGATAACCCCCATA	36.6667	0.909588
AGTAGTGTCAGGCGGGGCTGGGGTCATCCT	63.3333	0.69442
CAAGGTAGTTATATTTGCCCTGTCCCTCCA	46.6667	0.656678
AGGGCTGTGCCTCTGGGTGTGTAGTGGGAC	63.3333	0.6365
CAGGCAAGTGGGTTGTATTTTTCCTATGCT	43.3333	0.411248
CAGGAAAGGGCGACTGGTGGGGCGGTGGGT	70	-0.142915
GTTAGGGTTCAGGGGTGCCCCGTGAGGATT	60	1.245
CTTTGTGAGTGCGGGTTTACTGAGTTTCTT	43.3333	1.0836
TCTTTGTGGGTATAGTTTTCTTGTGTAGAA	33.3333	1.0836
ATGTCTTAAGCTGGTAGTTCGTTAGCCTAC	43.3333	0.799072
TGTGTGGGGCGGGGGCAAGGCGGGCGTGGG	80	0.758482
CATTCTTGTCAATGATTTAGTGCCCTAGTC	40	0.680575
GATTTGTAGTTTATTGGCTCAATGTCTGTA	33.3333	0.100793
GATTTGTAGTTTATTGGCTCAATGTCTGTA	33.3333	0.100793
AGTATTTTAGTAGCCTTCTAGGTGAGGCAT	40	1.03038
AGTATTTTAGTAGCCTTCTAGGTGAGGCAT	40	1.03038
CGCTTGTAGTTTAGGTTATATTAGTCCATC	36.6667	0.892073
TTTTGGCGTTTGTAAAGTTTTGTGTTTTAT	26.6667	1.18162
TTGATTGCATATTAGGCCTTATGATTACGT	33.3333	1.13353
TGCCTTAATCGTTAGGTTCAGGCATGTGTA	43.3333	1.12175
CACCCCCCTTTTAGGCTCTTTAGTACTAGC	50	0.955742
AGTTCGCCTATACCCATTATTTGTTATAAC	33.3333	0.910461
CATGTAGATGGGATTGGCATATGTGTTTTT	36.6667	0.223803
ATGGGTAAACTGATCAGGGCGGGGGCTGCT	60	-0.27023
ATAGGGCTCTTAGGTCTTATTCTCATTCAG	40	1.02078
GCACTAATCGCGTTCATTTTTCCTGTTATT	36.6667	0.603003
TCAGCACGAGTTTCCGAGCTAGGTCGAGTT	53.3333	0.510817
CCCTAAACTGTGTGCTATCTGATATATGCT	40	0.324731
GTAGCAGGCATCTTTTCGAGTAGCCACAAT	46.6667	-0.997197
TTAAGGCTACTTACGTGTATTGGGGCCTTT	43.3333	0.807031
TTAAGGCTACTTACGTGTATTGGGGCCTTT	43.3333	0.807031
GGGGGGTTTTGAGGATTTATTACTACCTGT	43.3333	0.654839
GGGCGGCCATTATTCCGTGGTTTTCACATT	50	0.270718
GGTTTCCTTTCCGCTGCACTAGGTACTTTC	50	0.170141
TGCTAGCTTTACTGTGTTCTTTCAGGCGTC	46.6667	1.33932
GAGAACCTCCATATATGCCTTAAGCCATTT	40	1.29617
GAGAACCTCCATATATGCCTTAAGCCATTT	40	1.29617
GGGTGTCGGGCCCGTGCCGGGTAGGGCCGT	80	0.911341
TAGGTCAGATTGGGGTGCACCGGGACCGGG	66.6667	0.535493
TAGGGGGTTCTTTATATGCGCATATAATGC	40	1.37362
TAGGGGGTTCTTTATATGCGCATATAATGC	40	1.37362
TAGGGGGTTCTTTATATGCGCATATAATGC	40	1.37362
ACGGTTTGTGTTGTATAACCAGCAACACTG	43.3333	1.15765
TAGGTCAGGACTTGCTTCCTCCGTTTCCTT	50	1.10545
CCCGGGGGGTTCGTTTTAGTAGGTTTTTTC	50	1.07546
TCAAATATATTAAACGCCATTTTATTCCCC	30	0.9467
TATACACTTCGGTGTTTTGGTCTCCCTCTT	43.3333	0.740806
GTGATCAGTAAAGGGCAGCGTTGGGTGGCT	56.6667	0.710357
TCTTTACACTTAGTGCCTTTACCTGGCGGT	46.6667	-0.195352
ATAGGATAAGATTTCGGAGTTCCCATATGC	40	0.65811
GTATGACGCTATTTGTAGTTTCAGGCTGGT	43.3333	0.333104
GTAGTTGTATACCTGTGTCAGGAGTTGGGG	50	0.934884
ACTACTAAACATAGCACTTTCTGTTCTCCT	36.6667	0.783296
TGCTAGTGTGCTGTGTAGGTATGAGGTGGG	53.3333	1.39784
TGCTAGTGTGCTGTGTAGGTATGAGGTGGG	53.3333	1.39784
TATACTAGGCAAAGGGTTATCGAGCGCGTC	50	1.24555
CATTCGTTTTGGTGGTCTGGGCGTTAGGTT	50	0.984238
AGTCAGTTGCAACAGCTGCTCTTTGTTTTT	40	0.977793
AGGTTGTTTGCTTCTGTTTGGTGTGGCCCT	50	0.495954
TTTAGTTTCGTACCGAAAGTCGGTAGACCT	43.3333	0.205333
TTATAAAGGGCTTAATGCTCTCCGCCATTC	43.3333	-0.65321
GTTTGTTATCTATTAGGGTCAGGACTGGGT	43.3333	1.20309
TTAAACGGGGTGGCTAGTGCATATACATTA	40	1.16593
TCATATGGGCTGTGCCAGACTTATCTTTAT	40	0.904937
TTATGTTATGTTCCAACTTAGCTCCTACTT	33.3333	0.860729
TTATGTTATGTTCCAACTTAGCTCCTACTT	33.3333	0.860729
TTATGTTATGTTCCAACTTAGCTCCTACTT	33.3333	0.860729
GGCGGTTCCCCTTGTGTGTTTTAGTAGCAT	50	0.783664
GGCGGTTCCCCTTGTGTGTTTTAGTAGCAT	50	0.783664
CGTTTGGGTGGCCGCGCTGGGTGAGCGCCT	73.3333	0.698078
AGGCCGTGATCACTGTCCCCATTTTGGCTT	53.3333	0.682253
TGCGGGGCGTTAATCTTATGTTTCATTTAT	36.6667	0.58097
GAACTGGGCTGTGGGAGTGATTTGGGCATT	53.3333	0.54873
AGTTAGGTGTTCGTAATCGTGGGCTGGTAC	50	0.363476
AGTTTCTTGGTGGGTGCCTTGGGGAGGGCC	63.3333	0.315221
CCCAGGCTAGATGGTTGGGCGTTCAGTGGG	63.3333	1.10901
ACTAACTTGTGGTATACTATCCCCTTAGCG	43.3333	0.905225
ACTAACTTGTGGTATACTATCCCCTTAGCG	43.3333	0.905225
CCCCTTCCCTTCTGCCTAAGGTATCCGTTT	53.3333	0.841273
GGGGATGTCTCGGGGGGTGTTATCGATAGT	56.6667	0.513881
GTGTACCGTCCGAGGTGCTTGGGGGGGTCT	66.6667	0.472417
ATTGTGCATTGTTTTATATCTCTATCTGTA	26.6667	1.46613
CGTTGTTGTCGGGCCACATTGCTTAGCTAG	53.3333	1.10021
CGGTTGATTTCTCCATAGTGAGGTAGTGCT	46.6667	0.930282
CGGTTGATTTCTCCATAGTGAGGTAGTGCT	46.6667	0.930282
CGGTTGATTTCTCCATAGTGAGGTAGTGCT	46.6667	0.930282
TTGTGTTGTTAACTAGCTTGCGTACCTCTT	40	0.877145
GTAGGTTAATAACTTTGCCGCCGTAGGGCG	53.3333	0.774536
AGTATGGTTGGGGCCCCTTGAACCCTTGAG	56.6667	0.458601
AGTATGGTTGGGGCCCCTTGAACCCTTGAG	56.6667	0.458601
GTAGGGACTGTTATGGGGACGGGTTTGCCA	56.6667	0.414252
ATAGGCCTTCCCTTGTGTGTTGTGGTAGTT	46.6667	-0.540648
GGTTGTTCTGTCTCTTATAGGTAGCCCCCT	50	1.36524
AGGTATTTTGTTAGGGCTATAGTGGGGCAT	43.3333	1.04782
AAGGTGGCGCCGCTCGGTCGTTAGGGGGGT	70	0.613691
ACACGTGGGTAGTTGGCACTTGCTAGTACT	50	0.497956
ACACGTGGGTAGTTGGCACTTGCTAGTACT	50	0.497956
TACGTGTGTTTATGTTTAGTTTGTCAGGTT	33.3333	-0.952178
CTAAGTTCCTCTGTTTATTTTGATTGTGGT	33.3333	1.33281
CTAAGTTCCTCTGTTTATTTTGATTGTGGT	33.3333	1.33281
TTCGGGAGGGTGGGGACCCCGCCAAAAATA	60	0.756144
TTGGTGGGGCCCGTATCCATAGGCATTTTT	50	0.606918
CTTTGGGCTGGGCAGGTCTAGGGGGATGCT	63.3333	0.582115
CTTTGGGCTGGGCAGGTCTAGGGGGATGCT	63.3333	0.582115
CGGACTCAGGCGGGGGGGCCTTTAGAGGGG	73.3333	0.459593
CATTCTGTAGCTCTCCCCGAGTTTGTTAGT	46.6667	0.38906
TAGCTATTTTATGTATCAAGTTGCTAGCTA	30	1.24881
CCATTTTTTATAGTAGTTGAGAAAAACTGT	26.6667	0.834426
CCATTTTTTATAGTAGTTGAGAAAAACTGT	26.6667	0.834426
GTAGGCCGCCTAGGTCGAGGGTGTCTATAC	60	0.723323
TGCGCTGTTGAAGCCTTTAGACTATTTCTT	40	0.656044
GATAGGAGGGCTAACATTTTTCCCTGTTCT	43.3333	0.531811
GATAGGAGGGCTAACATTTTTCCCTGTTCT	43.3333	0.531811
ACCAGGTAGCACGTGGGTCAGGTTGGGCCG	66.6667	0.178795
ACCAGGTAGCACGTGGGTCAGGTTGGGCCG	66.6667	0.178795
ATCATATTAGAGTTTTAACCTTAGGCTTTG	30	1.0152
ATCATATTAGAGTTTTAACCTTAGGCTTTG	30	1.0152
CTATTACTCATTTAGCTTATCGTTCCCTTG	36.6667	0.97585
TGCTGTAGGGGGTTGGTGCCAAGTTGGCAG	60	0.900233
TGCTGTAGGGGGTTGGTGCCAAGTTGGCAG	60	0.900233
TCCGTCGTAGTCAAGGCGGGGGGTAGGTGT	63.3333	0.879913
TGAAGGAAATCCCTATAGTCCCATTAGCAC	43.3333	0.797563
TGAAGGAAATCCCTATAGTCCCATTAGCAC	43.3333	0.797563
TACTTGGCCCTTTAGTTCCTTGTAGGTAAT	40	0.703501
TCATGCTAGGTGAAGGGGAGTGGGCTGTTG	56.6667	0.557581
AGGTTGCGGGGGCGGGCTGGCCGCGGGTTA	76.6667	1.08206
AGGTTGCGGGGGCGGGCTGGCCGCGGGTTA	76.6667	1.08206
TTGGTGGTTAGTTTAGCTACTTCTGGCTCT	43.3333	0.890575
GGGGTGGCTGTATTATGTAGCGCTGCCTAT	53.3333	0.675186
AGCGATATGTCTCGGGTTCGTTTAGGTGAG	50	0.257518
TAGCAACTGGTTTAAATGTCAGATATAACT	30	-0.120589
AAGATGCTAGGCCGTTTCATGTTATCTGAC	43.3333	-0.395036
ACTTGTTAGCTCTCATTCCTCCCGCTCTAT	46.6667	1.06639
AATGTCTTTGGGTAGCTGTACTGATTTTTG	36.6667	0.687526
GAGTGAGCGGGTTTGCGCATTATTCTTTAT	43.3333	0.297067
AGCTTAAGTGTTTCTGCTAGTCCCTGTTTG	43.3333	0.543902
AGCTTAAGTGTTTCTGCTAGTCCCTGTTTG	43.3333	0.543902
CCCAGGGTTATAGTCCATCGTATGTAAGGT	46.6667	0.232629
TTAGATACGTGGGTGTGCGGGGTGGCCAGC	63.3333	-0.257236
ATTGTAGAACTCTTGGCTTCACGCTGCAAA	43.3333	-0.720606
CTTTGTCTATAGTATCTTCTTACGTATTAG	30	1.15387
GTTCTCATTGTAAAGGGTCTGGGTCTATAG	43.3333	0.773662
GCAATATCTCACTAGCATTTATCAGATAGG	36.6667	0.773662
TGTGCGCCGTGTTTGTTATTGTTATTCTTA	36.6667	0.698246
CGTTTTATAGGTTACTGTACCTCCGCCCCA	50	0.635129
TCACATAAGCCTTTCTAAGCCTCAGCCATT	43.3333	0.60794
TCACATAAGCCTTTCTAAGCCTCAGCCATT	43.3333	0.60794
TTTATGTGCTGGTGTCAAGAGGGTCTGTGT	46.6667	-0.110389
GTAGGATCGTGCATCCCCCCGTTGAGTCTT	56.6667	1.26538
CTCAGGGGTGGTTTGGATGGAACAGGTTTA	50	1.17761
GTGTCGGGGGGAGATTTTGGTATGCGTGGT	56.6667	0.743907
ATGACTTGCGTTTGCTTTCAGGTGCCATGT	46.6667	1.09665
TAGGTAGACATTCTGCTTTATTTGAGTGAT	33.3333	1.07785
TAGGTAGACATTCTGCTTTATTTGAGTGAT	33.3333	1.07785
GGGGTTGGTGCCGGCTGGCTGCGGGTCAGT	73.3333	0.881708
GGGGTTGGTGCCGGCTGGCTGCGGGTCAGT	73.3333	0.881708
TAGCACATGGTAGAGGTATTATAGTCGCTT	40	0.927898
GAGGGGTGTTAGGTTGGCGGCGTATGTTTG	56.6667	0.742125
TGATTTCTTTATTGGCTGCTTACTTTTTCC	33.3333	1.26983
CCATTGTTGATCGAGTGTAGTAGCTTTTTT	36.6667	1.17655
ATTGTTAGCTTGGTTTGACCAACCATTAGC	40	0.852113
ATTGTTAGCTTGGTTTGACCAACCATTAGC	40	0.852113
TGTCCCTCTTTAGCTCTCCGCCATTCACAT	50	0.749642
AGGCGTAAGTGGGGCTCTGGGCGTGGCCTT	66.6667	0.481329
AGTAGTTTTGTTTCTAGCTCGCTTTCCATC	40	0.00189183
GTAGACTTTTGTTCAGGGGCTTCATAGGGC	50	1.0293
AGCTACTATGCTAATCACTAGGTTCCTTTA	36.6667	0.973673
TTATGTAGGAAGTTATTACTATATGTAGGT	26.6667	0.828452
TCGGTAATATTAGATTTATTGAGCCGCTAA	33.3333	0.751593
CTCACAGTAATGCTTCCCGAGTAGTTTTTT	40	0.564103
AGGTAGTGGGTAAGCACTCTAGGCGTTCCA	53.3333	0.225836
GTATCGCCAGGCATAAACATTTGCTTTTAC	40	0.778149
GTACAGGTTACAGGGTTTTCCCAACTTTTT	40	0.755429
TCACTCTTAGGTTTCATTATTTTATGTTTT	23.3333	0.701955
AGCTCCTTATTGTACATATCTATACGTTTG	33.3333	0.602299
CTAGGCCCACCTTCTGCCGTACTTTTATAT	46.6667	0.593877
TCACATTAGAGCATTTTGCTTCGCATTTTT	33.3333	1.11701
TCAGTCCTGGGCGGGGTCTGAGGGGCGATG	70	0.759284
GGGCACGGTAGGGTTTTGGTTGTGGGGCTA	60	0.55233
GGGCACGGTAGGGTTTTGGTTGTGGGGCTA	60	0.55233
CCGGGAGTAGGGTGCGGGGGAAGCTGAGTT	66.6667	0.534469
CGTGTTACAGGTCCCTGGGTAAGGGGGGGG	66.6667	-0.187899
TGTTTAGACTCTTAGCCGGGTATTCTGGTC	46.6667	-0.360105
GTACATGTTGCTTTCTAGGCCTTTGGTACT	43.3333	1.04961
AGATCCTTTTAGCTAGTTTGGTTTGGTCCT	40	0.833174
CTGTCAACGTTGGGCGGAGGGTGGGGCGGA	70	0.786189
GTGTTTGAGGTTTTCTCTTTTCAGGTGGTG	43.3333	0.772769
CGGGTTGTTAGGTTAGGGTGTGTGGTGCGG	60	0.725832
CGGGTTGTTAGGTTAGGGTGTGTGGTGCGG	60	0.725832
ATAAATAGATAGTTTAGCGTAGGTAAGGTT	30	1.3768
TCACACGTATATCGGATAGGGCTAGACATT	43.3333	1.04219
TCACACGTATATCGGATAGGGCTAGACATT	43.3333	1.04219
TAATAGGGGCCGAGCATAATGTTGTCGGTT	46.6667	1.03989
TTAGGTAGTGCATTGTTATGGTTTGTAATG	33.3333	1.02166
TTAGGTAGTGCATTGTTATGGTTTGTAATG	33.3333	1.02166
GCCATCCAATAACCTAGGGGGTTTAGTTTC	46.6667	0.996957
GCCATCCAATAACCTAGGGGGTTTAGTTTC	46.6667	0.996957
GGGTGGTATTTGGATCTTGGTCTTAATAAT	36.6667	0.904265
GTTGGGGTGTCGTGTTTTGGGCGGGTTACT	56.6667	0.889723
CGCGGGCACTGGGCTGGGGCTTTATTGGGG	70	0.689348
CGCGGGCACTGGGCTGGGGCTTTATTGGGG	70	0.689348
ACAAACCTTACGTAATGGGTATATACGGTT	36.6667	0.678595
AAAAGGCTTACTTTACGTAGAGCCAGTAGT	40	0.133459
CCGTGTTTTAATCGACCCTTGTTTGTCTTT	40	0.0284677
CCGTGTTTTAATCGACCCTTGTTTGTCTTT	40	0.0284677
TCGTTAGTTGTAATATTGGGCTCTGACTAA	36.6667	-0.420583
TTGTGCGCGTCTAGGCTGGGATTAGTGGGT	56.6667	-0.686948
TCAGCTTGGGGGGTTTTCCTTAGTGTCTAA	46.6667	1.05942
GGTGGGGCGTGGGGCCCAGTTCTGAGGTTG	70	0.958174
GCAGAAGGTTTGTGTTGTGCATGGGGTCTT	50	0.898585
AGGGCAAACGTTCTCCAGCTGCCCGTTCAT	56.6667	0.88613
AGGGCAAACGTTCTCCAGCTGCCCGTTCAT	56.6667	0.88613
GGGGCAGGTGGTTGGCGGGGCAGGGAGTAA	70	0.655494
TTTGCCCATCTCAGTTTTGGTTCTTGCTCT	43.3333	0.650219
TAGCTGCTCTCGTTCGGTTATTTTTAGTCT	40	0.596812
TTTCCGCATATCATTCTAGGCGAGCTAGTC	46.6667	-0.108693
TTCGCCAGTTAGGGCCTTGCCGCTAGGTAC	60	-0.374146
GGCGTGTCTAAGGGCCATACGGGGGGCAAG	66.6667	-0.48457
TTAGTATTTTGTTGTTGGCATTGGCTGTTG	36.6667	1.38305
ATGTGCGGTTAGGGTCAGTTTGCATGCCCG	56.6667	1.06229
AGGATAACAGGTCCCGGCTTTGTAAACTAT	43.3333	0.890544
TAGATGTAACACGTTACAGTGGTGGGTCAT	43.3333	0.869934
ATTTCCAATGAATGGTGTTAGGGTCCCGCA	46.6667	0.807851
GTGCTGGGTCCTGTAGGTCATACTGTTGAT	50	0.757766
CTATGCTAGGGCTGGGGGGAGCACCTTTAA	56.6667	0.624054
CTATGCTAGGGCTGGGGGGAGCACCTTTAA	56.6667	0.624054
CTATGCTAGGGCTGGGGGGAGCACCTTTAA	56.6667	0.624054
GGCGTGCCAGAATGCTTTTCATCCTATTCT	46.6667	0.6069
CTGGTTTCCGCAGCACAGTGTCTAGGGTAA	53.3333	0.457969
ATGCGCGTAGTTTATGTACTGTGCTCTTTA	40	-0.550465
GATATGCTTGGTTGTGTTATGCAGGCTCCT	46.6667	0.680355
CAATGTACATATCACCTACCACGCTAGGGT	46.6667	0.546613
TGAAGTCCATTTTAGACAGGGTATGGGCAG	46.6667	0.470076
GAATGTCGGGGGCTAGCAAGTTAGGGCCGG	63.3333	1.16039
TAGTTTCTTGCTAGCCTTGCAGGTTTTATG	40	0.985732
GTAGTCTTTGGGGCTGCCTTTGACCTAGAC	53.3333	0.711258
ACCCCTTGAATGTTTAGAAATGTGCTTTTT	33.3333	0.674962
TTATCTTTGCCATACTTAGTTTTTTGGATT	26.6667	1.05687
TTAAAATGGCCTTATTACTAACATGCGACT	33.3333	1.02222
GCTAAACCAGGTCTAGCTTTATGTCCTGGT	46.6667	0.48995
GCTAAACCAGGTCTAGCTTTATGTCCTGGT	46.6667	0.48995
AGCTTGTCGTTAAGAGGGAGGTATGGGCGG	56.6667	0.117766
TGTCTGTTGCCTTAGGTGCGTCCCCGTTTT	53.3333	0.794903
TGTCTGTTGCCTTAGGTGCGTCCCCGTTTT	53.3333	0.794903
TCCTGCAGGGCATTTTTCACATGTTTTGTT	40	0.794903
TATTTGTTAAGTCTGCAATGCAGGGTCAGG	43.3333	0.763959
TTCCCGGCTTGGGTTTGCCTTGTTTAAATG	46.6667	0.630636
TTCCCGGCTTGGGTTTGCCTTGTTTAAATG	46.6667	0.630636
ACTGAGGGTTTTCAGTCCCGTTTTTTACCC	46.6667	1.18208
CCCACTCACATCTTACTTTTAGTTTCATTT	33.3333	1.01813
TAGATAGCCCTCTGCGTTGCCGCTAGTTTT	50	0.942648
GTGCTGTTTCCTTTATGTTAGCAACTCCTT	40	0.79476
GTGCTGTTTCCTTTATGTTAGCAACTCCTT	40	0.79476
GTGCTGTTTCCTTTATGTTAGCAACTCCTT	40	0.79476
GCTGTGGTTGGGGGGGGATGTGGTGTGCTG	66.6667	0.693014
GCTGTGGTTGGGGGGGGATGTGGTGTGCTG	66.6667	0.693014
AGCCAGGTTCGACCCTTTCTTTTATAGACA	43.3333	0.406819
AAAGGCAGGGTGCGGGGCTAAGGTGTTAGG	60	0.361295
TCGATTGGGAGCGGGTGGGGACGTGGGGCG	73.3333	0.182084
TAGAACCTGTTTCATGGGTGGTTCGTTGCA	46.6667	-0.00336172
TAGAACCTGTTTCATGGGTGGTTCGTTGCA	46.6667	-0.00336172
TTTAGTGAACTCTAGGGCTAGGGCGTTCTG	50	1.6236
AGTATTTATGTAGAGGATAGCGATGATTTG	33.3333	0.965215
TCCGCTGAGTAAGTTCATATAGCTCTTAAT	36.6667	0.976676
CAATATTGTAGTTTTTTATCATCTATGCCT	26.6667	0.963399
ATCTTTATGTGTTCTTGCTTGTAGTCTCGC	40	0.824895
TAGGTGAGCCCCAGGTGCGTGTGGGTCGGC	70	0.540673
AGTTGCATGTTTAGGTGGGTGGGTGGTGCG	56.6667	0.529217
GAGCGAAGTGTTTTATTGGGTTTGGTAGGG	46.6667	-0.47404
GGTTCGCCCCGGGTGGGAGGAGGGGTTGCA	73.3333	1.27254
TGGTTTTAACGGTAGGGCTTAGAGGGCTAC	50	1.25624
GCCCCTATTTCTAGTTGTGTAACCCATGTC	46.6667	1.21627
TTATTTTGACTTTCCGATATAGGTTTACTA	26.6667	1.069
TAGGCGGCAGCAGATAAATGGGTTAAAAGT	43.3333	1.02002
TAGGCGGCAGCAGATAAATGGGTTAAAAGT	43.3333	1.02002
GCGAGGGGGAAGGCCAGGGAGGGGCGGGCG	83.3333	0.825079
CATCCCTTTTACCAGGGGTGGGGGTCCCCC	66.6667	0.791411
ATTGACTTTAGGTATTTATGTCAGGGGTTG	36.6667	0.764263
ACCCCTGTCAGCCAGTGTCATAGATTGTTT	46.6667	0.671274
TAGCGAGCCTTGTTGTGTGGGTCAGTCGCT	56.6667	0.653374
TAGTGCCCTTTGTCCGGCTAGCCTTATCCC	56.6667	-0.108284
CCGTTGTAACCCTTTTGATTTGAGCTTAGG	43.3333	-0.278325
GGTTTGAGAGAATAAAGTCCTAGTGTTGCT	40	-0.444619
GTGTGTTAGGCTTAATACCCTAGCTGGACT	46.6667	0.477484
CCTTTTATGAGAATAGCAGGGCCCCCTAAG	50	1.18143
TTCTGCTAGGTTTAGGTTGGTATTCAAGTT	36.6667	0.989108
CCCTTACATTAGGTATGCTCTGGGGCCGTG	56.6667	0.857962
TGGTACATGTTCTCAGGAGTAGGGTCAGCG	53.3333	0.7587
AGTCCTTTAGACTCTTATTTGGCCCCACAT	43.3333	0.618061
AGTCCTTTAGACTCTTATTTGGCCCCACAT	43.3333	0.618061
AGTCCTTTAGACTCTTATTTGGCCCCACAT	43.3333	0.618061
TCGTTGCACGTTTCAAAGGGAAGGTTAGTT	43.3333	1.54809
TAGATAGTAATCAGTTCTGTGCGGTACCCT	43.3333	1.20111
TCTAGGACTTTGTGTTAAACTTTAGTGAAT	30	1.13222
ATTTTGTTGCGCGTTCGCGGATGTTAGTCT	46.6667	0.95649
ATTAGTTCGTTAGGGCAGGACTCTATGTAC	43.3333	0.900246
ATTAGTTCGTTAGGGCAGGACTCTATGTAC	43.3333	0.900246
ACGGCCTACGGTGCGGTGCTGGAGTGGTTT	63.3333	0.793937
AGCAGCCAGGTATTTAGTATCATTTGGGGC	46.6667	0.776307
TTCGCGCACGGGTTCATATGTTTTTGTTTG	43.3333	0.436192
TTCGCGCACGGGTTCATATGTTTTTGTTTG	43.3333	0.436192
TCGAATAGGGGGTGTTTGGCTTAGCACATG	50	-0.469262
CTCTGCCCTATACTAATCTTTTCACCCATT	40	1.28632
CTCTGCCCTATACTAATCTTTTCACCCATT	40	1.28632
GGTTGCAATAGGTATAGGTCCTTTCTTAAC	40	1.18993
TTCTTTACGATAGCAGTTTGGGTATGGGAT	40	0.895722
CTTCCCTTATGTATTATGCTATAAGGCCCT	40	0.644352
GGGGCGGCTGGGCGGGTCTGTGGGGGACGA	80	0.631984
GGTTAGTGGTTTAGGGGAATAGGCCAAGCT	50	0.611024
AGGCTACGAAACACTCTTTCCCTTGTTTCT	43.3333	0.34568
TACTCATATTCTGTCCCGACTCTGTTAAAT	36.6667	-0.134586
GCGGGCGGGGTCCTGGTGCTTTCACCTGTT	66.6667	-1.07709
TTCCCATAATGCTTGTCTGTCCGCGGTATT	46.6667	1.67118
GCGAGGGGGAAGGCCAGGGAGGGGCGGGGG	83.3333	0.834101
CAGTTGCATTCAGGTCAGGGTATTTGGGTA	46.6667	0.794079
AGGGTGGGGGCGAGGAGGCCGGGGGGAAGA	76.6667	0.696782
GTCGTGCTTTTAGTGCTAGCCGTATTTTTG	43.3333	0.685755
AAAGTCCCGTTTTTGTACATTCAATCTCAT	33.3333	0.680273
TCGTAGTCTCCTTGTCTTCGTTTGTTTTAT	36.6667	0.605634
CTTATGCTTAGGCGCATGCATACTCCCTTT	46.6667	0.52973
AGTAGATAGATGCTTAGTATGGGACTACAA	36.6667	0.858892
CCTTCTGCGGGGTGGTAGACGCTTTTTGCT	56.6667	0.399084
AGAGTAAGCCAGGTGGTCGCGTTTCGGGGT	60	0.381162
TGACTGGTTTAGTTGGTTGGACACCTCGTT	46.6667	0.313037
ACTCGCGGGTGGGTCCTTCCTCTCTTATCT	56.6667	0.0807674
TTAACGGTCGTTGTTATCTGCTGTTTTCAT	36.6667	1.25702
TAGGGTAGTTCTGACAGCTTTGTTCCTTGT	43.3333	1.10938
CTTTGCTTTAAAATCCTTTATCGTTAGCAT	30	0.993528
GGCCTGGGTGTGTAACATTCTCGTTTTGTA	46.6667	0.975466
GGCCTGGGTGTGTAACATTCTCGTTTTGTA	46.6667	0.975466
GCTGATAAACAGGGGGGCATGTAAGTTTAG	46.6667	0.85087
TCATGGGGGTGGGTGGCGTATGGGCGGAGG	70	0.838574
ACAGGGTCTTGGCTATCTCCTTTCTAGTAC	46.6667	0.820325
GCGCTCTTTTGAGGGGTTCGTATAGGTTGT	50	0.724825
GTGGGCTCGGGGGGGGAGGAGTGTGGGGTG	76.6667	0.645929
GTGGGCTCGGGGGGGGAGGAGTGTGGGGTG	76.6667	0.645929
GTTGGGTAGTGGTCCTTGCTGGGTTAGTTA	50	0.302732
TTATTTCATTAGCTTAGCAAGAATAGATGG	30	-0.0599941
GCCTCTTAAGTTAGGCCAACTCATAAGTTT	40	0.642308
TGTTTTTATATTAGTAGTGCTTATTGTTCA	23.3333	1.35026
AATCTATATTGGTAACTTACCCTGTGTTAA	30	1.2597
CTACCTATGTAGTTGATAGTTAGTCCATGC	40	1.14381
AGTCATTATTTTGTAGAAGGTTTTGTTGTC	30	1.13623
GCTATGCGTGTAAGGGTAGTTTGTCCTTTG	46.6667	0.708036
ATGTGTTGTCTACGGGTAGTTTTTACGGGT	43.3333	0.702434
ATGTTCATGGCCTTTTTGTTCGGTTCATGT	40	0.570703
TATGAGCGGGCGGGTCTCATTGCGTGTCAT	56.6667	0.273484
TATGAGCGGGCGGGTCTCATTGCGTGTCAT	56.6667	0.273484
TCTTAGGTGCGTTGTAGTTGTACATTGCTC	43.3333	-0.265526
TTTTGCATCCGTTCTTGTAGTATAAGTCCC	40	1.10571
GTTCGGGTATATGGGCTATAAGGGTATGCC	50	1.04544
GTTCGGGTATATGGGCTATAAGGGTATGCC	50	1.04544
GTTCGGGTATATGGGCTATAAGGGTATGCC	50	1.04544
CTATTCAGGTTAATGTATTCACCCTTTAAT	30	1.00126
CTATTCAGGTTAATGTATTCACCCTTTAAT	30	1.00126
TTTGTAACGTGGTGCATGCATTACTTACCA	40	0.976284
TTTGTAACGTGGTGCATGCATTACTTACCA	40	0.976284
CTAATGCGGCGGCATGTAGTTGTCTGGTTT	50	0.757433
CTAATGCGGCGGCATGTAGTTGTCTGGTTT	50	0.757433
TAGTTGCCTGCTATCGCTTTCACATACGTG	46.6667	0.582788
AGGCCACCTAGTGAGCCTGTGGTTAGTCCT	56.6667	0.478691
AGGCCACCTAGTGAGCCTGTGGTTAGTCCT	56.6667	0.478691
TAATGTTCCCCTGCTTTCACGTGTTTGGGT	46.6667	1.8251
CTATTTGGCTTTAGCTCTGCTTACTCCAGT	43.3333	1.331
TTTTACCAGTGTATAGACTTTTTGCTTCTA	30	1.28835
ATACTTGTTGTGTTGTTGGCTTTTCCAAAT	33.3333	1.05599
CTTTAACGCGCCCCTATGTTGTCCAAGTTT	46.6667	0.965863
TATATGTTGTGCGTCATTATGCCCCTAGCG	46.6667	0.693153
AGGTAGCGGGGTGGTCGTTACGCGCGCGGG	73.3333	0.663785
GGCTATTCCTCATCGGGGTGGGATGTTGGT	56.6667	-0.740081
CAATGTTCATTGCCTTTTTTAATGTGGTCT	33.3333	1.11006
AGACTGGGTGCCCTGGGAGGACGGGAATAT	60	-0.515638
AGGCGAGGTCCTTTCATGATTTAGTATTCT	40	1.18718
AGTTAAGAGGTTCTTTTTTCAGCCTGGGTT	40	1.06186
ATGCTATGGGGCAGAGTTCGTGTTGTAGTT	46.6667	1.0263
ATGCTATGGGGCAGAGTTCGTGTTGTAGTT	46.6667	1.0263
TTATTGCTCTTTCTAGTGTCTATCCTCTAT	33.3333	0.846002
TTATTGCTCTTTCTAGTGTCTATCCTCTAT	33.3333	0.846002
TAACTTTTAACTATGTTTCTTTGTGCGTTT	26.6667	0.795233
ATGGAGTGGTGGATAGTATGGTGTAGGCGT	50	0.721333
TCTAGTCGACATGCTTGGTTTCCCCGTTAG	50	0.477702
AAGGTTATTGGTGGGACTTTCAGATTACTC	40	-0.0699543
TCAAATCTTCGGGGTCTAGTCATCTTAGTC	43.3333	1.04568
TGCATGCATCGTACTTTGAGTTGACTGGGT	46.6667	0.879724
CAAGGTACTGGTGATAGAATAGGGCTTGAA	43.3333	0.78146
GGAGGTATATTATGTTTATTCTGTTATTCC	30	0.779482
GCTCTAGGGGGGCGCCCAGGGGGGCCTGGG	83.3333	0.663701
TAGCAGCGTAGTTGTCAGGTGGTATTTGAT	43.3333	0.589062
TGTAGTCATGTTAGGAGGGTTTGGGTTTCG	46.6667	0.503332
AGTTGGGCTATTTAGTCCTATGTCCCAATA	40	0.393389
TGACATATAAGTTTTGGGTTGCCCGTTTGT	40	0.384344
AAACTTTGTTCTTAGTACTAACTGCTGGGC	40	1.07264
CGGCTCATAGATGTAAATCTTTTCCCAGTT	40	0.910003
TAGGTTATTTCACTGGCTTATTGCTGCTAT	36.6667	0.789535
ACTCCCACGGTAGGGTTGATTTATAGTATG	43.3333	0.592414
CGGACCCTCACTAGGCATTGTTTCTCTTAT	46.6667	0.483637
CGGACCCTCACTAGGCATTGTTTCTCTTAT	46.6667	0.483637
TAGTACATATTTTAAACTATATGAGTGATG	23.3333	1.42458
TGTCCCTTTAGCCAGGTTCTTCCAAGATTT	43.3333	1.11574
TTCAGGGAGGTGGGCAGCGCGCGGGGGGCG	80	1.0142
GTATCGCCCTTATGGCTATTTTATTAGTCA	36.6667	0.874157
GTATGGTTGGGTTGATAGTAACCAGTTGTT	40	0.764067
CAGGCTAAGATTTCGGTGCTTTGTCCCTTT	46.6667	0.656311
AACGTAATAGGGTTGGTGTTAACGGCACTA	43.3333	0.609711
AACGTAATAGGGTTGGTGTTAACGGCACTA	43.3333	0.609711
TAGGGCTGTTAGGCATTGAAGTGGTTGGCG	53.3333	0.144838
TCGGCTAGGGCCCTAGTAGATTTATTTGTC	46.6667	0.878135
AACAGCGTTCAGCTAGTTTAGTTATGAATG	36.6667	0.670977
AACAGCGTTCAGCTAGTTTAGTTATGAATG	36.6667	0.670977
TCAACCCCCGTTGTATTATGGGACGGGCAA	53.3333	0.645474
GCGGGTGGGCCTGAGACAGTGGAAGGGGTT	66.6667	0.62219
CAGCGCGCGGGTGGCGGGCGGGGGCGAGCT	86.6667	0.432657
CAGCGCGCGGGTGGCGGGCGGGGGCGAGCT	86.6667	0.432657
TGGACGCGGGTCCCGTGTTGGGTCGGGTTT	66.6667	0.427991
TGGACGCGGGTCCCGTGTTGGGTCGGGTTT	66.6667	0.427991
TGGACGCGGGTCCCGTGTTGGGTCGGGTTT	66.6667	0.427991
AGTCATGTACCCTATTCTATTCCGTGTTCT	40	0.0587071
TGGAGGGTGAGGGGGCGTGTGTATGGGTGA	63.3333	-0.464018
GAATGATATGATTACCTTCTTTGTTTGTTT	26.6667	1.34423
CTTTGCCGCGTCCGTACTTTAGGTTAAAAT	43.3333	1.24489
ACTAGTATAGTTTCGGTTGCATGATTTAGT	33.3333	0.977746
TTATTGTTAGTGTAGGGTTGTATGACTGTG	36.6667	0.772055
TGTGCTCGGGGCTTGTGGGGGAGCTGGGGG	73.3333	0.708268
AGATATTGGGAGCCAGTTGGCCTCCCGTAT	53.3333	0.667259
AGATATTGGGAGCCAGTTGGCCTCCCGTAT	53.3333	0.667259
ATTGCCCTCCAAGGGTTTTCTTGTTTAGTT	40	0.491017
AATCATGTTACTCTTATCTTGGCAGCTGTA	36.6667	0.373914
CCAATATTAGGCCATTGAGTACTCTAATGC	40	-0.733697
GTGTGGCAGTCTTAATAGCCTTGTTGTTTA	40	-1.00851
TGTCAATCTTGCTTCTTTTCTCTATCTTAT	30	1.15009
TGTACCTTCCCTGTCGTTTATGTCCCGTTC	50	0.764275
AGCAAATGGCGCCCCCCTTAAGGGTTTCTT	53.3333	0.545543
CTCTACTAACTGTTTGTTCATAGGTAGCGG	43.3333	0.20246
AGTATAAAAGAACGAGATACAGGGTAACTC	36.6667	1.13033
AGTATAAAAGAACGAGATACAGGGTAACTC	36.6667	1.13033
CGTAGGACAGTTTTGCGGGTACAGTGTAAA	46.6667	0.853815
TGCGGGTGCATGTCTAGGTTTAATATCCTC	46.6667	0.641644
TGCGGGTGCATGTCTAGGTTTAATATCCTC	46.6667	0.641644
CGTTGGGCGAGGGGGTTGGGGTAGACGGCT	70	1.0518
AGTGTCTACTAGGTCTGCTTCCCACACATA	46.6667	0.831129
AGTGTCTACTAGGTCTGCTTCCCACACATA	46.6667	0.831129
TGGGGCAGGTAAAAGTGGGGGGCTGGGAGC	66.6667	0.652503
GAAAGGGGTCCCGGGGCGACGGGCGGGGGA	80	0.404768
TGGGCAGGGTGAAGCTGCGTGGGTCGGGAT	66.6667	0.239293
GTAGCATAGTTTTCGGGGTCAATGATTACA	40	-0.263852
GCATGGTTTCTAGTAGTAGTGTCCACTTAA	40	1.36345
GCATGGTTTCTAGTAGTAGTGTCCACTTAA	40	1.36345
AGCCTGCCCGCTTATAGCATACGGTAGCTG	56.6667	0.8438
TAGGGTTGTAGGGCCCCTGGGTGGGTTGGC	66.6667	0.706486
AGGGGGTTTAGAGTCGAGGCATTTGTGTGA	50	0.63429
AGGGGGTTTAGAGTCGAGGCATTTGTGTGA	50	0.63429
TCTGCCACACTATTATTTCATGGTTCTGTT	36.6667	0.619917
AAATACAGCTCTACGCAGCAACTTAATCCT	40	0.426155
GGTGGCCCTTTTAGTTCTGGGTGTTTCTTA	46.6667	0.395228
TTAGTCAGGTGTGCTGTGGCGCCCCCCCTT	63.3333	0.242919
TTACTGAATGTTGAGGTAGGGCGAGTGGGC	53.3333	1.65788
CTGTCCTAGGGATGGAGGGGGACGGGGGTG	70	1.15106
CTGTCCTAGGGATGGAGGGGGACGGGGGTG	70	1.15106
GGGATGGGGGGGTCGTGTTCCGCGCATGCT	70	0.919448
CATACTTACTTGGGTCTGGCGGGTGTCGTT	53.3333	0.912845
AGGGAGGAGATGCTTCACGAGGCTTTCATA	50	0.910651
TTCATTGCCTAGCTTAGTCTTTTAGAGTAT	33.3333	0.85053
GGGTTGGGCGGGTTCCGGGTTTGGCGGCGC	76.6667	0.656046
GTAGCTCCTTCGCCTTTCTTTTAATATTTT	33.3333	0.941314
GTCCTTATTATATCATGTTCTAGGCACATT	33.3333	0.932395
GATGTTTTAGCGTGTTTGTGGGTCGTATAT	40	0.92353
TGGAGGCGTTATGCATAGGTTTAGCTGTCT	46.6667	0.646936
GTGTTTTGGGGCACGTCAGGGGGAGTTGGT	60	0.645113
GTGTTTTGGGGCACGTCAGGGGGAGTTGGT	60	0.645113
AGGTCGGGTGGGTTTTATCATTTTCATGCA	43.3333	0.345211
CCTGGTAGGGTGCAATAGTAACGCTGACTA	50	-1.30814
AGTATTAACGTCCCAGTCGTTGTTACATCT	40	1.26509
TGTCTCTCCCCTGTTGTACAGTGTGCTGAT	50	1.18061
AGGAGCGGGATGGTGTTCCGTGGTGGGGGG	70	1.0371
AGTAGGTTTCCGGTCAATCTCTTTTAACAA	36.6667	0.453734
AGTAGGTTTCCGGTCAATCTCTTTTAACAA	36.6667	0.453734
TCTAGGTGGTCAGCCGCTCACCCTTTCCGT	60	0.444169
TATAGTGTGGTTATTGTGCGCGATACCCTT	43.3333	0.409631
GCGGGTGTTGTTGTTTTCTTGTATTGGGGT	46.6667	0.386547
GCGGGTGTTGTTGTTTTCTTGTATTGGGGT	46.6667	0.386547
AGGGCTAGGGCACGCGTTTTTGTTTCTTTT	46.6667	0.117165
CGCCTGATTTAGCTAGCCCGACCTTTCGGT	56.6667	0.0747302
AGGTTAGTGTGCCAGCTGTTGCGTTCTGGT	53.3333	-0.287703
AGGTTAGTGTGCCAGCTGTTGCGTTCTGGT	53.3333	-0.287703
TGTTAAGCTTACATATTTTATGTCATGCAG	30	0.911286
GTGTCGTGATATATTGGTCTTTTCATTGTT	33.3333	0.911286
GTGTCGTGATATATTGGTCTTTTCATTGTT	33.3333	0.911286
TGTAGCCTTAGGACATATCAGTGCAACGTT	43.3333	0.906894
TGTAGCCTTAGGACATATCAGTGCAACGTT	43.3333	0.906894
TTATCACTAACCACCACCATTTATTCGACT	36.6667	0.783008
TTATCACTAACCACCACCATTTATTCGACT	36.6667	0.783008
TTATCACTAACCACCACCATTTATTCGACT	36.6667	0.783008
CAGTTATAGCATTTATAGTAAGGACAGACG	36.6667	0.753138
TATGATATCCTTTCAGTATTCATATTCTTG	26.6667	0.654128
TCACTGTTGTTTGTTAGCGTATAGCCAGTT	40	0.447064
CCGCCCGGGGTAGTAGAGGGCAGGGTGCTG	73.3333	-0.107288
CCGCCCGGGGTAGTAGAGGGCAGGGTGCTG	73.3333	-0.107288
TTTAAATGTTGTTTTTGCCCCTGCTAGATC	36.6667	1.17684
TTTCAGTTTGCTTTTTATTTATGGGCGCTA	33.3333	1.04537
TAGGTTGTACTATTTGGGTTTTTCTCTCCC	40	0.900633
ACTTGAGTATATGGGGTTTTTATTGGTTTC	33.3333	0.836503
TTGTGGGGGTGGGGTGGTCGGATGCGAGAT	63.3333	0.515412
TAGGGCTCTGCCTATGTACGAGTTTTAGGT	46.6667	0.490523
TTATGGTGTCCTCTGTTGGTAGTAGTCTAT	40	-0.207764
TCAAGTGGGTATATTTTGGGTCAGTATAGA	36.6667	-0.237863
GGTTTTCAGAGGGGTTTTTTGGGGGGCCTG	56.6667	0.979669
GCAGTAGGTTTTCATTTGTCAGTCATTAGC	40	0.907519
TGGGGTTGTGTGCTAAATGCAATAGTTATG	40	0.4306
TGGGGTTGTGTGCTAAATGCAATAGTTATG	40	0.4306
GTAGTGCAGTCAGGCTTTTGCTCAGTGCGA	53.3333	0.382428
TAGTCTGACTTTTGAGCTAGGACAGATTTC	40	1.48182
CGCGAGGGCGGGTGGCGGGAGCTGGTGGGC	83.3333	1.3236
ATCTGTCTACATTCTTGATAGTATTTTCAG	30	1.17307
ATCTGTCTACATTCTTGATAGTATTTTCAG	30	1.17307
TAGTAACTGTAGGTGGTTCTTGTACATACC	40	0.968563
ATTTACTTTTGGGAGTAGCAAGGGGTTGTC	43.3333	0.890319
ATCCCCTTAGGTTTTGCACACCTCTTTTAA	40	0.816101
TGGGTCTCGCTACATTAGGTTAGGCGTACT	50	0.761347
GCACTTAAAGTTATTGTTTCAGGTCTGGTG	40	0.733753
GCATAGTATGCTTTGGCGTATTATTTTCAT	33.3333	0.639302
CGTGGTCGCAGCCTCAGGTGTTTGTAGTTT	53.3333	0.504961
GCTATGTGGTTTATTTTGTGCTGCTAGCGT	43.3333	-0.647459
AGCTACTTATTGTCAAGTCTAGTTGGTTGT	36.6667	1.11474
AGCTACTTATTGTCAAGTCTAGTTGGTTGT	36.6667	1.11474
CTTTAATAGGCACATTTCATTATTTGCCCC	36.6667	0.953341
TATTAATAACACTCTTTTCGCTTACGGGGT	36.6667	0.882192
TATTAATAACACTCTTTTCGCTTACGGGGT	36.6667	0.882192
TAGTATGCGGGGAAACCGTTGGTAGCTGTT	50	0.775586
TATGTAGGATGTAATGGCTTTTGCAAGATT	33.3333	0.676319
CGGGGTTTGAGCGGAGGCGGGGGGTCTGGC	76.6667	0.63735
GAGCTAGTGTATGGCCGGTGGGCGGGGGTT	66.6667	0.619157
GAGCTAGTGTATGGCCGGTGGGCGGGGGTT	66.6667	0.619157
ACGTTAGGCGCGTCGGTGGGGTCTTGATTT	56.6667	0.583445
ACAGTCCTATGTGTTAGTGTTGGTGTCTTT	40	0.0475139
CTACCCCTAGAGGGCTATTTATTGTCCCCT	50	-0.226427
CTGGTTGTGAGGTGTTATGGGGGGCAAGTG	56.6667	1.3544
CTGGTTGTGAGGTGTTATGGGGGGCAAGTG	56.6667	1.3544
CTGGTTGTGAGGTGTTATGGGGGGCAAGTG	56.6667	1.3544
GGGTGTAGCGAGGGTTGTGTATATCTTTTG	46.6667	0.724076
TAGGCGGTTTTACACCTTGGGTACATCTTA	43.3333	0.710547
CTACTGCTAACAAGGGTCTCCGTAGGTTTG	50	0.590638
TAAGCTTGGGTAAACGGGAGGTTAGCCGTT	50	0.466878
TAAAGTTGTTTGCCCGCTCTTATGTTCCTA	40	0.37103
TGTGCATTCCTTTCAAGCTCTAAACTAGTG	40	-0.416425
GTAACTTTTCGCTTAGCAATGCTCTCCAGG	46.6667	1.28023
ACAGCCATTCATAAGTTTCTTGTTTATCGT	33.3333	1.10269
GTGTTCCCTATGCTTTTAACCTTGCTATCT	40	0.972105
TTATTAGAGCCTATGCTGTGTAGGTTTGTT	36.6667	0.822879
CTGGAGGGAGGGACGGTAGGTGGGGTGAGT	66.6667	0.486018
ATCATAGGCTAGGGTGCACTTCCCGATGCA	53.3333	0.379457
GTTGGTATTTATCACTTTGAGGGTTTGTTC	36.6667	1.08819
CATACTTACTTGGGTCTGGCGGGGGTCGTT	56.6667	0.898059
TTACAGGCGCATCTATTTTAAGCCTTAGTT	36.6667	0.859006
ACTCTGTAGCTTTGGGCTTACCTCACATGC	50	0.769781
TGCATGAGATTAAAATCTATTTATCCGTCT	30	0.475891
TACTGTTGCGTGCCTTGGTTTATGTTAGGG	46.6667	0.399185
ACCTTTCGTTGCACCCATTGTTTTCAGTTT	40	0.383705
ACCTTTCGTTGCACCCATTGTTTTCAGTTT	40	0.383705
AGTTTGGGTCATTTATGATACTGCCTTACA	36.6667	-0.444829
CTGTGGTCGTTTTAAACTTTCTGTAGTTTT	33.3333	1.15305
ATGCTTTTCTCTAAGGTAGTGTTTTAGAGA	33.3333	1.0467
ATCTCATTAACCCATACAGTGTCTATTCAG	36.6667	1.01292
CGGTAGCCTAGGCGGTCAGTGTAGAAAAGG	56.6667	0.757856
AGTTACTTGCCCGTACATTTGTAGGGGCGC	53.3333	1.53071
AGTTACTTGCCCGTACATTTGTAGGGGCGC	53.3333	1.53071
ATAACAGTATTTACCCATTAGCCGAATAGA	33.3333	1.28602
TTTTTTGTGGTAGAACATGTGTACATTACA	30	1.20741
AGGTAGGGTTCTAGTTCACCAACTTTCTGT	43.3333	0.99678
TGCACAATAGTATCACTTAAATACCATGCT	33.3333	0.975685
AGAATGGAGCGTGCACTAGTTTATTGGTTC	43.3333	0.959487
TATAGTTAGTTGCCAGTTTAGTCGAGCCTC	43.3333	0.945747
TATAGTTAGTTGCCAGTTTAGTCGAGCCTC	43.3333	0.945747
GATCGGGGCTGGCCAGTAGTTGTGTTACAC	56.6667	0.889865
TCATGAGGGTCGTGTTTCTACGTAGGGGGT	53.3333	0.855204
TCATGAGGGTCGTGTTTCTACGTAGGGGGT	53.3333	0.855204
GATGAATGGCAGCCTTTGGGTCTGGGCGTT	56.6667	-1.00852
GATGAATGGCAGCCTTTGGGTCTGGGCGTT	56.6667	-1.00852
TATTTTTCTAGCCTTAAGTTTTTGTCCGGT	33.3333	1.1078
TCGTATTTTGCCCCACACAGTAAGAGTATC	43.3333	0.697235
TCCCAAACTATTCACCCCCTGTTCTTTCAC	46.6667	0.347529
CGGGCATTTCCGCTAGGGCTTTGGTCTGCT	60	1.24609
CGCTTGTTTATATCATTGGTCTAGGTCTTT	36.6667	1.00768
TTTACGGGGGTCGATTTGATAGCATTTTTC	40	0.904013
CCTTAGTTCATCCTGTTTGGGTGGAACTAG	46.6667	0.830346
AGGCAGGGGGCGTGTTCAAGGTTGGGCAGG	66.6667	0.609463
TAGTGATTTTTGTTTTTGTCTAGCCGCTCA	36.6667	0.454925
GATTGTGTAGGCTTTTTAGCTTCACGTACT	40	0.109097
GGCGTGTCGGCCGGTCCATCCCCTCTCTGC	73.3333	-1.52416
TCAGGTTGAGAGTGTCTTTGTACTATAAAA	33.3333	1.19272
TCATTTTTGTTTGGTGTTTACTAGGTCCTT	33.3333	1.17654
AGACATATGACAGTTGTTTTATCTTGTCCT	33.3333	0.930585
TACTTTCTTATAATCTCAATCCGCTGCAAA	33.3333	0.926069
TACTTTCTTATAATCTCAATCCGCTGCAAA	33.3333	0.926069
AAGGTAGTCATTGTCTTTGTTAGGGCAATC	40	0.919323
TAAGTGGATAGTACCTGGTTTATCTAGGAT	36.6667	0.796786
TTGCTCCCTGGTAGGGCTCCCCAGTCCATC	63.3333	0.600539
CAGTCTTATTAGGATTTTATAACCTGAGCC	36.6667	-0.0534988
TGGGTGGAAGGGGTGTGTGAGCGATGTGTC	60	1.18618
TTTAAACTTTATTTGCAGGGGTGTCGCTAC	40	1.15937
TAAACGTTCAAAATGCATAGGTTACATTTC	30	1.03716
TTGATTATTGGCTAGCATATCCAGCAGACT	40	1.02017
TTGATTATTGGCTAGCATATCCAGCAGACT	40	1.02017
AGCTGTATATTTAGCATTTTTCACACCTAA	30	0.954157
AGGGCTTTTTCGTGCGGGTCGGCTACGGTT	60	0.728476
AGGGCTTTTTCGTGCGGGTCGGCTACGGTT	60	0.728476
TAGAGCCAGGGCTAGCATCTTATCCTGGCA	53.3333	0.720614
AGAGACTGGGGGTAAATCTGCCTTACTTGT	46.6667	-0.449311
TGACTTTCGCCTATCTTAGTTCCACCTCTT	43.3333	-0.515712
TCCCCTCCTTTTACATAGAGTTTTATGCTC	40	1.38117
GTTTCTTTGTACTCTCTTTGGGTTGAGTAC	40	1.1416
GTTTCTTTGTACTCTCTTTGGGTTGAGTAC	40	1.1416
CGGGTAGGTTATTTTGTGTCTTGACTTGCA	43.3333	1.02309
TGTTGTGTGCCTTACCCGCTGCAGTTTAGT	50	0.977818
TGTTGTGTGCCTTACCCGCTGCAGTTTAGT	50	0.977818
AAACCCCCTTTAGGCCCTACTTTTCCCCAT	50	0.803469
AAACCCCCTTTAGGCCCTACTTTTCCCCAT	50	0.803469
GAGGAAGGGGCAGGGGGGGAGCACTGAGTG	70	0.776695
CGCTTTCCGTAGGGCCTTATGTCAGTTTTT	46.6667	1.22354
GCCCTTAGGGCTTGTGTTCCCTCGTTTATT	50	1.083
GCCCTTAGGGCTTGTGTTCCCTCGTTTATT	50	1.083
AATGTGGGGTGAGCGTTAGTTCCCCTAGCT	53.3333	1.00194
AGTCTGATAGGCAAAGCAAACAGCTTGAAA	40	0.990045
AGTCTGATAGGCAAAGCAAACAGCTTGAAA	40	0.990045
TATAGCATGACATACATATTAGATAATGTA	23.3333	0.959573
TTAGAGGGCGGGTTGTAGGGAGACTCATAT	50	0.708962
TTAGAGGGCGGGTTGTAGGGAGACTCATAT	50	0.708962
GGGGCGTCTGGTGCGCGTAGGTGTGGGGCG	76.6667	0.623795
CAGACAGGTGGTCGCCCTTATGGCGGAGTT	60	0.609167
ATAGAGATGTAGGGTCCTTACCGTGCGCTT	50	0.4346
ATAGAGATGTAGGGTCCTTACCGTGCGCTT	50	0.4346
ATAGAGATGTAGGGTCCTTACCGTGCGCTT	50	0.4346
CTTTCTCTTCCTCACTTTTCGCATGTAGGT	43.3333	1.44401
CATTTAGTCCTTTCCATTGTTTGGGTGTAG	40	1.42785
TAGGTTAATGTTTCTGTGGTTCTACATGCC	40	1.33756
TAGGTTAATGTTTCTGTGGTTCTACATGCC	40	1.33756
TGTGTATTTAGGGTAGCATATACTCCCCAT	40	1.23561
GCAGTAACCCCTTACCAACATTATTACTTT	36.6667	1.09377
TCCATCCTACAGTAGGCTAGCGAAATGGTT	46.6667	1.08614
TTTAAGCTAGGAGGATTACAACTATTGCTT	33.3333	0.976329
ACTGGTATAAGTACTGATATCGTGTAGGTT	36.6667	0.812159
TGTGTGTGTCAGGGTTTGAACCATTGTTCC	46.6667	0.695392
CTGTGGGGGATGGTGGGTGGCGGCTTGGTA	66.6667	0.557186
TGTGGGTCCGTGGTCTTTGCGTTGGGGTAT	56.6667	0.391367
ATTTGCTAGTTTAGGAAGCGGTTCTCTTCT	40	-0.113619
ATGGTTTCGTCTAGGGGTTGGCATATCCTT	46.6667	0.801874
GTGTTCTAACTCGTTCTTTGTCTATTAGTA	33.3333	0.716866
GATTGGTTATTGTGGGTGAATGGGTCGAGG	50	0.689607
TACCGGGGTTGCAGTTGATTTTGCCTATTT	43.3333	0.42593
GTGTGGTTGTGTATCTAGCTACCGAGGTAA	46.6667	0.391012
TAATAAGAGTTTGGGTTAGTGTCGTAAGTA	33.3333	0.0112944
TTAGCCTCATCCTTAGTGTGTGCCTTGATA	43.3333	1.28136
CCGGCCGATAGATTTTCAGATAGATAGGCA	46.6667	1.08799
TTTAGTGATTGTGGAAACGGTGGGCTAGGT	46.6667	1.03789
CAGATTTAGGGTTCGAATGGCTTATATGCT	40	1.0159
TTGTTAGGGTATGTGGGTCGGGCCCTGCTG	60	0.958854
TTGTTAGGGTATGTGGGTCGGGCCCTGCTG	60	0.958854
TTTGGCAGTTTGGTTGGTAGGCCTTTGGCA	50	0.88171
ACTGTAAGGTGCTTCCCTATAGTATGGTGT	43.3333	0.8729
ACTGTAAGGTGCTTCCCTATAGTATGGTGT	43.3333	0.8729
TAGCACCTGGTAACTGAGTCCCTTTTCTTT	43.3333	0.848945
TTTGCCCTGGGGTTAGTCTTCCCTTTTTTA	43.3333	0.711049
TGACAGCCGGGTAGGGGGTGGGGGCAGAGT	70	0.0219781
ATCTATATCGTTAGGGTTCTCTATATCCCT	36.6667	1.53067
TGGAGTGTTATCTCCCTTCCGCTAGACCGT	53.3333	1.11823
ATGTAGTGGCGTGAGGGGCGGAGGGGTAAG	63.3333	0.949175
ACGCGCTGGGCCTGTCGATTTAGGAGTTCT	56.6667	0.835833
TGTTAGTTCCTATTTCCCGGAATACACTAT	36.6667	0.621708
ATATGAGTAATGGCATGTTTTGTGATCATT	30	0.621708
AGGGCATCTTCAGATTTGTGGGGTCCTCTT	50	0.278927
GGGTATAAGTCTGTAGACACTCGGTCCGCT	53.3333	0.165799
TAGTTTTTGAGCTTAAATATGCTTAGTCGC	33.3333	-0.203175
TATCATTACTTCCCTCGGTTTACTGCTTTT	36.6667	0.992315
GTAGGGAGGACGGATGGGGGGGTCGAGAAC	66.6667	0.87097
TTAAATCCTGTGGGTTGGGGGCCGGGGAAA	56.6667	0.76924
CGGTGGGAGGGGTGTTTCGGGTCAGACTCC	66.6667	0.628949
CGGTGGGAGGGGTGTTTCGGGTCAGACTCC	66.6667	0.628949
GCATATGAGCGCGCCAGGTCATGGGTTGGG	63.3333	0.501099
TAACTGTTGTTCCAGTCCCAGGGTTTCCCT	50	0.426588
TAACTGTTGTTCCAGTCCCAGGGTTTCCCT	50	0.426588
GGGGGGTGTAGCCGTTTCTGCGAGCACTAG	63.3333	0.397829
GGGGGGTGTAGCCGTTTCTGCGAGCACTAG	63.3333	0.397829
GGACAGGGGAAGTTCAAGGGCTTTACCTAT	50	-0.642725
TCCCTGAGTTGTACCGGTGGGTGGTTTAGG	56.6667	1.33094
TTGCATATTCCCTAGGTTCCCGTCGGCTGT	53.3333	1.17622
AAGCTTAGATTTAATAGCTTTCAGGGGTGT	36.6667	1.07397
TGGCGCTGGAGGTGGGGGGGTGCGCGGCAT	76.6667	1.06388
ACTGTAAGGCGGTTGGGTTGCATAACCCCT	53.3333	1.02177
CCACTTTTTTCCCTACTTAGTTAGCTGTGA	40	0.931871
CCACTTTTTTCCCTACTTAGTTAGCTGTGA	40	0.931871
GGTGCAATGTAGGCCCTTTTCCTAAGTTAC	46.6667	0.84077
TTTACACTGTCTTTCCTAGGCCAACCGTAG	46.6667	0.48732
TAGTAGTCAATCTCGGGTTTGGACTTATAA	36.6667	1.16076
TCTTTACTGTTATAGTTCTTAAGTGTGCTT	30	1.08986
GGGGGGGTTTAGAACGGGAGGTGTGGTGGG	66.6667	1.02473
GGGGGGGTTTAGAACGGGAGGTGTGGTGGG	66.6667	1.02473
TGTTCAGGGTTCGTTATTCAATCTTTGCTT	36.6667	0.93453
AACTTGTAGTTAAGGTTTCTGTGTGGTTCT	36.6667	0.719057
AACGGGCTTTCTCAAAAGTGTAGTAAATGT	36.6667	0.693522
AGTCGTGTTCCACCAGTATTAGTGGTATTA	40	0.647536
AGGTTTGATGTTGGTCTTCCGCCATTTACT	43.3333	0.476982
CAGAGGGGCACAGCATATGGGGAGGGTGTC	63.3333	0.236748
CATGCATTAGGTAACTCTGGGCAGGAGGAT	50	-0.000764315
TAAGTCAATCATGTTTATCCTAAAGTGTTA	26.6667	1.74918
TAAGTCAATCATGTTTATCCTAAAGTGTTA	26.6667	1.74918
AGGGTTTTGTCTCACCCAGACTGCCGTCAT	53.3333	1.18874
ATGTAGTGGCGTGAGGGGCGGAGGGGGAAG	66.6667	0.953451
TATTGTTTTTGTGTCCCCTCGTGCTGCTAT	43.3333	0.946464
TATTGTTTTTGTGTCCCCTCGTGCTGCTAT	43.3333	0.946464
GAATAGACTTTTTCTTATGTGGTGCAGACT	36.6667	0.932592
GAGCAGTTCTAGCTTTTTATTTTGTGGGAC	40	0.824034
GTTGCTAGACAGGGCGTTAGCATTGCTGAT	50	0.632457
CTGTGGGGGATGGTGGGTGGCGGCTTGGGA	70	0.552488
CTGTGGGGGATGGTGGGTGGCGGCTTTGTA	63.3333	0.550722
TGATGGAAACTAGTGTTAGTCATTTAGCTG	36.6667	0.527946
AGGGAGCAATCTAAAGTTCGGTAGGTCCCT	50	0.399955
AATAGTTATCTTTTCCCACTTAACTGTTAC	30	0.202546
ATCTAGTGGGTAGCATAGCCTGTCGGAGTA	50	-0.772971
TGCATTTTTTAGGGTCTCACTGTACGAGAT	40	0.947235
CCTCTGGGGGGCCTGTATGGCGGGGGGGGC	80	0.725175
AGCATTATTCACCTTTAGTCATACGTTTTA	30	0.651175
AGCATTATTCACCTTTAGTCATACGTTTTA	30	0.651175
TGAGGATTTAGATATGCCCTTTTGCTTGAT	36.6667	0.63983
GTATCTACAGTACATGGTAGGGTTGTAGTG	43.3333	0.33686
TTGAGGTGTCGCGCAGGGCGAGAGCGCTAT	63.3333	1.17312
ATATCGGGAGTGGGGCGGCTGTGTGTCGGT	63.3333	0.942203
ATATCGGGAGTGGGGCGGCTGTGTGTCGGT	63.3333	0.942203
[truncated: 164,329 more rows]
