# Supplementary material for: Sources of Error in Mammalian Genetic Screens
Source: G3 (Bethesda). 2016 Jul 6;6(9):2781–90. doi: 10.1534/g3.116.030973 (PMC5015935; doi:10.1534/g3.116.030973)
Supplement: Supplemental Material [file supp_g3.116.030973_TableS4.xlsx]

## Sheet: Sheet1
S4 Table	Log2FC and GC content of non-targeting shRNAs from Fig. 4B
shRNA half hairpin sequence	Percent GC	Log2FC
TTATGCGCATTACATTAGGCAA	36.3636	4.41526
TCGTCATAATTTACGCTACGTA	36.3636	1.23661
TTCGTGAGCATACTAAGCATAT	36.3636	1.09482
TAACCAAATGTATCGCCTGTTA	36.3636	1.08485
TTAAATATGCTAACCGTGTGAG	36.3636	1.05533
TTATAACTCGGACAGATTATGC	36.3636	1.00741
TTAATTCACTTACCGTATCTGC	36.3636	0.935478
TAATTACTCTCACGATAACTGG	36.3636	0.913392
TAGTACGCCGTTAATCATGTAA	36.3636	0.876227
TTTGTAACCTACTACCAGGTAA	36.3636	0.86956
TTTTATTGCGTAATTGCCAGAC	36.3636	0.710033
TGTACGTTCTATTAACGCTTTC	36.3636	0.649177
TGCGATATTGGCCTGATTATTA	36.3636	0.633043
TGATAATCCCGACGATAATTTC	36.3636	0.593256
TTTTGATATACGTGGCGTAGAA	36.3636	0.59244
TCGATAATTAGCGACGAATTTC	36.3636	0.588875
TAAGGGTTACAACGTATCCTAT	36.3636	0.575203
TGTAATTAACGACAAAGGCGAA	36.3636	0.567383
TAGGGATTAAACGTAGAAATCC	36.3636	0.566831
TTCACGACCGTAAATACCTTTA	36.3636	0.553352
TACAAAGCGAATCGTTAACTTG	36.3636	0.539394
TTACATATACCACGCTGGTTTA	36.3636	0.535909
TATTCACATTTACCGCAAGCTT	36.3636	0.535042
TCACCACGCCATTAATATCTTT	36.3636	0.521199
TTCATGCAGCACGTAATTATTG	36.3636	0.518562
TTTCATAAATGCGCTGGTTTAC	36.3636	0.432648
TGACTTACTGCGAAGCTATTAA	36.3636	0.412653
TTGGATCGGATAACGAATACTA	36.3636	0.411255
TGATTATTAACGGCGGAAAGAA	36.3636	0.39873
TCTCTATTTCGATGCTTATCTC	36.3636	0.393754
TTGCGCTGTAACTAACTGATTA	36.3636	0.380464
TAACGTAGACGTTCATTAACGT	36.3636	0.380188
TATATCGCTGATTAATTGCTGC	36.3636	0.372768
TAGAATATCGTTCATAGCGGTA	36.3636	0.367486
TGTAACGTAATTTCACAAACGG	36.3636	0.36741
TATTTCTGCGTATCGTTAACAC	36.3636	0.365342
TATCTGTACGTAAGTACGTGAT	36.3636	0.364206
TAGCACAAACAGTAAGATCGTT	36.3636	0.356256
TTCGTTATATTGTCGCCTACAT	36.3636	0.342849
TTCACGGATTAAGTGATAGCTT	36.3636	0.322895
TATTATGTCGCACGTAGAGTTA	36.3636	0.303363
TTCAGGTAATGATTCGCAAGTA	36.3636	0.285278
TTTTAGCCGTTGTTATTACCAC	36.3636	0.280898
TAAATTATCGGCAATGGCACAT	36.3636	0.280034
TTGATTATCATCCCGGCAATTT	36.3636	0.263402
TGATGAGTACGAATCGAAAGAT	36.3636	0.262537
TATTGTAACGGGCATAGGTTAA	36.3636	0.259977
TTACTTTACCCGACGTATTGAT	36.3636	0.242652
TTGCTGTCGATAAACTCTCTTA	36.3636	0.230417
TCAATGGTCGAGAATAAATTGC	36.3636	0.227761
TCTTAATACCGGTTTCTTTGGT	36.3636	0.225503
TTGTTTAACAATCGCACGGTTA	36.3636	0.220569
TGTTAAATGACGACGAACAGTA	36.3636	0.194194
TGATAAAGTAGCTCGTAAAGGT	36.3636	0.126844
TCATTTCCGGTTTATAACCGTA	36.3636	0.105001
TCGTCACGCTATTGGTATATAT	36.3636	0.0961871
TATACTTGCGAAGATTTCAGGT	36.3636	0.0790029
TATTGGGCGTCAATCATATTGA	36.3636	0.0597521
TAAGTGACGGTATATAACCGAA	36.3636	0.0549104
TTATGAAGTCGGCGTGAAATAT	36.3636	0.0431781
TTGATTATGCGCCGGATATTAT	36.3636	0.0209705
TCATATATTTCGGCGTAATGTC	36.3636	0.0161988
TATTAATAAACCGAACGCCCTA	36.3636	-0.0222871
TTTAAACACCGCGGGATAATAT	36.3636	-0.0487882
TCACATTATCGGCTGAAATTAC	36.3636	-0.0517485
TTGATTGCGTCGTTAAACTTCA	36.3636	-0.0833473
TTTTAAATTGCGCGCCAATCAT	36.3636	-0.0853472
TCATTTGCGCGATTTACATCAA	36.3636	-0.112462
TTAATTAACAATGCCGCGATGA	36.3636	-0.136179
TACCGTCGATATCTCGAAATAT	36.3636	-0.140956
TATTGTGATGGACGTAATGTCT	36.3636	-0.147012
TTAGTACTGGATTGCGTTTCAT	36.3636	-0.167561
TTAACAAACACGCTTCCCATAT	36.3636	-0.227873
TGACATACTTCTACCTATGGTT	36.3636	-0.330108
TTAACCGTAGCGGTTCAAATAT	36.3636	-0.384183
TAAGGTTCAATTTAAACCGGCT	36.3636	-0.431535
TGTCATCACAATTCGAGCTTTA	36.3636	-0.487841
TCGAAACGCTTATAGTAACGTT	36.3636	-0.577097
TAATGACGTTATTGCCGATCTT	36.3636	-0.581031
TATATTGGCGTTAATACGACCT	36.3636	-0.648378
TTGATTATTATGGCGCTGGTCA	40.9091	2.40576
TTGAACAGACTAACTCTCTGGT	40.9091	1.68307
TTATCGCGATGTAAATAGCGAG	40.9091	1.46678
TATTTAGTGTAGCGATAACCGG	40.9091	1.27692
TATTCACATACCGTACCAGCAA	40.9091	1.23361
TTTCGCTAACGGTAAAGGTTTC	40.9091	1.19864
TCGGTTTATATACCGATAGCTG	40.9091	1.1277
TAAACATCGTAGCAATAGCGTC	40.9091	1.04545
TGTTCGCAGGATATCGTATTTG	40.9091	0.928686
TACAGTTCGAAATCGAAACCTG	40.9091	0.899558
TTGGTTAACTTACGCTAATCGC	40.9091	0.886179
TCGCTATTCTCCGGCATATTTA	40.9091	0.822765
TTATAACAATCCCTAACGGGAG	40.9091	0.821208
TTAATAACTGCGCAGAATAGCG	40.9091	0.776801
TTCATTACCCTACGGTAGACAT	40.9091	0.763449
TAGCTAATCTATCGCTGAACAC	40.9091	0.755813
TAGTATCCAGACCGATATACAC	40.9091	0.740996
TATTGGGTACGCGAAAGTATTC	40.9091	0.731127
TATCACGTCAGTCAGTTGAGTA	40.9091	0.707543
TACAGTTCGATAAGCATTGCTC	40.9091	0.685309
TCGAATAAAGGTATCGCGAGAT	40.9091	0.663871
TTACGTTTATCGCGGTGATTGT	40.9091	0.659878
TTAAGGTTAAGACGCTTAACGC	40.9091	0.650568
TGTTCGCGTATAGGTTTGTCAT	40.9091	0.64352
TCGGTAAGTTCGATATTACCAG	40.9091	0.642837
TCAGCGATATGAGTAAAGGTAC	40.9091	0.608919
TTGAGTAAGTGCTTGCTCATCT	40.9091	0.574199
TATATCGAGGGCGGAATTATTG	40.9091	0.570571
TCTAAATAAGTGCGTTGAGGTG	40.9091	0.520278
TTATCGATAGGCTGGATCTGAT	40.9091	0.509015
TAATGGACGAATACTATGGGCA	40.9091	0.477052
TTATAAGGATCGTTAACCGTGG	40.9091	0.465814
TAAGATTGTCAAGTAAGTGCGC	40.9091	0.438737
TTTATAATCGGTAGTGCGATCC	40.9091	0.428057
TACCAGTGACATAATTACCGTG	40.9091	0.421689
TCAACCGGTAACTACAAAGTTC	40.9091	0.413781
TTCTATTACTGAGCGGCGATAA	40.9091	0.411153
TACATCGATGATATCGGGTTAG	40.9091	0.405391
TAAATCGTGTATGGTATTGGCG	40.9091	0.387253
TTACTGATCGATAGCGAAGTCT	40.9091	0.38164
TCCCACATCCGATACTGATTAT	40.9091	0.374233
TACATTTCGACTATCAACGGTG	40.9091	0.366545
TGATGAAACGGCGGTAATTTCT	40.9091	0.359492
TGATAGATTTCGGAATACCCAG	40.9091	0.359218
TACTGAGAACGTGAGATACTCA	40.9091	0.355328
TAAGGAATTACGTTGGTTAGCG	40.9091	0.351904
TTTTGCCGTGCAAATTTGGTAG	40.9091	0.335833
TGACGTTAAATGAGGAACTCTG	40.9091	0.323257
TCACGTACAGCGTTAAGATTCA	40.9091	0.311054
TATCGTTACACGCTGAAACCAA	40.9091	0.295826
TTGTTACATTCGTCATACCGGT	40.9091	0.289914
TATGCGATCTGTATAGCAACTG	40.9091	0.286462
TTAACGACAAATCATACAGGCG	40.9091	0.259274
TGTGAAACAACGAATTGCTGTG	40.9091	0.254784
TACGTTAACGTCGATATGATCG	40.9091	0.227372
TATATACCAGATACGCGCATTC	40.9091	0.218944
TTCGCGATGAACTGATTATCTC	40.9091	0.216362
TAAGCATATGTCGGTAAAGGCA	40.9091	0.216339
TATGCTTACAACGTCATTCGGA	40.9091	0.214515
TGAACAAGTCGATCAAAGATCG	40.9091	0.206393
TCGATCTCAATAGCGTTATTCC	40.9091	0.199263
TTTCTTAACGTCGCAAGACGAA	40.9091	0.179884
TAGACGAGTAATTCTCGCTCAA	40.9091	0.17559
TGCAACCTAACGACGTTAATAG	40.9091	0.17531
TATTAATCGAGTTTGAAGGCGC	40.9091	0.172046
TCGTATAACGGCAGGAAATCTA	40.9091	0.162651
TATCAACAATCTCGTGTGAGTC	40.9091	0.157572
TAATCGACATACCTTCGTGGAA	40.9091	0.15738
TGTCGTACCGTTAGTGTTAGTT	40.9091	0.154723
TAGGTAAATAGCGCAATGGTCA	40.9091	0.141491
TCATAACTTCGGTGCTGATTAC	40.9091	0.140788
TACCAGAGCGAAGATAATCTGT	40.9091	0.140303
TTTAAGTTCGTCCAGTGATTCC	40.9091	0.128381
TGAAATCGATGTAACGACGGAA	40.9091	0.120764
TTTATCGTAGAACGGGTTATGC	40.9091	0.120056
TATTCTTGACGATCTATGTGCG	40.9091	0.116879
TATTGCGCGTATGTGGAGTTAA	40.9091	0.112387
TGAAACGGTACCAGTAAAGGTA	40.9091	0.111779
TTACGTACAGTTAGGCGTTGAA	40.9091	0.100946
TTGGCGTGATTTCAACGTATTG	40.9091	0.074414
TTTATCGCCAAGCTAATCATGC	40.9091	0.0598985
TGCCATAACGCCGTATCAATTT	40.9091	0.0569755
TCCGTAAATTCATGTAGCGCAA	40.9091	0.0400618
TTATCACCACATTATTAGCGCC	40.9091	0.0376691
TCCATTTCGTGCTACTTACCAT	40.9091	0.0331411
TAAACGACATTCTACCCTTCTC	40.9091	0.0288934
TCCTTGAGATACGTTGCAGTTA	40.9091	0.020935
TCGAGCTTTGTTAACGTTGTAG	40.9091	0.0190575
TGATTTGCACATCGTAGCTTAC	40.9091	0.010055
TACTAGGTTAACGATTGCGTGA	40.9091	0.00939377
TCCAAACAGAATCGGTTCGTTA	40.9091	-0.003617
TAGGTGTACGTACATTTGGCTA	40.9091	-0.0137613
TCATTCATTGCTTGCGTTACCT	40.9091	-0.0151928
TGTCACGTATTACCTACGATTC	40.9091	-0.0226262
TCAACTTTACCGCAATCGATCT	40.9091	-0.0299832
TGGAATCACATCACGTACGTTT	40.9091	-0.0311521
TAGTTTACTGATGGCGATGTGT	40.9091	-0.0314276
TCATCGAAGGTTATCGCTTCAT	40.9091	-0.0437178
TCACGCCGTAATTATCTCGTTA	40.9091	-0.0551038
TAGTTGATGCGTAGCTACACTA	40.9091	-0.057166
TGTAATCCGACGTCATTATCGA	40.9091	-0.0571685
TAACTGATTGACTTAACGCCTG	40.9091	-0.0650789
TGTACCAGGCGGTTAATCATTA	40.9091	-0.0795558
TATTACGCATGGATTTCGGTTC	40.9091	-0.089568
TGCATTAAATTCGAACCGACGT	40.9091	-0.0959099
TTCCGGCAATTACGTTTATTCC	40.9091	-0.111243
TATTGTCGTTAGCCTGTACCAA	40.9091	-0.116
TAATGGTGATTGTCGATTGGTG	40.9091	-0.118458
TTTTGCCAAACGGCATTATCGT	40.9091	-0.145055
TATGGTGGCGATCGACAATTAA	40.9091	-0.145436
TTACGTTCCTGTATCGGATGAT	40.9091	-0.166139
TGAATACACGATGCTTAGCGAT	40.9091	-0.170645
TGACATGTCGGCTATTGTGTAA	40.9091	-0.17494
TAACAGCTTAACGAGGCATTGT	40.9091	-0.176892
TGGCGGTTTGGATAATAGATCT	40.9091	-0.204513
TAGATTAAAGCGGTACGTTCCT	40.9091	-0.2085
TGATTACTGCGGTAACCACTAT	40.9091	-0.224006
TGTTTCCGGCGTACGTTAATTT	40.9091	-0.238896
TTACTTGACCGCTATATCGGTA	40.9091	-0.240914
TTTACGTAAACCGGGTACTTTC	40.9091	-0.241224
TTCGAATGAGAAATCGATCGTG	40.9091	-0.245586
TAGTCGTGCAGTATAGTTACCA	40.9091	-0.262415
TTGTGATTAATCACATCGCCGT	40.9091	-0.265462
TGATAGCTTCTCGTGGAAATGT	40.9091	-0.269946
TGTTAACGGTATCCAGGTGTTA	40.9091	-0.28254
TATAATTTATGCGCTGCGTCAC	40.9091	-0.284808
TCCGTAACGATGGTTTGATTGA	40.9091	-0.291931
TCATTCGCGGTGATATTAACCT	40.9091	-0.293025
TTTGTGCATCATGGCTACTTCT	40.9091	-0.30499
TCTTTAGCGTCTACTGCCATAA	40.9091	-0.305808
TAGTTCGACACAACTTACGCAA	40.9091	-0.321063
TCCATCAAGACGTAAATGTGGT	40.9091	-0.334274
TGCTTCGTTAGCAAGAAGGTAA	40.9091	-0.335661
TCGGAGTTACTTTATAATCCGC	40.9091	-0.342145
TCCATGACGAATAGCCACATAA	40.9091	-0.373157
TTGTCACTTCCGATACTTTCAC	40.9091	-0.374765
TGGATTGTTCGACATTCAGCAT	40.9091	-0.37636
TTAATCCGGTAATGATTGGCGA	40.9091	-0.379677
TAACGATGCGCTTTCGATTGAT	40.9091	-0.392776
TAGTCTTGCGCCAATTTGATCA	40.9091	-0.393896
TCAATGCGAAGTATAAGAGCGA	40.9091	-0.405691
TCAACTTGCGTTAAAGTCGCAA	40.9091	-0.421766
TCATCGCGTAAACTCCAGTTAA	40.9091	-0.423014
TAGTCACAATCGTGGATCTTGA	40.9091	-0.42315
TGGTTAAACCGTGAATTGCCAT	40.9091	-0.435125
TGATCAACGAATTTAACAGCCC	40.9091	-0.437196
TAGGTTGATTGTTCGGTTGCAA	40.9091	-0.456554
TCTATCCACGCTTTCGGTTTAT	40.9091	-0.484552
TATTGATGTCGAATGCTTTGCG	40.9091	-0.485145
TATTCCTTACATGACCTCGGTT	40.9091	-0.486602
TGCATATGACGGTTTACGACAA	40.9091	-0.495812
TATTGTCAGCTTGCGCATATCA	40.9091	-0.499734
TACGTTTACCTCGACGAAAGTA	40.9091	-0.500509
TGATACGTTCACCTTCGATCTT	40.9091	-0.5006
TTTGCGATAACCTCGCAATCAT	40.9091	-0.503172
TTGTTACCTAAAGCGCGATTCT	40.9091	-0.516472
TTTCAATGCGGAAACAAACGTC	40.9091	-0.521511
TGTCGCTAATAAACAGTGGGTT	40.9091	-0.548607
TTTACGTAATGCCTGCACGTAT	40.9091	-0.549356
TTCCCGCTTTATAAGCCGATTA	40.9091	-0.5621
TCGGTCGAATTAGCCAATATCT	40.9091	-0.566654
TAAGCGTGTGTTGTTCGTACAA	40.9091	-0.58284
TGGTTATCGCCATAGATAACCA	40.9091	-0.592892
TCATTTGCCGAGGATTCATCAT	40.9091	-0.608416
TATGAACCCAACACGTTATGCA	40.9091	-0.633612
TTACCGTTCTCAACATTCCTCT	40.9091	-0.644668
TTTTCGCTGTGATTGGTACGAA	40.9091	-0.645435
TTATGCGATACCCACATCGTAT	40.9091	-0.66242
TGAAATTATTACGCAGTACCGC	40.9091	-0.662805
TTCGCGAAATTCACATTGCGTT	40.9091	-0.664276
TATGTCGCGATTATTGTCCTGT	40.9091	-0.691358
TTCTGTTGCCGGTTATATGTCA	40.9091	-0.711519
TGCTGATATTGTTTGATGCGCT	40.9091	-0.722733
TTGGCGCTTAAAGCGACAATTT	40.9091	-0.730903
TTGTACGAGCTCACCATTACTA	40.9091	-0.741178
TAGAATGCGTAAAGTTACGCCT	40.9091	-0.772664
TATTAATGCATCGGTCAACGCA	40.9091	-0.789343
TGATTCGTAATTGGTGTGCGAA	40.9091	-0.832717
TGCATTCAGAAACGACGATCAT	40.9091	-0.833077
TGGCATCGGATTGTTATTGTGA	40.9091	-0.851724
TTAGCATGACGCAAACTCTGTT	40.9091	-0.872421
TACATGATCGGTATTGCCATCA	40.9091	-0.876256
TAGCAACGAGTATTGCTTCGTT	40.9091	-0.951584
TTATCCAGTACTCAACCGCTTT	40.9091	-0.983902
TCAACTGTCAACGCAGTTTGTA	40.9091	-0.999948
TAAATGTCCGACAAAGCCGTTT	40.9091	-1.07274
TATACCCGGATCGTTCTCATTA	40.9091	-1.10857
TGTTCTGGCGTAACAGCAATTT	40.9091	-1.15028
TTCTTCGGCGTAACTCATTGTT	40.9091	-1.19375
TGTAACCGAGGTTTGGGTTTAA	40.9091	-3.8794
TTGAGTTCGAAACGGTAGGTAA	40.9091	-4.80374
TGCCTATTGAACACGCATTTCG	45.4545	1.73275
TCATAATCGTACCAGGTTGTGG	45.4545	1.05153
TACCGTTTAATAGCCTGGCTGT	45.4545	0.927491
TGCATCTCATTACCGATATGGG	45.4545	0.880922
TCTTCCGTTATACTAGCGTCAG	45.4545	0.835939
TAGAGCGATATTAACGCCGTCA	45.4545	0.826237
TGAAGCAGGATTACGCAAACTG	45.4545	0.801474
TAAAGATACGGGTTATCTGCCG	45.4545	0.768744
TGATAAGGCATAGCAAGCGCAA	45.4545	0.755487
TAGTAATAATGCAGCGTGCGAC	45.4545	0.686952
TTACGTTAGAACGATAGGTCGG	45.4545	0.685248
TGCGCCATTATCGGCATTATTC	45.4545	0.682767
TAGGTAAAGCCTCACTCGTTTG	45.4545	0.579693
TATCAGGAACTCACCGAAGTTG	45.4545	0.571673
TGTTCGCGGTTATATCAGCGAT	45.4545	0.557089
TCGGTGGGTACAGTGATACTTA	45.4545	0.528127
TAGGGTACGGTAGTAATTACGC	45.4545	0.487523
TTCGCCATCCCGATACTCATAA	45.4545	0.471037
TATACTTATCGTCAGCGGACAG	45.4545	0.416002
TGGCGTTGCTCAATCAGTACAA	45.4545	0.386541
TATCGAGTTTAATTCCGCTGCC	45.4545	0.381435
TGAATAATGCGCATCAGACGAG	45.4545	0.375757
TAGCGGTTAAGCTTAGTGGCTA	45.4545	0.369937
TTTTGTAGGCCCGATAAGCTTG	45.4545	0.363832
TCGCTAAGTACCGCATTAATGG	45.4545	0.357506
TATGGGTTTACTCATAGCGTGC	45.4545	0.310905
TTACCACTAACGCACAGAGGAT	45.4545	0.301125
TAATCAACCGTCTGCTGAAGGA	45.4545	0.29683
TACGTATGGATACGTTACGCCA	45.4545	0.292703
TCTTAGTCGGTGTGTATATGGG	45.4545	0.2865
TCGGTATAGTGCCCAGAAACAT	45.4545	0.266691
TGGCGTACCAATGTCGATATAG	45.4545	0.265311
TTGGTGTTACGGCATTCGTCAA	45.4545	0.253563
TTAAACAGTACCGCGATGGCAA	45.4545	0.247599
TAAATCTCTACGTCGCGGTTAC	45.4545	0.240283
TTGGTCGATAATGGTTAAGGGC	45.4545	0.225165
TCTGTACTGAGCGTAATTCTGC	45.4545	0.219826
TGGTGGCGATATCACTAAGTTC	45.4545	0.19683
TTAACCGCGCGCCAAATATTGA	45.4545	0.186324
TTATCAAATCGACACCGTGCCA	45.4545	0.177155
TGTCTGTGGCGTTATTTGTGGT	45.4545	0.174378
TCGATGTTGTAATTCGGCACAC	45.4545	0.169753
TATATACGCAGGGCTGCAAGAA	45.4545	0.155999
TTACCGCAGCGATCATTGCTTA	45.4545	0.151548
TCTTTACTTTCGTATGCCCGAC	45.4545	0.149819
TAACGTGCGCCATATCAACGAA	45.4545	0.14174
TACATAACGCCACCGAATACAG	45.4545	0.13554
TCATGAGTAACGACGATATCCG	45.4545	0.114702
TCATCATTATGGCGCATCTGGA	45.4545	0.101609
TCAGAAAGCGTTGTAATCAGCG	45.4545	0.0967766
TTACGTTCGGTTTCATGCGTGA	45.4545	0.089989
TAATAATCCAGCCGTTCGACAG	45.4545	0.0784136
TTGAGCATAAAGTGGCGGATGT	45.4545	0.0736513
TGCGGAAGTGTTGATAGAGGAA	45.4545	0.0655867
TAACGGTGAGTAATCGAGATCG	45.4545	0.0597927
TTAACGTTTCGCCAGGTATTGG	45.4545	0.00817063
TGGAGTAGTAAAGGCGCTTCAA	45.4545	0.00297203
TTACCGAAGTAAGCGCGATGTA	45.4545	-0.0229589
TAAATTAGCGGTATGCAAGGCG	45.4545	-0.0259755
TATTACCGGTGCGAAAGAGTAC	45.4545	-0.0380596
TTGTTACCGGGTATGGCTTCAA	45.4545	-0.0409917
TTATTGGCGGATTTAGGCGTTG	45.4545	-0.0432609
TACAACGGCTGACTAAGCTTAC	45.4545	-0.048935
TGTAAGGTTTCGCATGGCCTTT	45.4545	-0.0509907
TTCTGAACGGCACTGAAATTGC	45.4545	-0.0523673
TTATCGCTCCGAAATACGCCAA	45.4545	-0.0711007
TTTGCTAGGTTCATTCGTTGGC	45.4545	-0.0721536
TCTTTCAACGTTCCGCTAAGTG	45.4545	-0.0824216
TACCGAAACCTTAAGCATTCCG	45.4545	-0.0826556
TCGTAAATATGGGCGAACCCAA	45.4545	-0.0833836
TTGTAACAACTGGCGGTCATGA	45.4545	-0.0840352
TGAGTAATTCCGGCAATACCGT	45.4545	-0.0885472
TTTCACTTAACGCTCTGCGTCT	45.4545	-0.09742
TTTCACAAACCGGGTAAAGTGG	45.4545	-0.105825
TTACCGCTACGAATGAATAGCC	45.4545	-0.149075
TCAAGCCTATATAGCGAACTGC	45.4545	-0.155294
TTCTGGTCGCTATCTTTAGCGA	45.4545	-0.159394
TCGATGTACGCCTTGATAACGA	45.4545	-0.165568
TACGACGCCTTCTTTGATAGAC	45.4545	-0.175402
TTTCATCCGCTAAACCTTGCCA	45.4545	-0.198044
TAAGAGCACGCTTATTCACCAG	45.4545	-0.19886
TGCTCGAAGACATATCCGCTAA	45.4545	-0.202936
TCAGGTTTCTTCGCAACGCTTT	45.4545	-0.213074
TATCGCCTAACTCGTGGAAGAT	45.4545	-0.215871
TAATCGATAGCGGTAATTGGCG	45.4545	-0.21688
TGGTGCAGAATCGTTAATCCCT	45.4545	-0.229388
TGCGTAATTTGCGACATGGCAA	45.4545	-0.237845
TTGATAGCCTGGCGAAGATCAT	45.4545	-0.238117
TCCCGTTTCGTAACAGACTTTC	45.4545	-0.249995
TGTCATCATAGGTCACAACGTC	45.4545	-0.263031
TCATATGTACGCGGGCGAATAA	45.4545	-0.26779
TGCAAGCGCGACTTCTCATTTA	45.4545	-0.270253
TTTAGCGTGGCGTTATATCGTC	45.4545	-0.270524
TCGACGATATCGCCAAGTTGTT	45.4545	-0.285024
TATTAACGGTCAGGTATTGCCG	45.4545	-0.28675
TTGCCTTTATCGAGAAACTGGC	45.4545	-0.288015
TTAGTGTAAACGGTCAGCGTGT	45.4545	-0.295714
TTAATAATCGCGGCGATCCCTT	45.4545	-0.297574
TTCAGGTTGACACGAGACAGAT	45.4545	-0.304313
TCCGTTTACGCGAAGCAAATGT	45.4545	-0.309664
TGAAGACCGTATGGTACAGCTA	45.4545	-0.309821
TTAATGTGTTCCGCCGAGGTTT	45.4545	-0.330892
TCAAACTGCGATAAACGACTCG	45.4545	-0.336336
TACAAATTGGCGGCATGTATCG	45.4545	-0.348142
TTGTTTCTATTCGCGGGCAGAT	45.4545	-0.352533
TTCTTCCAGCGGTAAAGCATCT	45.4545	-0.355275
TCTACGCCATTCTGCTAACTGA	45.4545	-0.35571
TTTACCGCCAAGATACGGCTTA	45.4545	-0.363833
TTGATTTCGGACCGATGCTGTT	45.4545	-0.363979
TGACGGGTATATCAATGCGTCT	45.4545	-0.371393
TGCCAGTTTACGACAGGTTTAG	45.4545	-0.374355
TGAAATCGTTGATACCGATCCG	45.4545	-0.375963
TTTGACCGAAGCTATTGTGCAC	45.4545	-0.380357
TAATCTGGTTATAGCGTGCGGA	45.4545	-0.387606
TGTCATCCCGTTAAGCTATCTG	45.4545	-0.389971
TCGTATAACACCGGAACGCTTT	45.4545	-0.393437
TCGTCACTTCAGATAACGGTTC	45.4545	-0.395724
TAATAACCCGCTGATCAAGCAC	45.4545	-0.400619
TGGGATATCTTTGCGCCGTTAA	45.4545	-0.411007
TCAACGGTATTATCGGTACGGT	45.4545	-0.412167
TTGACGACTGGTTATGACGGTA	45.4545	-0.41373
TTTCATCGAATCGCTACTGGCA	45.4545	-0.422466
TCGCCAATGCGAATATCGAGAT	45.4545	-0.423446
TCTCTGCCGATTACAATGCGTT	45.4545	-0.432059
TTGTTATAGGCCGGAAGATTGG	45.4545	-0.433953
TTACCCTCATATTGCTCGGTGA	45.4545	-0.438874
TGCAATACGTTGTGCTAGTTCC	45.4545	-0.445883
TTACGGTATCTGCGTAGGCTTT	45.4545	-0.454927
TAGGCGATGACGAAGCACATAT	45.4545	-0.482147
TGTAATCATGATCCGGTGCGTA	45.4545	-0.484893
TCCGTTCTATCGATGAACAGGA	45.4545	-0.493126
TACGTGGCTATTTCGCGGTTAA	45.4545	-0.499587
TTTATTGCCGTATGCTTTGGCG	45.4545	-0.506086
TAACCGCGTGTACGTATGATCA	45.4545	-0.50752
TAAATCGACGCAACTGTACTCG	45.4545	-0.514371
TATCCTGGCGTACGTCAACTAT	45.4545	-0.522361
TTTCGCTGCGAACATCCGATTA	45.4545	-0.52378
TTAACACCGCATCTGTTCACGT	45.4545	-0.530881
TACCTGACGCTATACTGCTTCT	45.4545	-0.53974
TTAATCGCGCCGAGGATAATCA	45.4545	-0.550115
TCAAGGAATGGTACGAGCACAA	45.4545	-0.568373
TCGATAAAGCCACTACCCGTTA	45.4545	-0.568991
TATTGTAGTCACTCCGGATCAC	45.4545	-0.58704
TGCCGATGATCACGTTATGGAA	45.4545	-0.596546
TGATCACCTACGATCGTCTCAA	45.4545	-0.599395
TAACCACGCTACTGTGCAATCT	45.4545	-0.615391
TCTCAACGATAATTCGCAGCAC	45.4545	-0.627689
TGTCAGATGGGTATCATAGCTC	45.4545	-0.628453
TGCAAATCCGCGTACAGATTGA	45.4545	-0.644597
TGTGTGTATAGTGCGCCAAGTT	45.4545	-0.666781
TCGGTTGCGACAGAGATATTCA	45.4545	-0.66732
TGACGATTACGCGGTGAAGTAT	45.4545	-0.675398
TTTCGGTTTACGTTCCGCTTTC	45.4545	-0.679715
TACTTCTTACCGCAACCATCGT	45.4545	-0.697202
TGTCGCGAGCCTGTATTGTTAA	45.4545	-0.700511
TGTTGTCGGCTTCAAATGCTTC	45.4545	-0.702775
TAGTCAGCGGTAACACCAGTAT	45.4545	-0.730122
TACAACGCCGCAAGCTGATTAT	45.4545	-0.737214
TTACGCTTTGTCGCATCAGTGA	45.4545	-0.742723
TCGATGATGCGTTGTGCTTCAT	45.4545	-0.746553
TTGTAAATTTCGGCTTTCGCGC	45.4545	-0.755184
TCCACCGGACTGAATCATTGAT	45.4545	-0.755199
TGGACAGACGATTCAAATCGGT	45.4545	-0.771189
TACCTTTCGCTAAAGCGTGCAA	45.4545	-0.771662
TTAAGCGCAATCATCGCCTGAA	45.4545	-0.780756
TGCATATTTACTGGCCGCGTAA	45.4545	-0.781372
TAGAACCATCCGAATGCAGCAT	45.4545	-0.782099
TGACGTTTGTCGTCGATATCGA	45.4545	-0.787889
TTCGCGCTAATGGTCGCTATTT	45.4545	-0.796586
TTGATGAGCGTTAATACCGCAC	45.4545	-0.798311
TTAATCCGCGCAGGATAGCTTT	45.4545	-0.806354
TAGCCGGTACATATGGCGATTA	45.4545	-0.815663
TGAACGCGGTGAGTAAATCGAA	45.4545	-0.828897
TAATCGCATCGGTACAGATGCA	45.4545	-0.836059
TTACCAATCTGGCGATGGTTAG	45.4545	-0.839406
TATATGCGGTAAATACGCCTGC	45.4545	-0.84302
TTATGCGCATTGCCAGAGTGAA	45.4545	-0.856244
TGTTTAAACGCGAATCCGCTCA	45.4545	-0.871425
TCGCGAAGCTATCTTGAGCTAT	45.4545	-0.899541
TAGGCTTTAATCGCCTGAGCAT	45.4545	-0.918298
TGTGTCGGCATACTATACGGTT	45.4545	-0.924708
TTCATTGACAGCGTACCGGTAA	45.4545	-0.934691
TTTGCCGATCGAATTAGCGTGA	45.4545	-0.956215
TGATTAAGGATGTACGGGCGTT	45.4545	-0.958503
TTAACGGCCTAACCCATATGCA	45.4545	-0.988774
TAGTTCGAACTCTGCGTTATCC	45.4545	-1.01293
TCGATACCAGTCGCTTTAACTC	45.4545	-1.04252
TGAAATTATGCGTGGCAGTCTC	45.4545	-1.07722
TTATAGCGGCATGTTAGCTTCG	45.4545	-1.08599
TTAACGGCGACCATAGTTTGCA	45.4545	-1.09019
TGTGCCGGATTATCAACGATGA	45.4545	-1.15059
TAATACCGTATTGCTGCGCTTC	45.4545	-1.17625
TTTGGCTCGTCGTTCGTGATTA	45.4545	-1.22332
TTTCGTGCGCAATTACTAGTCG	45.4545	-1.26311
TACGAACGCCATTATACCGCTT	45.4545	-1.29385
TAAATGTCTTCGGCGACGGTTT	45.4545	-1.37882
TCAAACGGATAATCGGCATCCT	45.4545	-1.3808
TACGATACCACTCGCGATACTT	45.4545	-1.45949
TTCATCATCCGTACGCTCGTTT	45.4545	-1.46689
TTGCGTGGTTCATCGGTAATGT	45.4545	-1.47461
TCGTCGTCGATCGATTCAATCT	45.4545	-1.50111
TGCGCTGTTTGAACGCATTCAT	45.4545	-1.55787
TATCCATCGTGTTACGCTTCAC	45.4545	-1.62227
TTGACCGAACGACGAACAATCT	45.4545	-1.70774
TCCGATAAACGGACTACTTCCT	45.4545	-1.80203
TATGAACTGACGATGGACTCTC	45.4545	-1.8498
TTGATCTGACGCTGGCAAACTA	45.4545	-1.89853
TTAACGGTGCGATCGACTTCAT	45.4545	-2.07228
TAAATGCCTAGATCGCCATGCA	45.4545	-2.31061
TTAATCAACACGCTACGGTGCT	45.4545	-2.34365
TGCATTCCGCAACCGTCTATTT	45.4545	-2.63365
TCCATGCGCGTCGTATTAGTAT	45.4545	-3.21996
TCTGCTAACGCGATGATTACGC	50	1.90401
TTGACCACCATATCATTCGCGC	50	1.79721
TTTTGGCTGCGGATAGCACGAT	50	1.52729
TCGTAGAAGGTAGCACAACCGT	50	1.22367
TGCCAACAACGATACACCACAG	50	1.01139
TGAAGTCGCAGCGAAACTGGAT	50	0.833693
TTGGTAGCAACGCCCATGCTAT	50	0.828702
TCAATAACGGCGCTATAGACCG	50	0.803763
TGGCCGCTAAGGAGAATCTCAT	50	0.771633
TGATCTATGCGGGTGAGCGTAT	50	0.767398
TCAATAACGATGGCGTATCCGC	50	0.651788
TGAACAGTAGAGCGGCATATGC	50	0.642287
TCAGGATCGTGTAATCATCCGG	50	0.631169
TGGTGATGGTTCTAATACCGGG	50	0.595823
TGCGTGAACTTACCGTTCACCA	50	0.566613
TAGCGAATAAGGCGGCGCATTA	50	0.562447
TGCTTTATCGGTCGCAGCATTG	50	0.559541
TGTAATGTATCTGAGCGCAGCG	50	0.538909
TCTGGCGTGACGGGATAGATAT	50	0.446778
TTACGCGAGGTAATCAACTGCG	50	0.408594
TTGAGTAATCGTCTGGTGGCTG	50	0.40274
TATATCGATATCGTGACGCGCG	50	0.401711
TGAGCGGTAAATATCGCACTCC	50	0.377296
TGACGTAACTGGACCATATCGG	50	0.36766
TGCACCGATAAATACGCCGTGT	50	0.362191
TAAAGGGCGAAACGATCCAGAC	50	0.358175
TCAATCGCGCAGGTTACCTGAT	50	0.356337
TAGCGGCAGAAGGTAATAGTGC	50	0.342925
TCGCTAATATCAGGCGGAATGG	50	0.335338
TGGGTACTGTAACACCGAACGT	50	0.330627
TGCGTATACGGCGCGGTAATAT	50	0.315602
TTTCACCTTACGGGAATCCGGT	50	0.283243
TCCGTATTCATACCCGTGTGAC	50	0.264903
TATCACGCAATAGTGACAGCGG	50	0.252471
TTGGAACTATGCCGGTAACTGC	50	0.249375
TAGCTTTGCAGATCGGTAGTGG	50	0.239406
TCATCGGTAGATAAGCCTTCGC	50	0.235811
TTCAGCGGCGAAATTCGTACTC	50	0.201177
TACTGGTTACCTGCCGTGAGTA	50	0.174832
TCATACCGCCGTGCATAACGAA	50	0.166559
TACAGGGTGTATGCTTACTGGC	50	0.104178
TCCGGGCTTACGTGAGTTATTC	50	0.100271
TCGACGAGTAATGAACCGACTG	50	0.0767202
TTCGTTCATATTGACCGGCGTG	50	0.0534634
TCTATGCGTTGGCTGCACTGTT	50	0.0404751
TCATTTCCATTCCGGCATACCC	50	0.0251517
TAAGACGCATAATGCGTTGCGG	50	0.0245822
TCGATCAAATACCGGTACCGCA	50	0.0204424
TTAAGCGACTAAGCGTACACGG	50	0.0166959
TTTGCGTAGAAACCGGCATCGA	50	0.0137679
TTACGACGGTTCCGTACAAGCA	50	0.012406
TACCGGAGTATCCGGGTAATCT	50	-0.010636
TGTCACCGTAATTTCGCATCGC	50	-0.0143788
TCAGTACGTTCATGATACGGCC	50	-0.0145984
TCTATGCCTGATGCCGATTCGT	50	-0.0193062
TTCACCTAAGCGAATACCGCGA	50	-0.0364665
TATAACGCTCGTCACGATAGCG	50	-0.0400684
TTTCAGGCCGCGAATACCGTAA	50	-0.0429863
TTCGTCGGTGCAATAATGCTCG	50	-0.0596317
TTGCGAAAGCACTTGCGCTGAA	50	-0.0667125
TGATACACGGACGATATCAGCG	50	-0.0865776
TAACCACCGCCTGATTACTCAG	50	-0.113772
TACCGTTAGCAATGCGAATGGC	50	-0.125376
TAACCGCGACGGTGAAATATCC	50	-0.137812
TTTACGTGCGTAGATTGGGTCC	50	-0.142437
TTATCGCGATTATCATGGCGGG	50	-0.15654
TGATGCTCGGTCAGATATTGCC	50	-0.160524
TAGAACTGAACGATGCTCAGCG	50	-0.171081
TCGTGGGTACCTACTTTCTCCT	50	-0.173728
TTAACGCCAGTTGCGAAGTGGA	50	-0.174006
TATTACGGACAGGTATCACGGG	50	-0.194834
TATAGTCTGGGCGATAGTTGGC	50	-0.201707
TTTGTCGATAACGACGCTTGCG	50	-0.202429
TGTTGATAGAAACGACAGGCGC	50	-0.204692
TCTAGAGGGCATCGTATGAGGT	50	-0.212122
TAGGCATCTCGGCAATGTCTTC	50	-0.221314
TCGAAATAACCTACGGTCAGCG	50	-0.228062
TACAACCGTTATGAGGGATCGG	50	-0.233961
TGAATCGCTTTCGCGGTACGTT	50	-0.234409
TGACGTTTATCATCGCTACGGG	50	-0.245374
TCGGGATAATCGACCTTCAGGT	50	-0.256425
TATCGCGAATAGAGCGATCCGA	50	-0.2691
TCAACTCTTCCGCTATACCTCC	50	-0.272828
TTACCGTTCCGTCTGGTTATGC	50	-0.302406
TTACTATCACCTATCCACGCGC	50	-0.325341
TACTATCACTACATGGTGCCGG	50	-0.326507
TCACCGAACGCTTCATATTCGC	50	-0.328567
TTTTCTGTTCGCGAATCCGGTC	50	-0.32916
TATTTCGAGGTCTGTAAGCGGC	50	-0.330317
TGCACTAACGCCAATGCTCTGA	50	-0.33911
TTATCAAACACTCGCCTGGTGG	50	-0.346191
TCCATAACCGGTCAGATCGGAA	50	-0.36201
TCGCCGTTGAAATCGATAAGGC	50	-0.363808
TGCGTAACGCGCGCTAATACAA	50	-0.365432
TCGGAGCGTTTCACGTTTATGC	50	-0.366473
TTCCGTCGGGTATTTGTTGGCA	50	-0.369179
TTTTGTAGCAACGCAACCTGCC	50	-0.374843
TGTAATGCCAGTCGCGAAGCAT	50	-0.397022
TTGGTGTCGCAAACGCATTTGG	50	-0.397183
TAACCCGGTAAGCATTTAGCGC	50	-0.405303
TCCAGTCACGCTGATTAACTGC	50	-0.405307
TATGCGTAAACCGTAGGCCTGA	50	-0.410406
TCACCACCAGCGAAAGTAACAC	50	-0.424908
TCGCTTCAATAGGCGTTAAGCG	50	-0.426577
TTAAAGAACGGTGCTACCGGCA	50	-0.446701
TCCAAATCCGCATTATTGGCGG	50	-0.458588
TAATAGCATAGCGGCGATCGTG	50	-0.459488
TTAACGGTCGGCAGTCGCATAA	50	-0.462229
TGTTCGGCGATTTCACGCTGAA	50	-0.470331
TTACTACCCGCATCGGCGATTA	50	-0.475314
TATATCGGTGTTATCGGCTGGC	50	-0.490366
TCGACGTTTCCCGTTGATATCG	50	-0.491089
TAATCCGTATCGCTCCGCTTGA	50	-0.513137
TCGACGATGCATATAATGCGGC	50	-0.515026
TTGCACGCATGGTAATCGCTTC	50	-0.521104
TCTCCTTCGTTGGCGCATTTCT	50	-0.531977
TGTCGATGAACGCTAGCGAGTT	50	-0.53284
TGTAATGGATCGCCAGGTTGTC	50	-0.53595
TGTCCGGCTTACGAACTTTGAC	50	-0.539636
TGAGCGACAGTACGGTGTTGAT	50	-0.555572
TTATTTAACGCGCCAATGCGGC	50	-0.567629
TGATAAGAGCGCTTGCGTTCGA	50	-0.574897
TCATCGACGGAAACATGATCCG	50	-0.576525
TGAATCGATGGCTGGGATCGTA	50	-0.593248
TATTAAGACGAGACGGCTCGGA	50	-0.601376
TGGCGAGCGTTTATGAAATCGC	50	-0.610995
TGACGCCAGTAATTACGGCTTC	50	-0.611705
TTGTCTAACGATGCGCCAGTGT	50	-0.62987
TTTGCTGATTGCCGTTTCCGGT	50	-0.632987
TTAAACATAGGCGGCGTTTCGC	50	-0.637671
TTGATTGCTATTACGCCGAGCG	50	-0.642765
TCATAATGGGCGCGGGCAATAA	50	-0.649416
TGCGACCACGGACTTATCAGTT	50	-0.650792
TGTGATGCGTCGCTATATGGCA	50	-0.651645
TTCCGGCAACGGGTATTAGTGA	50	-0.655742
TTGATTGCTCGGTATATCGCGC	50	-0.667717
TTATGACGAGTGGTGATACGGC	50	-0.667956
TAACAGCGGGCTTATCTGTCGA	50	-0.67333
TGGGATACGAACCGTACCATCT	50	-0.693953
TGTCAATGAAGCGGCAATCCCA	50	-0.695973
TGGAAGTTGCAGCGCTAATGCA	50	-0.698512
TTGACGAAGCGGCATACTCCAA	50	-0.705278
TTTCGTTCGGGTCAATACCGTC	50	-0.736936
TTCCATTGCCGACATTCCCTTG	50	-0.739862
TCACTTCCGGTCTGAAAGAGAC	50	-0.752457
TCGCACATCGCGGATTTCACTA	50	-0.769438
TGTTCGGCGGTCATACTGGTTA	50	-0.771487
TCGCCGCATCTAACGTTTACAC	50	-0.792249
TGTCATACCACCGATGGCTTAC	50	-0.807008
TGGTTCGTTTGTAGTCTGGCGT	50	-0.816147
TGCATCGTCCGTTTGGCGATAA	50	-0.816549
TTTGGTGCCGCGATTAACCCAT	50	-0.830765
TGCACTGCTAACTCGCCATGTT	50	-0.834368
TTAAACGTTGCGGATGAACGGC	50	-0.839205
TCCGATCTTGAGCGGTTGTTTC	50	-0.855682
TTCAATCCTACCATCGTGCTCC	50	-0.856259
TCCTGACCGACGATAACTTCAC	50	-0.867592
TTGATGACCGCCCTCTGTATGT	50	-0.869765
TACCGCGCGTTGTATGACTGTT	50	-0.90797
TATGAAGAACGTTGCGCCAGGT	50	-0.908104
TGTCAGCGATTGCACTTGTTCC	50	-0.917091
TGTGACGATATCGTCTGGACCT	50	-0.929461
TCGGCGTGGAAGTTGTCGATAT	50	-0.93302
TACTTTATGTCCGCAGCGCCAA	50	-0.939064
TTTCGGCTACGGGCTAATGGTA	50	-0.943267
TTCTGGTGCCGCTATTAATGCG	50	-0.952756
TTGCGCGGCTAACAGAACATCT	50	-0.959254
TCGGCGCAAATTACTGATCTGC	50	-0.972215
TACCAGACGCTAACCATCACTC	50	-0.983302
TGGTGATTTGCGCTACGCAGAA	50	-0.986783
TTGACAGCGTTTCGGACTGCAA	50	-0.998061
TTGCCGCATTATTAAGCGAGCG	50	-1.00792
TCAACGTACACGCATATCGCGT	50	-1.00999
TAACGGTCGCAACGTTCAGCAT	50	-1.02278
TTAACGAAGTGGATTCGTCCGC	50	-1.04225
TAGATTGCACGTCTCAAACGCC	50	-1.04761
TCCGCGACTTCTTCGCATATCT	50	-1.05142
TCATATACTCGCCGGAAAGCCA	50	-1.06405
TGCTGCGCTGCTAAACTACTCT	50	-1.06419
TCTCGGTACTTTCGATGACCTC	50	-1.06842
TGCGACTTTCGTCTTATTCGCC	50	-1.07801
TTAACGTGCGATGTTCAGCGGT	50	-1.09274
TACGAAGATAACAAACCGCCGC	50	-1.10863
TGGACCGCTGATCTTACTTGCA	50	-1.11417
TGTAGCTGTCGAGCATATGCTG	50	-1.13681
TTGTTGGGCGCTATCAACTTCC	50	-1.15665
TTGGATTATTCGTCGCTCGGTG	50	-1.16523
TTACTCGCTCGCCAATGGTTGT	50	-1.181
TGCAGTTATTGCGTTGGTGGGT	50	-1.18141
TCGTCGTCCAGATCATACTCGA	50	-1.18162
TGATGGTCGATTCGGTGATCCA	50	-1.18927
TACCGCAACGTTATCCGTACAG	50	-1.19041
TGCGTTCATAAGCGGTGAAGGT	50	-1.21004
TCGCGCGCGTAAAGGCATTTAA	50	-1.23643
TAGTCGTAACTCAGCGCCTGAT	50	-1.25238
TCAGCGAGCAAGCGGCAAATAT	50	-1.28742
TTCTGATCGCTTCGCTCGATCA	50	-1.30973
TAGCTGTTCGAAGTCCGCTTCA	50	-1.35052
TGTGCTAATCCGGAGTCGATCT	50	-1.35545
TTGATCGACGATATTGCACGCG	50	-1.35647
TGATTGCGTTCGCGCCGAATTT	50	-1.36362
TCCACTTTCGGTGCGCTCATTT	50	-1.41907
TGTCGGTCGGGATCAGATTCAT	50	-1.43468
TAATGGTTGCTTCGCGATCGCT	50	-1.45398
TAAGCACGTCGAATAGCCCGTA	50	-1.45616
TCTCCGGGCGTTTAACATTCAC	50	-1.48964
TCGGTCGATGAATCAACGCTCT	50	-1.54231
TCGCGGAAGCATCACGCATTAA	50	-1.55073
TTTATTATGGGCCTGGCGGGTA	50	-1.58883
TTGTCTCGATGCGCATTTCCGT	50	-1.65106
TACCGGCAACGTTCTACCAGAT	50	-1.70444
TGCAAACCCGTTCCGTAATCGT	50	-1.95536
TGTTCAAACGGATTGGCGACCA	50	-1.9876
TTTCACCAGCAATCGACGCGAT	50	-2.11949
TCCGTGATAACGCAATCGCCTA	50	-5.53402
TTGCGCGGTTAGAAAGCGGCTA	54.5455	1.54985
TAGCCGATCAACAGGCCGATCT	54.5455	1.1979
TTGCGCCAGCGAAATTTCACCG	54.5455	1.15851
TCCAGACCGGCGCACTGATTAT	54.5455	0.999617
TCTGTCAACATAAGCGCCGGTC	54.5455	0.83201
TACGGTATACGCCTGTACGGTC	54.5455	0.69397
TGCACCTGTTGTTGCGTCTTCG	54.5455	0.587318
TCGCGAGATACCTATTCCGGGT	54.5455	0.542161
TATCTACGTGGCCCGGTATCAC	54.5455	0.477994
TCGATAGTAATACCCGGCAGGC	54.5455	0.45986
TATCGGTCAGACCGTAAGACGG	54.5455	0.453526
TCTCAACGAAATCAACGCGGCG	54.5455	0.428238
TGAGAATAAAGCGGATCGCCGC	54.5455	0.373264
TGGTATGCCTGCGATCAATGCC	54.5455	0.337382
TCCGCTGATATTCCGCCATTCC	54.5455	0.185934
TGTGATGCGGTAAGCATCGCTC	54.5455	0.164237
TCATGGCGGCGTTTATTCCGAG	54.5455	0.163859
TGACTGGGATAACGGTGCACTG	54.5455	0.151196
TGTGCCCACGATACTTTCTGGG	54.5455	0.149608
TTAAGTTGACGCCCATTGCGGC	54.5455	0.146423
TCGCGCTTATTCGGCTTAGGGA	54.5455	0.125882
TTAGCGACCTGTAACTGCGCCA	54.5455	0.122782
TCGTAAGGGATAAGTCGAGGGC	54.5455	0.12128
TCTGTCGCGGTATCGATAGCCA	54.5455	0.0714207
TCACGCTTGAGATACAGCGTGG	54.5455	0.0586741
TTCACGCGATCGGACTGAATGC	54.5455	0.0564864
TGAGTTTATAGCACCGCGAGCG	54.5455	0.0506678
TAACGTGCGGAAGGGATCTCCA	54.5455	0.0474406
TAATATCTCCTTCGGCGGTCGG	54.5455	0.0439159
TGCGCTGGCGATTGAATGGCAA	54.5455	0.00342372
TGACCCGTATATGCTGGAACGC	54.5455	-0.0167534
TTAAAGGGCGTATTGGACGCCG	54.5455	-0.0182914
TGTTAACGCGAACCGAGGTCGA	54.5455	-0.0627243
TAACCGGCGATAGAGAGCGTAG	54.5455	-0.0646611
TATTGCGCCATAGCGAGGTGCA	54.5455	-0.0728402
TACTCGCTGAGATCGGTATCGG	54.5455	-0.089336
TGGTATCGCCTTAACGCTGGTG	54.5455	-0.0919736
TGCCTCGATCCGTGGGTGTTTA	54.5455	-0.0994388
TTGATTACCGCGTCGATGGGCT	54.5455	-0.124525
TTTTAATCTGCGCGCGTGGTGG	54.5455	-0.138673
TGTCGGTTTCGACATGGTTGGC	54.5455	-0.148707
TCCAAGACGCGACATTTCAGCC	54.5455	-0.183912
TGTGATTCGCGCAAACCACGTC	54.5455	-0.196334
TCGTTCGTGGCATCATGTACCC	54.5455	-0.196876
TGCGTACTCATAGTGTCGGCCT	54.5455	-0.237198
TACACCTGGTATCGTCAGCCGA	54.5455	-0.257464
TCGCGTACTCGAAATGGCTGTC	54.5455	-0.261009
TACAGTCAGAGCGTGTTGACGC	54.5455	-0.288544
TCGCCATTGCGCCAATGTGGAA	54.5455	-0.290596
TCTGTGTCAACGTTAAGCGGGC	54.5455	-0.293981
TCCGGAATGCGGTGAATACGGT	54.5455	-0.300887
TAACTGACGCTGCAAATCGGCC	54.5455	-0.314377
TCGGCTGTAGCTAAACAGACGG	54.5455	-0.315644
TTTCAATCATGTCGGCGCGCGT	54.5455	-0.322072
TCGGCGTACCGGTTAATCTGCT	54.5455	-0.32406
TGTAGAACAGACGGTAGTCGGC	54.5455	-0.340623
TCGATAAAGGCGGTTACCAGCG	54.5455	-0.350132
TCGCAAAGCGTCTACCGAGTAC	54.5455	-0.354935
TCGGTTGGGCGTTATTTAGGGC	54.5455	-0.357147
TCGTTACGCGCCAGTTCAGTTC	54.5455	-0.361144
TTTCTTACGATTGCGGCAGGCC	54.5455	-0.362597
TTCGCGAACCAGCGCGATATCA	54.5455	-0.36504
TCGCTACTTTCAGCGCAATGCG	54.5455	-0.365386
TATCAAACGCGAGTATGCGGCG	54.5455	-0.392385
TAACGGTTCCGACTATTCCGCG	54.5455	-0.398131
TCCGCCAGATAGTTCGCCATCT	54.5455	-0.405681
TCATTAATACGCGCCTGGCCTG	54.5455	-0.41501
TAGCGGTATTGCCTGACCCGAA	54.5455	-0.418445
TTCATGCCACGCATCGCAGTAG	54.5455	-0.421104
TCGCGACACAACGCTTGATGCT	54.5455	-0.422547
TTATCGCCGCGTTTCGGATGAC	54.5455	-0.426455
TTTCGTTACGGCGAACTGGCTC	54.5455	-0.442165
TGCCGTTCCGATGTTGAACTGG	54.5455	-0.442564
TAGTCGGTCGTGATTAGCGGTG	54.5455	-0.445997
TCCGTATTCGGCGGATACCTGA	54.5455	-0.459858
TCACCGCCATATCGAGTTGGTG	54.5455	-0.470189
TGGCTTCTACGAAGCGTTGCTG	54.5455	-0.482838
TATCGCGATACTGAACGGCGAG	54.5455	-0.483445
TCGATTCGTTCCGCTTACTCGC	54.5455	-0.487751
TGATGGCGGAATTGCTGATCGG	54.5455	-0.490394
TCAAGCAACGGTAACGTGCGGT	54.5455	-0.491377
TACGCCGCATCCGGCAAGATAA	54.5455	-0.494073
TCCCGACGCAAATTGTCGAGCT	54.5455	-0.494398
TCTCATCAGGGTCGAAACTGCC	54.5455	-0.496103
TGTCCGCAAATGAGCAACGGGT	54.5455	-0.50239
TATACGGTTACCGCAACGCTGG	54.5455	-0.514191
TGGTTTCGGGCGCATATTGCCA	54.5455	-0.526618
TGATGGCGTACGCCTGAATCTG	54.5455	-0.529399
TGCCAACGTACGGCATGTACAG	54.5455	-0.530407
TACGATCGGTGCATCAAGCCGA	54.5455	-0.552373
TACTTTAACCGCCGCGCATGTG	54.5455	-0.561803
TCTTCCGTGCTCGTATGGCTAC	54.5455	-0.563093
TCGGCTGTACCCGTGAATGTTC	54.5455	-0.571488
TGCGCTGTCCGGTTAATGAGTG	54.5455	-0.590318
TGCGAATACGATCGATCCCGTC	54.5455	-0.598752
TCTCGGGAGTACGGTGTAATGG	54.5455	-0.609208
TGCGTTGTCGACGGAGCTGTAA	54.5455	-0.61236
TACCAACACCGGCCGTAAATGC	54.5455	-0.63293
TATGTTCTTGAACGCGCGCGTG	54.5455	-0.637639
TTTCGGGTAACGCAGACGTTCC	54.5455	-0.644813
TAGGCGAATCGTTGCGGGTGTA	54.5455	-0.654458
TACGACAACCGCAGAATGCCTG	54.5455	-0.661161
TGCGGCATTACCGGAACAATCG	54.5455	-0.685993
TGCCATTCCGGTAGTTCGATGG	54.5455	-0.696143
TGGTCTTTACTCGCGATGGCGT	54.5455	-0.697874
TGGACGTCTGTTTATGGACGCC	54.5455	-0.699586
TGTTAACGGTGTAACCCAGCGG	54.5455	-0.725585
TCAACGCGAACTTGCCTTGTGC	54.5455	-0.73974
TATGCCCGCTTTATGACGCCAC	54.5455	-0.767284
TAGCGTACTTAACGCCGCAGTG	54.5455	-0.792349
TGATCGTGGTCGAGATAGCGCA	54.5455	-0.806516
TTGTTGGTGCGTGAACCTTCGG	54.5455	-0.819497
TATTACCGCTGTGGTAGTGCGC	54.5455	-0.82149
TGACGTGCCGTCGAGATAATCG	54.5455	-0.834069
TAAAGCCGTGATCCGCAACTGG	54.5455	-0.866104
TGAACGTGAGCATCTGGCGTTG	54.5455	-0.871047
TCCGCCTTCGGTTGTTACTTCC	54.5455	-0.874634
TTCCTTCCGCGAATATCCTGCG	54.5455	-0.876507
TTATCGAAACCATCGCCGGGAC	54.5455	-0.877316
TTCGTAAACTGCGCGCGCTGAT	54.5455	-0.884205
TCCAGACGTTGCGCAAACAGTG	54.5455	-0.886186
TGCCGGTATCCGGTTCATTTGC	54.5455	-0.891218
TCTTCGTTGACGAAGCCTTCCG	54.5455	-0.904954
TTCGGGTTCGTTCCAGACATCC	54.5455	-0.915257
TTTGCCGGAACCGGATTCACCA	54.5455	-0.930937
TTCCGTCGACAGATACGCAGCA	54.5455	-0.935323
TAAATCGCTATCCCAGCGACGG	54.5455	-0.939164
TGCAGCGAAATCACTCATCGCC	54.5455	-0.947491
TCACCGCTGATACCGGAAACAC	54.5455	-0.959826
TATCGCCATATTCGGCGCGCAA	54.5455	-0.986577
TGACTGGCGTGATCGTAAAGGC	54.5455	-0.986845
TCCTGACATTAGGCGCGTGGAT	54.5455	-0.992742
TGGTCCGCGAGATAACGCTGAT	54.5455	-0.995296
TATACGCAAGGTCGCCTGCGTA	54.5455	-0.996841
TTCGCCAGCTGTATTACGCGCT	54.5455	-0.997241
TCGTTGCTGCCGTGCGTTATTG	54.5455	-1.00646
TTCATCGTCAGAAGCGGCGCAA	54.5455	-1.01086
TGTGACCGACGGTAACCATCAG	54.5455	-1.0157
TCCGACCGTCCTTTATTACCGG	54.5455	-1.02162
TCCAGTCCGGATACATGGCGAA	54.5455	-1.04165
TTTTCTGACCGCTATGCACCCG	54.5455	-1.05237
TCACGGCGTGTTAACCGAACTG	54.5455	-1.05477
TTAGCGTGATTCAGCGCGCTTC	54.5455	-1.06339
TAACGTTCTGAACCGCGTCCGA	54.5455	-1.06389
TGACCGCATCCATACGCACTCT	54.5455	-1.07228
TGTTTACGCCCGGTCGCTACAA	54.5455	-1.08135
TGCGCGTCATATTCGTGACCAG	54.5455	-1.08882
TTTGTGCGTCAGTGCGGAACCT	54.5455	-1.13085
TGCCAGTAAAGCACTGCGTCTG	54.5455	-1.1376
TGCTACCTGTACGCTGCCATTG	54.5455	-1.15222
TAGTTTGCGTCGGTCGTATCCC	54.5455	-1.15609
TGTGATGGTCGCGTCAACTGTC	54.5455	-1.16013
TGCACTGGTGTTAGCGTAACCC	54.5455	-1.18002
TACGTTAACGCACGCGACTGGA	54.5455	-1.191
TATTCGTATTCCGCGTACGGCG	54.5455	-1.19955
TAGCGATACCACACGCCATGGT	54.5455	-1.20355
TAGCGTAACGCAGGTACCCGAT	54.5455	-1.21099
TGAACACACTGACCGCAACGCA	54.5455	-1.23031
TAACTATCCCGATCGCGTCCTG	54.5455	-1.24727
TTGATATTACCGCCGCACGCGA	54.5455	-1.25179
TAACAACTTAGCCTGCCGCCTC	54.5455	-1.25906
TGCACTTTAATGCGCGTCACGC	54.5455	-1.2748
TGTCACCACGCTAGTGGGTGAA	54.5455	-1.28392
TCGCAGCAACGTTACAGGTGAC	54.5455	-1.3042
TCGACCAAACTGCGGACGTGTA	54.5455	-1.30986
TCGAAAGTGCGTGCGGAATGTC	54.5455	-1.31428
TTCCGTCCATCGCCGCGTATTT	54.5455	-1.36283
TCGTCGAACTCATACACCAGCG	54.5455	-1.38156
TGACCGCCACTTCACGCATGTT	54.5455	-1.38932
TGGTATAGACCCGAAACCCGGT	54.5455	-1.39707
TAGCGATGGTATCGGTCAGCAC	54.5455	-1.40325
TCCACCTCGATCAACTTGGTCG	54.5455	-1.40541
TGGCTCGCCGACACAAATTGCT	54.5455	-1.42791
TTACCGTCGCAGAGATTGCGCA	54.5455	-1.43897
TATATAGCGGCCAGAAGCCGGT	54.5455	-1.48559
TCTGGCGAAACCGTCAGAAGAC	54.5455	-1.49014
TCTTTCACAATCGCCGCATCGC	54.5455	-1.49084
TAGCGGTCGCCAATACGTTCGA	54.5455	-1.4919
TCTCGGTATGCTGCATCGCGAT	54.5455	-1.50273
TCGAACTTTAACCCGGCGTCTG	54.5455	-1.50352
TATTTCCGCGTACCGCTTGCGT	54.5455	-1.51259
TAACCGATGGCCTCGTGTCTAG	54.5455	-1.54494
TGCGAGTCGGAATCACGATCCT	54.5455	-1.66384
TGCTTTAATGCGGTGCACGGCT	54.5455	-1.68145
TCATCGACCGTGTGAAAGCCCT	54.5455	-1.6825
TGCTATCGTCGCGGATGCTGAA	54.5455	-1.68616
TTTTCGATCTGCGTGTCGAGCC	54.5455	-1.74784
TTGGCGAAGAGTTCGGCGATGT	54.5455	-1.76999
TTCGAGCAGTTGTCGACTGGAG	54.5455	-1.77013
TTGAGCAACTGGCGCGAAGCAA	54.5455	-1.78011
TTGAGTTCGGCGCAGGGTTCTT	54.5455	-1.79926
TTACGATTTCCACCGCACCGGT	54.5455	-1.82283
TAGGCTTCGCTGACACAGCTGA	54.5455	-1.8283
TTCATCCCGGATCGTACCCGTA	54.5455	-1.85069
TGCTCGCCGTTGGTTATTACGC	54.5455	-1.86966
TATTCTCAGCCGGAGTACCGCA	54.5455	-1.88018
TAGCGCCAGATCGATGTCTCGT	54.5455	-1.89833
TAGGCGCGTAGATAGGTTGCAC	54.5455	-1.91218
TGGCACAATACGCCGTAATCCC	54.5455	-1.95405
TGTCAGCGATATTGTGGCGCTG	54.5455	-2.03251
TGGTGTCCGCATTCGATTTCGG	54.5455	-2.05512
TGTTACCTCGCGCTTCGTGCAA	54.5455	-2.09353
TCGCTACCGGACGCGAGAATTT	54.5455	-2.12026
TTCGTCAGCCGGATGAAGTGCT	54.5455	-2.1502
TTACGCCAGTACTTTCCCGCCA	54.5455	-2.15715
TATACCGGGCAGTTTGTTCGCG	54.5455	-2.17612
TTATTCGGGCGCGGCTCTACTT	54.5455	-2.2006
TGGATTAATGTCGCCACGGTGC	54.5455	-2.2113
TCCACGGCTACGATCAAACCGA	54.5455	-2.25713
TATTTCGTCGCCGTGTCGACGT	54.5455	-2.2584
TGCGGCAGGTATTGATCGCCAA	54.5455	-2.26696
TGCTACGGGTAGTTATGCTGCC	54.5455	-2.28919
TCGCCAACAACGGCGAACCTTA	54.5455	-2.37765
TGGCTAAGTACCCGCCACATAC	54.5455	-2.38352
TGCGATTCAGTTTGCGCGCGAT	54.5455	-2.42668
TGCGTACGTCTCGACTACGTGA	54.5455	-2.60519
TAGCGCGCAGTATTCACGCTGA	54.5455	-2.65052
TGAACTTCTCCCGTCGCGCTAT	54.5455	-2.67605
TAACGTCCATAGCCGCAACGGT	54.5455	-2.69704
TTGCGCGTTAAACTGCGTCTGG	54.5455	-2.70232
TCCAGCCAGCGATTGATGGTCT	54.5455	-2.75283
TAGCTTCGGCGTCATAACCGCT	54.5455	-3.18879
TAACCCGACCGGTCGTTTCGTT	54.5455	-3.59685
TCAGCGTCGCCTGATTCGTGAT	54.5455	-3.62308
TGTCTTCCGACGTTGGCCGTTT	54.5455	-6.70704
TCCATGATCGCGCCGATCACTG	59.0909	0.758929
TGGCGCTAATTCGCGCTCATCG	59.0909	0.12089
TGCGGATAATCGCTGGTGCCGT	59.0909	0.086153
TAGTCAGCGTGCGCCCTAATGG	59.0909	0.082843
TTCGCGACCAATATGGCGGGTC	59.0909	-0.0751244
TTACCGTCGTTGGCGTTACGGG	59.0909	-0.0891018
TGACCGCTTTCGCCGTGCACAT	59.0909	-0.132325
TTGGTGCACTGATCGCCGGGAT	59.0909	-0.190162
TCGATGACGAGCAGTCGCGCTT	59.0909	-0.243488
TGATACGTTCCGGCGCGGTGTA	59.0909	-0.317709
TTTAGCGGGCAGAATGCGCTGC	59.0909	-0.447447
TCACCGATGGTGTGCCGAGTTG	59.0909	-0.628644
TCTGGCGCGGGAATATGCGGAT	59.0909	-0.666166
TCTTAGCGCAAACAGCGTGGCG	59.0909	-0.76889
TCACCGCCAGTAAACATGCCGC	59.0909	-0.783741
TTTACGCGCGGGTGTTAACGGC	59.0909	-0.788246
TCTTCCCGACCCGTTCCCATAC	59.0909	-0.871448
TTTACCTGCGTCATCGCACCGG	59.0909	-0.918501
TGTACTGCCCGGTCAACGACTC	59.0909	-0.933448
TTTGCCCGCGGCATTAACCCAC	59.0909	-0.945126
TGGTGTCATATGTCGGCAGCGC	59.0909	-0.949201
TCCCGACAACGCAAAGTGCTGG	59.0909	-0.959512
TCAGCGCGCACTACAAATCGGC	59.0909	-0.963269
TTGCGATGCCACGTTGTCGCCT	59.0909	-0.965032
TATCGCCCGGTTTCTGGTCCGA	59.0909	-0.982125
TGAAACGCCGGATGCCATCGCT	59.0909	-0.99992
TTCGAAACGCATACCCGGCGTG	59.0909	-1.04199
TGTGGCGATGTGGATACGCTGG	59.0909	-1.05763
TAGGACGAGCGCGAGCAATGTG	59.0909	-1.06336
TCGCGACGGAAATCGTTCGGGA	59.0909	-1.06859
TCTAATCAGGGCGTGCGCATCG	59.0909	-1.07602
TACAGCCATTGGGCGACGACCA	59.0909	-1.10593
TGGGCCGTGAAACGCGGTATGA	59.0909	-1.12827
TCGGATTATCCGTCGATGCGGC	59.0909	-1.15795
TTATGCTCCCTGACGGCGAGCA	59.0909	-1.15834
TACGTCGCTTTCCGCGCATTCC	59.0909	-1.16877
TCGCGGGTTGCATACGCATTGC	59.0909	-1.26099
TCCACCGGATTGGCATGCGGTT	59.0909	-1.26218
TCCGGCGCATGGTAGATAGCCA	59.0909	-1.27868
TCGTCAGTTACCGTTTGGGCGG	59.0909	-1.28478
TAAGCCAGGCGACCAACCTGGA	59.0909	-1.28815
TGTCGAACTGACTCAGCGTCCG	59.0909	-1.30064
TCCGGCGATGAACACATTCGGC	59.0909	-1.31181
TTCCCGCCTTTAGCGAACAGGG	59.0909	-1.35125
TTCACGTCGAGTAACCGCTCCG	59.0909	-1.39483
TAGAATGCGCTATGCGGTGCGG	59.0909	-1.41781
TGGTACGCAGCCGACACAACAG	59.0909	-1.44125
TAGCGATTATGGCGATCGCGCC	59.0909	-1.5403
TCGTTGCGGTTAACGTGGGTCG	59.0909	-1.55554
TGCTCACCACATCGCGCATTGC	59.0909	-1.63888
TTACGGCGCAGTGCGTTACCCA	59.0909	-1.6453
TCGCTGGCGCGTCTTATCAGCA	59.0909	-1.67793
TCTGATAACCGTGCGCGTCGGT	59.0909	-1.80396
TTCCGGACGACGCAGCAGATCT	59.0909	-1.81397
TCCGATGCACAGAACCGGAGTC	59.0909	-1.85861
TGCAGCGTACGACTGTAGGGCT	59.0909	-1.86999
TACGGGCGACGCTCTTTCAGCA	59.0909	-1.89153
TCGGCGCACTTAACAACCGCCA	59.0909	-1.89743
TGCGGAAATAGCGCCGCCAGAA	59.0909	-1.97907
TATCGTCCGGGTTCACTGGCGA	59.0909	-1.98571
TGCCATGCGTTCGCTGAAAGGC	59.0909	-2.01865
TGAACCGCGCGCGCATGATTAC	59.0909	-2.10838
TTGGCTTCCGCACCGGAGTTAC	59.0909	-2.12177
TAACCGGGCGTTTCAAGGCGCT	59.0909	-2.2496
TTCGTAAGCGTTCGCCACCGCA	59.0909	-2.39798
TGACCGTATCCGATGCCTCCAG	59.0909	-2.43679
TTCTCGCAGATTTCCGGCGTCG	59.0909	-2.44296
TCCGCAGATCCGTAACGTCGCT	59.0909	-2.99665
TAGCCGGAGCGTGAAACCTTCG	59.0909	-2.99994
TCGACCTGATACGGCGCATCGA	59.0909	-3.75566
TCCGCGATCGGGTGAACTCGAT	59.0909	-4.06285
TCGTCGAATCGCACGGCTTTGC	59.0909	-4.41326
