# Supplementary material for: Sources of Error in Mammalian Genetic Screens
Source: G3 (Bethesda). 2016 Jul 6;6(9):2781–90. doi: 10.1534/g3.116.030973 (PMC5015935; doi:10.1534/g3.116.030973)
Supplement: Supplemental Material [file supp_g3.116.030973_TableS5.xlsx]

## Sheet: Sheet1
S5 Table	Log2FC and GC content of non-targeting shRNAs from mock screen depicted in Fig 4D
Hairpin ID	% GC	Std LV Log2FC	Std LV + Benz Log2FC	10% LV + Benz Log2FC	Std PD10 - Dox Log2FC	Plasmid Log2FC	Lin. Plasmid + gDNA Log2FC
n45_ecoli_2874937	45	-1.2606	-1.65028	0.185045	0.299767	-1.02724	-1.23675
n40_ecoli_4022541	40	0.569343	0.604337	0.1778	1.28605	0.0154088	-0.176942
n50_ecoli_577406	50	0.265849	0.462049	-0.949102	1.93741	-0.0236038	1.07174
n60_ecoli_683376	60	0.300223	0.474339	-0.0920323	1.46463	0.427618	1.7745
n55_ecoli_2688609	55	0.0619008	0.318754	-1.02143	2.02576	-0.0132546	0.366545
n50_ecoli_3361281	50	-0.94111	-1.48656	0.130089	0.503972	-1.69356	-1.87205
n50_ecoli_953272	50	-0.0135271	0.0950815	-0.365622	0.565668	-0.00257006	0.650418
n60_ecoli_1591244	60	0.777674	0.480663	-0.67235	0.737352	0.639547	0.396308
n45_ecoli_784309	45	-0.04034	0.442641	0.580476	1.07962	0.382083	0.998186
n55_ecoli_2814297	55	0.24485	-0.107269	-0.696818	1.33634	-0.351567	0.425883
n60_ecoli_897953	60	-0.222315	0.216556	-0.264085	0.696338	-0.409131	0.468269
n55_ecoli_960682	55	0.34243	0.257877	-0.455967	1.01251	0.33449	0.302685
n40_ecoli_1199215	40	0.205701	0.066255	0.248993	1.27743	0.107826	0.117016
n55_ecoli_3308859	55	0.356431	0.443482	0.26953	1.506	0.291679	0.147261
n60_ecoli_2941329	60	-0.0521593	0.418587	-0.124004	0.427196	-0.696893	-0.0813922
n50_ecoli_123222	50	0.0456901	-0.863744	-0.728271	0.788796	-0.627313	0.277755
n40_ecoli_1126463	40	1.5062	0.796647	-0.347976	1.59946	0.723242	1.67103
n60_ecoli_273917	60	0.0981742	0.49154	-0.0560193	0.448248	0.295895	0.507293
n40_ecoli_106122	40	0.649853	0.283547	-0.814101	1.09283	0.680594	0.313597
n55_ecoli_495875	55	0.477146	0.0764424	0.293314	1.29652	0.185838	0.101981
n50_ecoli_654881	50	0.47697	-0.128266	-0.553417	0.508572	-0.129417	0.235769
n40_ecoli_315750	40	0.373945	0.42266	0.075482	0.630142	0.22523	0.889814
n60_ecoli_1312635	60	-0.982247	-0.380666	-1.2934	0.330281	-0.730374	-0.531005
n45_ecoli_4069821	45	-0.201117	-0.370599	-0.259844	0.947045	-0.636839	-0.112288
n60_ecoli_3864974	60	-0.18333	-0.107836	0.291873	1.15369	0.783628	1.13051
n55_ecoli_832993	55	0.0179395	-0.203348	0.0327343	0.281248	-0.0141279	-0.0198487
n45_ecoli_1347320	45	0.015931	0.134825	0.210197	0.776963	0.358182	0.249088
n55_ecoli_3208125	55	-0.0790528	0.134055	-0.072366	1.35632	-0.281865	0.184318
n50_ecoli_4551352	50	0.986738	0.803799	0.0305062	0.610345	0.478369	0.548841
n60_ecoli_1351515	60	-0.870003	-0.539536	0.123084	0.51119	-0.44849	-0.3409
n45_ecoli_3255887	45	0.0793618	-0.0820926	0.384814	0.771898	-0.206726	-0.104575
n55_ecoli_3116439	55	0.311153	0.275044	-0.325517	1.14009	0.057316	0.511116
n60_ecoli_2439199	60	-2.24774	-0.927172	-0.000531806	0.168639	-1.78103	-1.47741
n60_ecoli_356050	60	0.37626	0.488575	2.17622	1.18865	0.162867	0.945425
n50_ecoli_1963350	50	-0.0587714	-0.0932072	0.0247149	0.486605	-0.132924	-0.178824
n60_ecoli_214081	60	-1.87515	-1.38228	0.0665638	-0.131538	-1.46354	-0.922272
n45_ecoli_518561	45	0.312207	0.709835	0.18753	0.927663	0.378435	0.624188
n55_ecoli_1190720	55	-0.30175	-0.295211	-0.48167	0.323238	-0.616987	-0.0659244
n60_ecoli_193913	60	-0.227129	-0.12188	-0.224997	0.298083	0.0549409	0.438895
n60_ecoli_4470588	60	0.395927	0.499405	-0.0288914	1.02757	0.193011	0.025323
n40_ecoli_2435937	40	0.426272	0.20446	0.254213	0.396448	1.0009	0.980642
n45_ecoli_2132379	45	0.118139	0.0650666	-0.0316745	0.56316	0.311204	0.300343
n55_ecoli_674365	55	-0.176584	0.765543	0.0923134	1.59451	-0.243944	-0.701139
n60_ecoli_4140863	60	-0.102201	0.050268	-0.0956342	0.412281	-0.3084	-0.496998
n55_ecoli_1924543	55	0.734249	0.759258	-0.0664141	1.01899	0.748969	0.950737
n50_ecoli_311867	50	0.476183	0.331958	0.100162	0.562833	-0.492699	0.173603
n60_ecoli_987062	60	0.109728	0.308211	0.0680829	0.482866	-0.401359	1.30006
n45_ecoli_1022382	45	0.635969	1.02669	-0.944866	-0.0726633	0.762891	0.439925
n45_ecoli_4466017	45	-0.463429	-0.250541	-0.303434	0.268885	-0.456665	0.056029
n45_ecoli_284577	45	0.720912	0.566648	-0.371025	0.58723	0.344313	0.271484
n45_ecoli_4088290	45	-0.20689	-0.238579	-0.714993	0.259685	0.0294489	0.306545
n45_ecoli_498632	45	0.366535	0.52237	-0.641443	0.910371	0.444932	0.504873
n50_ecoli_4460177	50	0.396739	0.736949	-0.567591	0.475748	0.327276	0.647588
n50_ecoli_4407557	50	-1.30159	-0.824006	-0.187546	0.240443	-1.09339	-1.02162
n45_ecoli_333954	45	1.0089	0.773984	0.00599747	0.896106	0.791672	0.853263
n40_ecoli_3455345	40	0.744185	0.0367076	0.426784	0.267479	0.352673	0.425993
n60_ecoli_1609605	60	-0.448253	-0.352377	0.236948	0.492454	-0.0555284	0.21054
n55_ecoli_3641728	55	0.442982	0.262425	-0.342059	0.25823	0.139771	0.880833
n40_ecoli_379672	40	0.831413	0.430214	0.143352	0.687821	0.306874	0.22325
n45_ecoli_2482533	45	0.326445	0.23412	0.294701	0.563247	0.113144	-0.0674829
n55_ecoli_3168682	55	0.777422	0.580568	-0.185525	0.406816	0.740119	0.232142
n50_ecoli_4104452	50	-0.256198	0.160413	0.0244259	1.19101	-0.928026	-0.109389
n60_ecoli_3882408	60	-0.516625	-0.11868	-0.556029	0.587965	-0.377351	0.116545
n55_ecoli_394628	55	-1.10266	-1.20689	-0.484157	-0.290687	-1.19626	-1.53862
n50_ecoli_2043431	50	0.18139	0.133829	-0.563815	0.687854	0.319899	0.152211
n60_ecoli_2456371	60	-0.370779	-0.1284	-0.295493	0.386507	0.0320376	-0.048939
n40_ecoli_2033490	40	0.499815	0.320494	-0.211911	0.389744	1.18744	0.341681
n55_ecoli_1753341	55	0.684325	0.593382	0.160372	1.05052	0.263079	0.521656
n40_ecoli_882736	40	0.307216	0.0635033	0.732072	0.254686	0.714994	0.324913
n60_ecoli_125888	60	0.339627	0.0855952	-0.433051	1.2536	-0.0962161	-0.848867
n60_ecoli_2919992	60	0.288305	0.199303	-0.365674	0.32857	0.254579	0.205711
n45_ecoli_2681533	45	-0.647948	-0.112293	-0.323126	0.14111	-0.243695	0.116354
n45_ecoli_1132988	45	-1.04606	-2.44207	0.922777	-1.20339	-2.55954	-2.28911
n60_ecoli_790333	60	0.366251	0.484705	-0.194384	0.507777	0.40066	0.161181
n50_ecoli_3892797	50	0.361558	0.478559	0.395009	0.625792	0.463416	0.22262
n55_ecoli_786160	55	0.790121	0.384492	-0.0328731	0.772046	0.0586905	-0.0265356
n45_ecoli_2779861	45	-0.118489	-0.319795	-1.14578	0.604118	-0.485844	-0.319363
n55_ecoli_1691814	55	1.6775	1.56357	0.288807	1.26722	1.19774	1.07113
n60_ecoli_4455035	60	0.189137	0.342555	0.382135	0.581635	-0.243367	0.513982
n50_ecoli_2663652	50	0.309339	0.368809	0.194701	0.372332	0.120372	0.294603
n55_ecoli_3899419	55	-0.177651	0.164726	0.617338	-0.220165	-0.981978	2.55077
n55_ecoli_2168464	55	0.106513	0.153987	-0.805502	0.258764	-0.0225266	0.218425
n60_ecoli_543699	60	0.354557	0.374368	0.377657	0.684495	0.631156	0.404229
n50_ecoli_2387977	50	-1.41154	-0.912701	-0.296273	-1.49135	-0.786845	0.0150933
n45_ecoli_2428574	45	-0.535658	-0.349547	-0.665076	0.317438	-0.309104	-0.0565372
n45_ecoli_1775684	45	0.365047	0.268985	0.0790985	0.0343586	0.572635	0.515728
n60_ecoli_4579515	60	-0.927704	-0.838992	0.326316	-0.13494	-0.840275	-0.388868
n55_ecoli_4300612	55	-0.0580026	-0.144869	1.11739	0.249407	-0.77986	-0.199184
n50_ecoli_76	50	-0.369942	-0.0659713	0.596169	0.0589141	-0.392842	-0.121245
n45_ecoli_2052980	45	-0.1604	0.156247	0.0305971	0.489168	-0.0668894	0.0975668
n55_ecoli_2262403	55	0.169877	0.0605819	-0.575868	0.438338	-0.166494	-0.0265825
n60_ecoli_452866	60	-0.782151	-0.649549	-0.135272	-0.268445	-1.03571	-1.16687
n60_ecoli_1513779	60	0.144933	0.200233	-0.323136	0.382326	0.078013	0.203746
n60_ecoli_3415189	60	0.338228	0.435447	-0.227716	0.82159	-0.203522	1.16051
n55_ecoli_2059519	55	0.464015	0.307179	0.06891	0.605097	0.225835	0.621932
n40_ecoli_4504588	40	1.19878	0.448126	-0.0862331	0.735948	0.564026	1.04584
n55_ecoli_2206665	55	-0.526085	-0.220825	-0.580798	0.111343	-0.906756	-0.666427
n40_ecoli_1638853	40	0.524016	0.426786	0.359321	0.382164	0.501506	0.213741
n60_ecoli_2815205	60	-0.943078	-0.387419	0.276087	0.507041	-0.994423	-0.382077
n60_ecoli_2773997	60	0.160484	0.106653	0.119908	0.104523	-0.240969	-0.000888235
n45_ecoli_1616057	45	0.297183	-0.392258	0.198059	0.202196	0.470535	0.550774
n60_ecoli_1735502	60	-0.796853	-0.414322	-0.358593	0.156755	-1.34624	-0.974771
n45_ecoli_1942217	45	-0.0582313	-0.0384256	-0.178785	-0.279986	-0.135531	0.215247
n60_ecoli_2288778	60	-0.593	-0.182328	-0.305977	0.674627	-0.648518	-0.154623
n50_ecoli_4264089	50	0.0975171	-0.057246	0.269804	0.690482	-0.391683	0.198765
n60_ecoli_2639532	60	0.675103	0.567467	0.121347	0.842004	0.434936	0.674981
n50_ecoli_2877239	50	-0.225123	0.0623247	-0.425233	0.228503	-0.319955	0.0769277
n50_ecoli_3808083	50	0.447342	0.612935	0.375071	0.287774	0.624242	0.643833
n60_ecoli_4006679	60	-0.115886	-0.0535591	-0.302908	1.18351	-0.196125	0.410894
n55_ecoli_1873811	55	-0.429991	-0.486146	1.10362	0.2013	-0.568776	-0.614373
n50_ecoli_2423500	50	0.0626593	0.22953	-0.629812	0.385916	-0.464662	-0.545053
n55_ecoli_1714218	55	-0.0326674	0.231601	-1.04872	0.451675	0.408534	-0.0946153
n50_ecoli_2368412	50	-0.149	-0.0453102	-0.800649	0.594873	-0.935176	-0.080233
n45_ecoli_2389724	45	-0.323017	-0.107217	-0.570681	0.193882	-0.401127	-0.212122
n50_ecoli_1755106	50	0.0906557	0.212184	-0.32451	0.240569	-0.00738084	0.203092
n55_ecoli_4071329	55	0.621834	0.395444	0.265655	0.487872	0.170963	0.219409
n60_ecoli_738362	60	0.253684	0.800992	-0.197404	0.338065	0.846335	0.843706
n55_ecoli_2655439	55	0.536156	0.483966	0.754214	0.472898	0.287631	0.230788
n55_ecoli_4054269	55	-0.254633	0.0210036	0.0131062	0.0842202	0.0468825	-0.361814
n60_ecoli_1268876	60	-0.493697	-0.0560013	-2.49997	0.73393	-0.217264	0.153716
n45_ecoli_1721795	45	0.511193	0.511512	-0.515056	0.594171	0.504056	0.748093
n60_ecoli_4057735	60	0.229644	0.610131	0.180876	0.67054	-0.314935	0.0411502
n40_ecoli_794267	40	0.183118	0.130914	-0.0757439	0.115893	-0.209058	-0.46828
n55_ecoli_51634	55	0.272777	0.446342	-0.518535	0.74187	0.207695	0.381044
n55_ecoli_536543	55	0.324419	0.200777	0.320663	0.551921	-0.0387661	0.83254
n50_ecoli_4160933	50	0.0586934	0.12437	-0.222186	0.323069	-0.142009	0.167315
n50_ecoli_3022743	50	-0.452949	0.258402	-0.303051	-0.0390529	-0.0231649	0.457303
n55_ecoli_67767	55	0.170238	0.508217	-0.443906	1.17236	0.0940965	0.720356
n60_ecoli_3308408	60	0.293487	0.598833	-0.12883	0.366691	-0.226829	0.903974
n50_ecoli_2682917	50	-0.294337	-0.1164	-0.387721	0.798661	-0.307555	0.0175696
n60_ecoli_1871812	60	-0.0901191	0.243346	0.239175	0.339982	-0.636886	-0.638564
n50_ecoli_4047599	50	0.289851	0.420218	0.250132	0.511076	-0.196826	0.446088
n45_ecoli_4144087	45	-0.238432	-0.914792	-0.187189	0.616585	-0.751827	0.163901
n60_ecoli_163901	60	-0.0829439	0.065353	0.601639	0.26092	-0.435861	-0.624572
n55_ecoli_975444	55	-1.22163	-1.19033	-0.564466	-0.0919949	-0.896326	-0.515577
n55_ecoli_3187981	55	0.00628333	0.0151614	0.292344	0.28833	-0.169507	-0.128989
n60_ecoli_624757	60	0.0181859	0.426136	-0.0301374	0.538364	-0.0701349	0.306112
n45_ecoli_3773795	45	-0.0352434	0.0221336	-0.707328	0.153276	-0.220286	0.134252
n55_ecoli_2363440	55	1.31402	1.18253	-0.307129	0.472167	0.830291	1.11867
n55_ecoli_1044854	55	0.719656	0.666118	-0.406226	0.436873	0.719071	0.866256
n60_ecoli_4613635	60	0.132027	0.032435	-0.134651	0.349681	0.0656049	0.255602
n55_ecoli_2623887	55	0.530566	0.336596	-0.0581984	0.58539	0.315381	0.161113
n50_ecoli_3430127	50	-0.250362	0.11546	-1.03495	0.00706546	-0.161482	-0.148598
n40_ecoli_3528584	40	-0.251932	-0.258224	0.159765	0.383356	0.0621872	-0.376676
n50_ecoli_1978837	50	-0.0674407	-0.760263	0.497866	0.104217	-0.307497	0.0287061
n50_ecoli_195234	50	0.547247	0.195735	-0.392737	0.390114	0.652289	0.585205
n40_ecoli_3576428	40	0.470291	0.569413	-0.371551	0.202452	0.875225	0.338622
n50_ecoli_2646782	50	0.508043	0.216567	0.0159935	0.282528	-0.108802	0.391889
n45_ecoli_3177662	45	0.0941442	0.149771	-0.207315	-0.0475247	0.6076	0.439912
n60_ecoli_2216768	60	0.0122082	0.402175	0.715847	0.390151	-0.0120852	0.253928
n50_ecoli_225761	50	0.619972	0.636563	0.413737	0.288777	0.159003	0.726992
n60_ecoli_2607452	60	0.0500121	0.321759	-0.170868	0.507652	-0.184516	-0.211832
n50_ecoli_1145106	50	0.378035	0.0961879	-1.00635	0.613259	-0.291362	0.689814
n40_ecoli_2417969	40	0.166339	0.0583634	-0.261593	0.325808	0.783847	0.45343
n60_ecoli_3050549	60	-0.111998	-0.146541	0.204682	-0.0442684	-0.72668	-0.367822
n55_ecoli_4381175	55	0.448434	0.0146028	-0.30973	0.03637	-0.0269376	-0.220389
n45_ecoli_120708	45	-0.40935	-0.195059	-0.489787	-0.0273096	-0.579604	-0.180374
n55_ecoli_941615	55	0.292841	0.361634	0.596565	0.725799	0.162477	0.297716
n55_ecoli_4110366	55	-0.730133	-0.476949	0.232684	-0.00823665	-0.463828	-0.569853
n60_ecoli_323231	60	-0.251468	0.00521031	-0.183923	0.110259	-0.119935	-0.162092
n55_ecoli_3807899	55	-0.409181	-0.272751	0.130543	0.259015	-0.505045	-0.357497
n60_ecoli_4287787	60	0.171147	0.208614	-0.649945	0.353122	0.454273	0.341726
n45_ecoli_1042767	45	0.124186	-0.185297	0.0776986	0.096383	0.391948	0.466961
n50_ecoli_3703572	50	-0.757449	-0.423305	-0.494416	0.247275	-1.18648	-0.792631
n50_ecoli_4527254	50	-0.0824896	0.103963	-0.420441	0.0144547	0.0902678	0.881357
n50_ecoli_740569	50	-0.714287	-0.262525	-0.588554	0.101935	-0.923598	-0.638236
n45_ecoli_1261454	45	0.257298	0.0930388	-0.050027	0.249849	0.33442	0.449741
n55_ecoli_1789913	55	-0.587558	-0.514252	-0.648111	-0.0444516	-0.687052	-0.682885
n50_ecoli_481674	50	-0.363137	-0.455055	0.258289	-0.0520018	-0.553395	-0.300591
n55_ecoli_513623	55	-0.00620791	-0.225094	-0.0335651	0.37492	0.0121126	0.414851
n55_ecoli_146330	55	0.391422	0.433397	-0.15413	0.480483	0.396073	0.883249
n40_ecoli_1243993	40	0.0323576	-0.0465558	-0.0280395	0.129927	0.227935	0.0804245
n55_ecoli_2608220	55	0.443158	0.548222	0.174688	0.240086	0.86049	0.37555
n40_ecoli_3360006	40	0.57979	0.270549	-0.18908	0.115089	0.805681	0.485989
n40_ecoli_2121625	40	0.0904637	0.193624	0.699468	0.384341	0.278587	-0.0842558
n40_ecoli_232207	40	0.103357	0.211643	-0.168007	0.287392	0.740754	0.398625
n60_ecoli_3325061	60	-0.103816	0.34399	-0.230136	0.039603	0.00599336	0.352878
n40_ecoli_1550644	40	0.297793	0.395685	-0.654111	0.317828	0.651246	0.446538
n55_ecoli_4521672	55	-0.551925	-0.433932	-0.0660852	0.226947	-0.153727	-0.176076
n60_ecoli_369314	60	0.221899	0.513899	0.00353568	0.0753553	0.453777	1.07587
n60_ecoli_970168	60	-1.19095	-0.673329	0.245619	0.219289	-0.878135	-0.611421
n45_ecoli_2274317	45	0.177613	0.186371	-0.489088	0.199192	0.300493	0.421849
n45_ecoli_3040892	45	0.0330481	0.0877863	-0.0450092	0.439686	0.00960627	0.0855871
n50_ecoli_633275	50	-0.0438293	0.0780111	-0.245802	0.27144	-0.355222	0.398234
n55_ecoli_3758899	55	-0.313236	-0.190188	0.129518	0.265821	-0.598841	-0.192691
n55_ecoli_2243992	55	0.163819	0.186057	0.00242881	0.543677	-0.558884	-0.3888
n60_ecoli_524259	60	0.0659632	0.277895	0.172301	-0.0464332	-0.196285	0.368743
n55_ecoli_443102	55	0.142075	-0.137763	0.303305	-0.100042	0.475596	0.0277994
n60_ecoli_1928063	60	0.218264	0.0312321	-0.454299	0.726127	0.159348	0.297219
n55_ecoli_660973	55	0.162853	0.0439177	-0.88147	0.514029	0.25551	0.11486
n40_ecoli_3339284	40	0.37862	0.28647	0.179677	0.318036	0.579549	0.321276
n45_ecoli_829964	45	-0.274991	-0.174594	-0.44712	0.290495	0.464105	0.361025
n60_ecoli_3019146	60	-0.0126084	0.164206	0.0970884	0.276801	0.0578714	0.15743
n50_ecoli_4177326	50	-0.418273	-0.668615	-0.828719	-0.235352	-1.21124	-0.308538
n60_ecoli_4024220	60	0.795224	0.907121	-0.000702278	0.563138	0.425035	1.00173
n60_ecoli_3735593	60	0.127207	0.372308	-0.146586	0.281243	0.0354321	0.180266
n60_ecoli_1660434	60	-0.889098	-0.485761	0.12631	-0.499447	-0.79888	-0.478377
n55_ecoli_3578582	55	0.756678	0.691346	-0.729585	0.237514	0.871742	1.7106
n60_ecoli_643856	60	-0.124593	0.0866712	-0.175701	0.215917	0.333879	0.133914
n45_ecoli_3948929	45	-0.542744	-0.676278	0.193863	-0.189356	-0.73508	-0.768467
n45_ecoli_3795261	45	-0.273526	-0.263375	0.0510557	0.0742659	-0.418552	-0.249092
n55_ecoli_992814	55	-0.42758	-0.304235	0.281282	0.316946	-0.831948	-0.43093
n55_ecoli_4128478	55	0.549538	0.682175	0.168775	0.578877	0.880261	0.469146
n50_ecoli_3668388	50	0.427227	-0.278245	0.240396	0.425603	-0.21291	0.267558
n55_ecoli_1733004	55	0.0930881	0.0132488	-0.279838	0.12847	0.350417	0.218992
n55_ecoli_1620385	55	-0.0962249	-0.0551553	-0.369011	-0.0246688	-0.0479402	0.336913
n45_ecoli_2316993	45	-0.130981	0.0652742	-1.29268	0.16115	-0.211948	-0.0966415
n55_ecoli_3133810	55	-0.059616	-0.136439	-0.00475003	0.0829639	0.0319118	-0.0779558
n40_ecoli_4183286	40	0.409017	0.524165	-0.0673591	0.365709	0.789448	0.38647
n60_ecoli_2321920	60	-0.652209	-0.517335	-0.171578	0.0153261	-0.650507	0.146181
n60_ecoli_1979120	60	-0.0470322	-0.117453	0.366697	0.756896	-0.172842	0.175058
n55_ecoli_327299	55	0.0824493	-0.145203	-0.670029	0.0231124	-0.0919355	0.031425
n45_ecoli_1671458	45	0.105214	0.0158001	-0.379177	-0.115512	-0.0513849	0.0399481
n50_ecoli_898257	50	-0.494147	-0.477045	1.69904	-0.096024	-0.461995	-0.429062
n50_ecoli_1160672	50	0.183449	0.0237174	-0.376004	-0.13332	-0.106494	-0.0711552
n40_ecoli_295312	40	-0.388741	0.127483	0.518415	0.0347331	-0.31046	-0.381172
n60_ecoli_1910293	60	-0.111987	-0.0807158	0.41116	0.00882857	-0.34923	0.225284
n40_ecoli_4104193	40	1.5596	0.680473	-0.99169	1.31673	0.541568	1.70509
n50_ecoli_2297906	50	-0.725294	-0.517861	-0.0685944	-0.0529214	-1.09758	-0.286645
n60_ecoli_2560397	60	0.323603	0.346643	-0.538467	0.209326	-0.0739066	0.276181
n50_ecoli_38691	50	0.584688	0.317301	-0.337759	0.465325	0.627919	0.577044
n50_ecoli_56309	50	0.716588	0.505824	-0.0591273	0.462034	0.934803	0.37202
n40_ecoli_3729090	40	0.334486	0.471522	0.0835578	0.302367	0.159309	0.587137
n50_ecoli_1178108	50	0.393463	0.469031	0.0978979	0.157366	-0.182323	0.543948
n50_ecoli_141197	50	-0.659807	-0.160389	-0.190687	-0.163047	-0.839519	-0.346693
n50_ecoli_107125	50	0.146918	0.0490122	0.503464	0.38223	-0.0365684	0.184175
n60_ecoli_4231011	60	-0.893695	-0.827043	-0.431725	0.187505	-0.780902	-0.741778
n45_ecoli_4505245	45	-0.727363	-0.644492	0.0470663	0.177645	-0.148842	-0.244018
n40_ecoli_254751	40	0.045127	0.000780633	-1.20843	0.0971027	-0.163049	-0.158406
n40_ecoli_2142919	40	-0.905532	-0.420486	0.674909	0.103487	-0.475284	-0.754004
n60_ecoli_4301326	60	0.327272	0.463186	-0.938295	0.00953355	0.72433	1.31467
n60_ecoli_3254058	60	-0.162929	-0.0477256	1.10994	0.370904	0.199312	0.190822
n40_ecoli_4371755	40	0.068362	-0.152041	-0.730614	0.107435	0.074502	-0.197918
n45_ecoli_442010	45	-0.135832	-0.093201	-0.188031	0.330925	-0.490144	-0.265291
n55_ecoli_907892	55	0.411343	0.0240543	0.0534826	0.260396	0.244068	0.101711
n40_ecoli_1610347	40	-0.0655081	0.140323	-0.297801	-0.0330529	0.570718	-0.0127953
n60_ecoli_2136559	60	-0.210471	0.108582	-0.704634	0.336503	-0.38536	0.437036
n60_ecoli_607857	60	-0.555866	0.0023302	0.316818	0.44157	-0.0925268	0.0284612
n60_ecoli_3118716	60	0.839488	1.21086	-0.14633	0.767675	0.768077	1.14973
n55_ecoli_4248168	55	0.394785	0.383496	-0.515901	0.405935	0.895575	0.0360089
n60_ecoli_2843848	60	0.410175	0.480621	-0.26997	0.206353	0.365191	0.466963
n40_ecoli_1910634	40	-0.182914	-0.226848	-0.520269	0.190098	-0.114526	-0.114409
n60_ecoli_3842563	60	0.0857853	-0.252656	0.414211	0.205376	0.0280809	0.190541
n50_ecoli_4502779	50	-0.0560926	-0.023615	-0.182047	-0.120806	-0.0193532	-0.350142
n40_ecoli_2847044	40	0.0433815	-0.334096	-0.415666	0.106324	0.365717	-0.344252
n60_ecoli_2712655	60	0.225673	0.272093	-0.187549	-0.213336	0.313621	0.506109
n50_ecoli_4030347	50	0.104368	0.292962	0.598837	0.246273	0.192569	-0.155692
n55_ecoli_85112	55	-0.0488586	0.0145982	-0.724185	0.00734293	-0.313393	-0.352925
n55_ecoli_3884189	55	0.317043	0.169901	0.300183	-0.271494	-0.247931	0.134903
n55_ecoli_202036	55	0.683896	1.07097	-0.0250226	0.334016	0.764485	0.588335
n40_ecoli_1938601	40	0.242894	-0.0559989	-0.0389674	0.19365	0.0822974	-0.213935
n45_ecoli_355059	45	-0.13061	0.00398267	-0.690178	0.167314	-0.0636276	0.108022
n40_ecoli_1035734	40	0.046487	0.176047	-0.626466	0.0898875	0.324683	0.0762907
n40_ecoli_931429	40	0.397595	0.339002	0.313556	0.213184	0.783046	0.43702
n45_ecoli_1208551	45	-0.304444	-0.0950723	-2.24421	0.299137	-0.531814	-0.707817
n55_ecoli_2799375	55	-0.0393477	0.190364	-0.968005	-0.0312723	-0.1377	0.395052
n45_ecoli_3216507	45	-0.0291841	0.0393257	0.54567	0.0533078	-0.0207815	0.389225
n60_ecoli_2900166	60	0.259865	0.280401	-0.488723	0.17801	-0.022593	0.609275
n55_ecoli_3602444	55	0.317026	0.508059	-0.616291	-0.0334301	0.407079	0.561318
n50_ecoli_757620	50	-0.441337	-0.295135	0.313629	-0.11766	-0.308735	-0.234063
n60_ecoli_1633651	60	-0.0112608	0.145848	-0.42161	-0.0150856	-0.21095	0.331855
n40_ecoli_3146181	40	0.394419	-0.18054	-0.850861	0.274558	0.3207	-0.0288271
n45_ecoli_2832761	45	0.362168	0.630337	0.116169	0.440886	0.700642	0.616256
n50_ecoli_2927793	50	1.6263	2.1644	-0.447811	0.853755	2.92116	3.05832
n40_ecoli_2231150	40	0.326407	0.19252	0.618836	-0.0283942	0.511572	0.310717
n40_ecoli_4424971	40	0.00313055	-0.0372355	-0.151177	0.223992	0.289502	-0.155113
n50_ecoli_3378485	50	-0.532599	-0.433342	-0.410339	-0.129031	-0.832352	-0.32713
n55_ecoli_4214364	55	0.190591	0.243556	-0.103542	0.382442	0.420315	0.602908
n50_ecoli_3107467	50	-0.249304	-0.203102	-0.622885	0.400387	-0.497119	0.224911
n60_ecoli_557482	60	0.0229948	-0.0880583	-0.539886	0.544473	0.0159035	0.479828
n40_ecoli_543202	40	0.236979	0.171372	-0.239077	0.0401841	0.509343	0.134559
n60_ecoli_3922106	60	-0.321381	-0.0280139	1.14978	-0.00451953	-0.233097	-0.256395
n40_ecoli_593155	40	0.513817	0.650574	-0.561477	0.3923	0.325564	0.0713959
n50_ecoli_261793	50	-0.531372	-0.496556	0.163923	0.225917	0.470209	0.58725
n40_ecoli_1348070	40	-0.350949	-0.442077	-0.0592905	-0.119158	0.176406	-0.335866
n50_ecoli_335221	50	-0.252658	-0.0951828	0.133993	-0.313058	-0.280545	-0.0619149
n40_ecoli_2707304	40	0.0582402	0.0395158	0.0203882	0.276005	0.231106	-0.17207
n40_ecoli_1784923	40	0.303906	0.328641	0.470185	0.321647	0.92166	0.189747
n55_ecoli_1889260	55	0.080026	0.198618	-0.26143	0.410743	-0.29557	0.234043
n40_ecoli_141293	40	-0.291412	-0.213923	-0.268176	-0.0886481	-0.214605	-0.457087
n55_ecoli_1316207	55	0.144625	-0.149798	-0.799189	-0.0656537	-0.287453	-0.150464
n40_ecoli_3690132	40	0.642171	0.372391	-0.466513	0.373448	0.624124	0.573052
n40_ecoli_214291	40	0.182257	0.0762188	-0.417448	0.10794	0.436957	-0.0103487
n55_ecoli_2972467	55	0.533682	0.154117	0.150137	0.285391	0.375283	0.802974
n45_ecoli_3365553	45	-0.0508053	0.0446006	1.30803	0.273998	0.254893	0.00567529
n45_ecoli_3680413	45	0.390933	0.164897	0.666278	0.0245321	0.17045	0.11071
n45_ecoli_2110968	45	0.0573066	0.117821	0.632599	0.133017	0.0631882	0.199281
n55_ecoli_4285968	55	0.497515	0.673474	0.329632	0.186208	0.282942	0.38229
n50_ecoli_597945	50	-0.544474	-0.347496	0.842221	0.498887	-0.190899	-0.422528
n60_ecoli_4040807	60	0.0339324	0.0187533	-0.601769	0.459182	-0.0386155	-0.348323
n55_ecoli_3841097	55	-0.0143697	0.0140425	-0.246769	0.231763	-0.218982	-0.196898
n50_ecoli_1812780	50	0.411418	0.402215	-0.224725	0.652302	0.568874	0.71409
n50_ecoli_2407220	50	0.660576	0.266145	0.404479	0.10616	0.553939	0.495876
n50_ecoli_2895062	50	-0.187206	-0.207594	-0.0643759	0.218076	0.0926857	-0.22649
n40_ecoli_2592090	40	0.415826	0.164726	1.54987	0.0989844	0.124143	0.712066
n40_ecoli_3842795	40	0.707863	0.671001	-1.53215	0.494358	0.427332	0.141462
n40_ecoli_2787213	40	-0.14807	-0.033935	0.120293	-0.0745306	-0.313407	-0.419156
n60_ecoli_4405255	60	0.13789	0.113382	-0.0563865	0.495615	-0.327862	0.270342
n40_ecoli_1017170	40	0.325678	0.187967	-0.351265	-0.213683	0.0703377	0.0696569
n50_ecoli_2205310	50	0.155316	0.0565315	0.183341	0.208173	0.183378	-0.063494
n45_ecoli_4348978	45	-0.0882482	0.323119	1.42862	0.106155	0.0432467	-0.58994
n50_ecoli_3415414	50	-0.3338	-0.712942	1.62463	-0.861916	-0.705753	-0.334283
n60_ecoli_420237	60	-0.601735	-0.616246	-2.93338	-0.256635	-0.51395	-0.277063
n40_ecoli_3163952	40	0.255426	0.291127	-0.222996	0.468563	0.13641	0.0437409
n40_ecoli_3196793	40	-0.13945	-0.0731791	-0.374135	0.23992	-0.353997	-0.449277
n55_ecoli_3495219	55	-0.395736	-0.284011	0.230203	0.0945024	-0.755017	-0.306207
n40_ecoli_1381449	40	-0.1714	0.113212	-0.550129	0.1483	0.0841542	0.0728675
n55_ecoli_1672704	55	-0.341628	-0.30595	-3.53394	-0.110263	-0.462803	-0.0264201
n55_ecoli_413632	55	-0.890593	-0.869137	1.42132	-0.184137	-1.01365	-0.620111
n60_ecoli_2426296	60	-0.376864	0.290518	0.316278	-0.0477994	-0.0383041	0.0606532
n60_ecoli_3714849	60	-0.530224	-0.762482	-0.219258	-0.382814	-1.12291	-0.42833
n40_ecoli_3410635	40	0.280988	0.385198	0.458181	0.460789	0.531077	0.223664
n50_ecoli_846600	50	-0.222503	-0.0653843	-0.0847538	-0.289555	-0.0489166	-0.259674
n60_ecoli_2669713	60	-0.0237837	-0.214657	-0.234108	0.224641	-0.380332	-0.0100952
n50_ecoli_1429816	50	-0.102426	-0.0109473	0.134153	0.0864302	0.184701	0.0170132
n40_ecoli_3107890	40	-0.392281	-0.247088	-0.768749	0.385798	-0.168796	-0.387558
n40_ecoli_1167633	40	0.257302	-0.0629901	-0.115183	0.0789702	0.372425	0.396396
n40_ecoli_3029777	40	0.0390942	-0.0674645	0.412968	0.118924	-0.0119038	-0.0514669
n50_ecoli_4423738	50	-0.552404	0.0663361	-0.670251	0.0199208	0.141214	0.364546
n55_ecoli_1385744	55	0.102567	0.0331389	0.245434	0.0989437	-0.264631	0.578908
n55_ecoli_3384388	55	-0.0280022	-0.127016	0.12088	-0.269461	-0.121195	-0.00206252
n55_ecoli_1812590	55	0.169371	0.00423147	-0.658426	0.0795106	-0.0774457	0.0719502
n55_ecoli_2880304	55	0.176835	-0.114135	-1.11623	-0.0984954	-0.500623	0.606668
n40_ecoli_3885429	40	-0.1615	0.0841845	-0.976938	0.208266	-0.111256	-0.400187
n45_ecoli_426220	45	-0.149441	-0.264444	-0.145246	-0.159077	-0.289958	-0.411842
n40_ecoli_3667578	40	0.427328	0.16161	-0.0412871	0.110548	0.40503	0.346324
n45_ecoli_3623173	45	-0.410418	-0.183589	-0.417406	-0.067732	0.0912219	0.119198
n50_ecoli_827882	50	0.0370897	0.289532	0.217519	0.478835	-0.204883	0.0500511
n60_ecoli_1757076	60	0.275041	0.558609	0.220583	0.288395	0.266426	0.311981
n40_ecoli_19354	40	0.446548	-0.042747	0.136563	-0.0173393	0.541181	0.0974575
n40_ecoli_4292857	40	0.273503	0.206393	0.654398	0.0807615	0.257699	-0.0929306
n40_ecoli_3559955	40	-0.0118646	0.339511	0.0889686	0.243204	0.0197807	0.0475896
n60_ecoli_811332	60	0.248226	0.326159	-0.420428	0.0778634	-0.174368	0.657944
n60_ecoli_468414	60	-0.2916	0.0525067	0.314643	0.167732	-0.126626	0.25112
n55_ecoli_19047	55	0.430571	0.411746	-0.188339	0.261321	0.128431	0.754838
n40_ecoli_4340973	40	0.122765	-0.0343536	0.148889	0.0381435	0.0606097	0.0109535
n50_ecoli_3912563	50	0.0416985	-0.120972	0.168631	-0.0225062	0.445989	0.542757
n40_ecoli_3631411	40	0.28138	0.245383	0.27363	0.555197	0.126409	0.0947821
n55_ecoli_1995959	55	0.0746768	-0.152458	-0.287934	0.335551	0.179418	0.0201916
n60_ecoli_3792194	60	-0.713269	-0.676542	0.178984	-0.335571	-1.00417	-0.726237
n50_ecoli_2335259	50	0.227319	0.324948	0.446592	-0.0387387	0.18448	0.453563
n45_ecoli_3858714	45	-0.289464	-0.0455383	-0.587731	-0.11072	0.0988369	0.139186
n50_ecoli_3038695	50	0.565999	0.329465	0.213617	0.219735	-0.0529629	0.08568
n40_ecoli_2399069	40	-0.127816	-0.117199	-0.319363	0.140555	0.0064063	-0.302921
n50_ecoli_3958066	50	-0.211865	0.295699	-0.0407829	0.426588	-0.392648	-0.468838
n50_ecoli_1503743	50	0.00333861	0.00249326	-0.268938	0.123027	-0.196694	0.131754
n55_ecoli_254962	55	0.378789	0.135404	0.107218	0.102178	0.314711	0.175312
n45_ecoli_1585183	45	0.219288	0.0147384	-0.123535	0.535683	-0.0853349	-0.127492
n55_ecoli_2110167	55	-0.299133	0.067216	-0.175741	0.596216	-0.529698	-0.612498
n55_ecoli_4396103	55	-0.113551	0.275774	-0.596496	-0.157263	-0.387924	0.353092
n50_ecoli_4122668	50	0.116026	-0.083895	-0.407466	-0.142748	0.70454	-0.196755
n55_ecoli_4015379	55	-0.512627	-0.113312	-0.52784	0.0668176	-0.440628	-0.530079
n40_ecoli_3649616	40	-0.38281	-0.172483	0.217861	-0.107841	-0.86134	-0.786172
n60_ecoli_2491668	60	-0.337202	0.0875489	0.100533	-0.0405026	0.217073	-0.477161
n55_ecoli_926398	55	0.0437798	-0.256206	0.715566	0.124564	0.399387	-0.129757
n60_ecoli_2197130	60	0.378792	0.198402	-1.58329	0.102116	0.308852	0.728361
n60_ecoli_3494068	60	-0.099517	0.248704	-0.546082	0.103666	-0.186906	-0.053899
n45_ecoli_392539	45	0.549611	0.292309	0.568965	0.343431	0.583126	0.189505
n55_ecoli_3740085	55	0.152676	-0.152313	-0.530673	0.39705	-0.119476	-0.101907
n55_ecoli_3780995	55	-0.141493	-0.0662014	-0.00704831	-0.00305194	0.198246	-0.206481
n45_ecoli_1831482	45	-0.427533	-0.329489	0.25682	-0.33994	0.115227	-0.300745
n40_ecoli_2468485	40	0.156524	0.392934	0.00470853	0.231025	0.755618	0.383789
n55_ecoli_3067268	55	-0.612977	-0.656861	-0.381369	-0.132581	-0.253309	-0.0234048
n60_ecoli_3684460	60	0.0814783	0.0456578	-0.387698	-0.111783	-0.234318	-0.132545
n45_ecoli_1243306	45	0.598196	0.391431	-0.805871	0.1651	0.584364	0.4199
n45_ecoli_2259168	45	-0.538234	0.119382	-0.907624	-0.150708	0.0263401	-0.100706
n50_ecoli_3548134	50	-0.481821	-0.211828	-0.210348	0.120686	-0.903314	-0.491257
n45_ecoli_814998	45	-0.615618	-0.773806	-0.460855	-0.302902	-0.555792	-0.369428
n45_ecoli_1441276	45	-0.00807908	-0.06606	2.46002	-0.00278036	-0.139364	0.0832171
n55_ecoli_4566453	55	-0.186334	0.0496442	1.57885	0.141032	-0.7594	-0.17434
n40_ecoli_1953561	40	-0.82664	-0.84072	0.460228	-0.121844	-1.1662	-0.926328
n40_ecoli_4354697	40	-0.119561	0.0299187	0.494054	-0.0276677	0.165326	-0.0329341
n40_ecoli_2356426	40	0.650641	0.384173	-0.344295	0.0200541	0.7435	0.447757
n40_ecoli_895635	40	0.131522	-0.00855884	-0.126165	-0.0343637	0.466539	0.00892885
n55_ecoli_2298077	55	-0.471922	-0.193152	-0.330237	0.323343	-0.744573	-0.333993
n50_ecoli_4441852	50	-0.311213	-0.101105	0.747757	0.0318894	-0.523629	-0.382427
n50_ecoli_3484219	50	0.336219	0.43611	-0.941885	-0.0806319	0.274732	0.46221
n60_ecoli_1384968	60	-0.262443	-0.191611	-0.231367	-0.180607	-0.257969	0.0502625
n50_ecoli_880262	50	-0.285534	-0.509173	-1.18105	0.0286132	-0.913839	-0.679617
n60_ecoli_3523364	60	-0.505416	-0.183376	0.115543	-0.284954	-0.891435	0.065422
n55_ecoli_2328935	55	-0.00307282	0.0993289	-0.133966	0.348166	-0.0389891	0.291776
n50_ecoli_3531062	50	-0.653597	-0.229396	-0.766322	0.035579	-0.62068	-0.246399
n40_ecoli_1439682	40	-0.354785	-0.264477	0.788075	0.00251878	-0.0456347	0.111772
n40_ecoli_1147944	40	0.420506	0.0149728	0.572964	0.283825	0.414604	0.599932
n55_ecoli_1452299	55	-0.0247627	0.0808409	-0.354028	0.157051	0.493306	-0.170437
n50_ecoli_1598663	50	-0.75159	-0.34367	-1.68254	-0.143665	-0.86963	-0.794748
n40_ecoli_679173	40	0.247817	0.169594	0.218922	0.369688	0.495903	0.110034
n45_ecoli_2732521	45	0.616354	0.392247	-0.907901	0.20405	2.69981	0.442777
n60_ecoli_3904985	60	-1.46189	-0.904669	-0.386527	-0.326555	-1.40946	-0.826033
n40_ecoli_2823121	40	0.388694	0.164032	-0.143788	-0.0834616	0.834221	0.266217
n40_ecoli_2884100	40	-0.380153	-0.328445	-1.00345	-0.353109	-0.239559	-0.210447
n40_ecoli_2648883	40	0.405714	0.0425108	-0.127091	0.0702064	0.447842	0.120127
n40_ecoli_4387182	40	-0.0742167	-0.0187697	-0.0435673	-0.046269	0.332659	0.197575
n45_ecoli_1740366	45	-0.0743024	-0.10526	0.120949	0.253609	0.170757	-0.242407
n45_ecoli_1976414	45	-0.320067	-0.286862	0.646669	0.00636663	-0.351808	-0.232215
n50_ecoli_4144440	50	-0.618026	-0.484407	-0.0645893	0.383889	-0.832466	-0.391238
n60_ecoli_4270121	60	0.346348	0.467459	0.344349	0.351069	0.200483	0.549958
n55_ecoli_2639641	55	-0.919459	-0.773288	0.369733	-0.0341775	-0.960047	-1.01038
n50_ecoli_1313515	50	-0.243119	-0.256289	-0.00847311	0.0925547	0.0540141	-0.0712956
n60_ecoli_914359	60	0.340776	0.307308	0.245663	0.224129	0.062451	0.282542
n45_ecoli_673141	45	-0.162366	-0.29091	-0.903355	0.0902696	-0.0893809	0.129954
n60_ecoli_1332262	60	-1.63517	-1.01692	0.0774049	-0.328592	-1.43953	-0.981032
n50_ecoli_429944	50	0.493594	0.261319	-4.96585	0.615217	-0.0314149	0.408055
n45_ecoli_2923748	45	-0.577882	-0.690488	0.683255	-0.134626	-0.442616	-0.233564
n40_ecoli_479527	40	0.141056	-0.0502237	-0.768279	-0.0303853	0.249284	-0.0987847
n55_ecoli_4161961	55	0.190503	0.252932	-0.230267	-0.0647302	-0.129599	0.531872
n40_ecoli_1854722	40	0.208809	-0.139906	0.300378	-0.11432	0.433918	-0.344081
n40_ecoli_698511	40	0.0962413	0.171375	-0.136916	-0.0748295	0.173256	0.295934
n45_ecoli_1280510	45	-0.686097	-0.321363	0.537496	0.294916	-0.669293	-0.782534
n40_ecoli_61644	40	-0.10947	-0.0754494	0.674027	-0.326349	-0.161797	0.0457462
n50_ecoli_2715553	50	0.00756201	0.144776	-0.0885434	0.240386	-0.126691	-0.369752
n50_ecoli_1485013	50	-0.367882	-0.2498	-0.68362	-0.0416755	-0.215825	-0.134546
n40_ecoli_1870893	40	0.374697	0.203927	0.174176	0.195078	1.01458	0.263314
n45_ecoli_459687	45	1.30814	0.405077	-0.162601	0.483128	0.667482	1.38115
n45_ecoli_659425	45	0.301254	0.372477	-0.278635	0.01682	0.785553	0.399144
n50_ecoli_4595401	50	-0.37031	-0.293817	0.12624	-0.149458	-0.687176	-0.13682
n55_ecoli_1831170	55	0.194265	0.160178	0.233053	0.106212	0.102507	0.107458
n45_ecoli_940093	45	0.25705	0.0703365	-0.0183601	0.104432	0.147789	-0.0872456
n40_ecoli_2045089	40	0.248145	0.220606	-0.24561	0.0403293	0.592782	-0.0828712
n60_ecoli_1025790	60	0.194789	0.342276	-0.465974	0.116416	-0.07934	0.0785475
n45_ecoli_2815386	45	-0.248159	0.241035	0.0177844	0.128921	-0.347709	-0.0516863
n55_ecoli_2537709	55	-0.109828	-0.321917	-0.788889	0.0842248	0.797063	0.451321
n60_ecoli_4532125	60	-0.139631	-0.322984	-0.133147	0.63053	-0.487692	0.226898
n55_ecoli_1473665	55	0.296236	0.382071	0.120009	0.1418	-0.106926	0.194521
n45_ecoli_1416941	45	-0.560194	-0.130476	-0.598898	-0.0647227	-0.455049	-0.0579528
n45_ecoli_2294539	45	-0.546337	-0.937777	-0.285949	-0.19222	-0.34818	-0.494009
n40_ecoli_1838930	40	0.151528	0.0246911	-0.508077	0.160209	-0.0371794	0.188475
n55_ecoli_130380	55	-0.405866	-0.222902	-0.351381	-0.403453	-0.376847	-0.783873
n50_ecoli_2276941	50	-0.0592873	0.0622169	0.291484	-0.0384638	0.641082	0.108557
n60_ecoli_1721833	60	-0.486323	-0.563905	-1.19571	-0.0349487	-0.865037	-0.28126
n45_ecoli_1760476	45	-0.621573	-0.416356	-0.541085	-0.153889	-0.179653	0.026337
n40_ecoli_4063701	40	-0.150529	-0.119719	-5.59402	0.307594	-0.177885	-0.394796
n40_ecoli_610940	40	0.515713	-0.036866	0.246077	0.0422855	2.57399	0.266376
n40_ecoli_2282698	40	-0.140588	0.167934	-0.718118	-0.198297	0.0495234	-0.172842
n40_ecoli_947968	40	-0.0391782	-0.000379768	-0.184192	-0.265081	0.509055	-0.0492737
n60_ecoli_2622729	60	1.11761	0.932745	0.103357	0.228511	1.12602	1.25856
n55_ecoli_2454449	55	0.305778	0.42107	-0.244912	0.35558	0.926876	0.920939
n50_ecoli_2611018	50	-0.109578	-0.0982505	0.172704	-0.288326	-0.141134	0.757267
n60_ecoli_3152735	60	0.142926	0.112109	0.59134	0.647438	-0.412879	0.273785
n50_ecoli_3515552	50	0.337565	0.234374	0.495847	0.222768	0.0912463	0.00748053
n60_ecoli_3236559	60	-1.45948	-0.999367	0.0481557	-0.107631	-0.836945	0.232406
n50_ecoli_1615279	50	0.0663378	-0.175564	0.109114	0.285198	-0.409984	-0.630647
n45_ecoli_1897095	45	-1.16677	-0.894058	1.07504	-0.628442	-0.296814	-0.252199
n50_ecoli_2745931	50	-0.261484	-0.357123	-0.286822	0.0573399	-0.296936	-0.677618
n60_ecoli_2574769	60	-1.10713	-0.658702	1.33491	-0.547077	-1.78133	-0.753472
n40_ecoli_4539065	40	0.166779	-0.229085	0.428788	-0.324446	0.0475026	-0.312023
n40_ecoli_2611681	40	-0.616123	0.0481224	-0.262039	-0.126722	-0.122285	-0.520928
n50_ecoli_3341673	50	-0.530086	-0.155891	-3.14992	-0.431	-0.704127	-0.782548
n50_ecoli_1874719	50	-0.169631	-0.338403	-1.58472	0.0302586	0.117875	0.227922
n50_ecoli_4192991	50	0.292002	0.123396	-0.193334	-0.0484694	0.3759	0.133939
n40_ecoli_2737118	40	0.24487	0.0938942	0.248195	0.0849836	0.179412	0.214815
n45_ecoli_178726	45	0.29424	0.11801	-0.334972	-0.0447928	0.0893469	0.12408
n60_ecoli_3136824	60	-0.792581	-0.350455	0.286745	-0.60167	-0.108491	0.456125
n40_ecoli_413241	40	-0.36011	0.108666	0.0995712	0.299118	-0.108685	-0.25246
n60_ecoli_2955471	60	-0.36466	-0.383229	-0.946192	1.23955	-0.56249	-0.400029
n50_ecoli_241930	50	-0.0700804	-0.337471	0.493495	-0.14643	-0.342941	-0.400695
n60_ecoli_4391984	60	-0.116706	0.131757	-0.892401	-0.263797	-0.503682	-0.338387
n60_ecoli_1406428	60	-0.364041	-0.63657	-0.270804	-0.347852	-1.26732	-0.25166
n45_ecoli_1079330	45	-0.128498	-0.0274611	0.0284968	0.207444	-0.315035	-0.429481
n55_ecoli_3223692	55	-0.9071	-0.745294	-1.46457	-0.179431	-0.61109	-0.841788
n40_ecoli_1971339	40	0.583639	0.387456	1.25267	-0.0815458	0.288343	0.15587
n55_ecoli_186088	55	-0.184783	-0.223024	0.637994	-0.120309	-0.187813	-0.394875
n40_ecoli_3010448	40	0.0775194	0.0645242	-0.619927	-0.0342666	0.0792034	0.0605709
n40_ecoli_3805657	40	0.0774607	0.0343033	-0.0188657	-0.0079021	0.358586	0.133835
n50_ecoli_3978428	50	-0.110673	-0.0193583	0.26686	0.105565	-0.338686	-0.182064
n40_ecoli_528433	40	0.179214	0.180238	-0.401976	-0.00834664	0.249962	0.223198
n45_ecoli_4448186	45	-0.150146	0.00810081	-0.681849	0.00124611	0.227524	0.205686
n50_ecoli_1662037	50	-0.147358	-0.437077	-0.380903	0.0614729	-0.0439747	-0.211663
n50_ecoli_1279595	50	-0.112395	-0.0911548	-1.0023	0.156305	-0.46279	-0.220933
n55_ecoli_2127413	55	-0.410778	-0.597484	1.12395	-0.126251	-0.915736	-0.343238
n45_ecoli_1908660	45	-0.045536	0.0503352	0.184323	0.126245	-0.0389478	-0.109025
n50_ecoli_3217013	50	-0.345375	-0.250946	0.475289	0.0701722	-0.695719	-0.552983
n50_ecoli_2593589	50	0.0397608	-0.0665432	0.223971	-0.309385	-0.237938	0.078053
n60_ecoli_3343435	60	-0.76485	-0.751289	-0.192232	-0.240875	-0.833573	-0.768234
n40_ecoli_718643	40	-0.822466	-0.466023	-0.066409	-0.330704	0.0609019	-0.707322
n50_ecoli_3993128	50	-0.596475	-0.321125	0.363957	-0.311098	-0.710761	-0.124027
n55_ecoli_3456108	55	-0.0995781	-0.0906845	-1.10284	0.0565983	-0.0143419	-0.416687
n60_ecoli_1812134	60	-0.173749	0.0900348	0.164684	0.489671	-0.0701012	0.333937
n40_ecoli_153932	40	-0.377444	-0.283724	-1.44115	-0.0645966	0.00314632	-0.355953
n45_ecoli_986841	45	-0.54629	-0.513886	0.456106	0.214805	-0.822851	-0.71099
n40_ecoli_1988356	40	0.0838805	0.335634	0.483333	-0.0911755	0.408297	0.0249621
n40_ecoli_2512355	40	0.485423	0.212537	0.0934712	0.0910577	0.547152	0.212007
n60_ecoli_1681126	60	-0.103128	-0.0190492	0.771782	0.153505	-0.315302	0.197731
n50_ecoli_3764662	50	-1.46258	-1.25816	-0.254911	-0.596675	-1.38295	-0.801599
n50_ecoli_3787471	50	-0.877913	-0.727805	-5.22287	-0.11519	-1.06218	-0.877416
n40_ecoli_1325850	40	0.764123	0.243643	-0.329976	0.130948	1.02162	0.909694
n40_ecoli_562394	40	0.18522	0.0823744	0.506896	0.126165	-0.206634	-0.270393
n60_ecoli_3754331	60	-0.917535	-0.340205	1.28839	0.342437	-0.614592	-0.212424
n45_ecoli_3278790	45	-0.431933	-0.203239	-0.0120337	-0.111486	-0.395031	-0.402848
n60_ecoli_1231180	60	-0.544896	-0.327048	0.373729	0.298226	0.244457	-0.383457
n45_ecoli_4382183	45	-0.299936	-0.0745033	-0.725295	-0.0483045	0.114601	-0.147096
n55_ecoli_3474261	55	0.18412	0.261344	0.302355	-0.161845	0.511664	0.0121322
n60_ecoli_1143657	60	-0.467748	-0.398464	0.0994675	-0.114676	-0.235135	0.369149
n50_ecoli_4303824	50	0.40048	0.421552	-0.429201	0.158563	0.0123909	0.365436
n45_ecoli_3734147	45	-0.0647556	-0.0923464	0.0943577	0.071921	-0.304056	-0.319741
n60_ecoli_4487800	60	-0.247325	0.119433	0.358502	0.694668	-0.295076	0.395217
n55_ecoli_2757175	55	0.0513617	-0.109909	0.597476	0.220843	0.0512644	0.275894
n50_ecoli_2821471	50	0.0779574	-0.105068	-0.109946	-0.0651222	0.280782	0.182097
n50_ecoli_917519	50	-0.0156338	-0.0747061	-0.461379	0.0899512	-0.0973399	-0.00111654
n50_ecoli_2699952	50	-0.0292556	0.0124951	-0.392309	-0.0595397	-0.375386	-0.255378
n50_ecoli_3092081	50	0.05015	-0.193445	-0.148719	0.100562	0.0346923	-0.0260808
n55_ecoli_4477459	55	0.357991	0.161832	0.692604	0.150558	0.428855	0.949223
n40_ecoli_805959	40	-0.035919	-0.0921051	-0.139645	-0.110626	0.208132	-0.109771
n60_ecoli_3625918	60	0.196292	0.0363293	-0.712559	-0.0138502	-0.261795	0.0986931
n45_ecoli_2464856	45	0.118503	-0.0844185	-0.508215	0.0842981	-0.131511	0.243943
n50_ecoli_538793	50	-0.288469	-0.283887	-0.190982	0.0396623	-0.118875	-0.159184
n40_ecoli_847532	40	0.107743	-0.0747423	-0.167316	-0.066259	0.128022	0.066568
n45_ecoli_3881356	45	0.0508143	-0.192763	-0.449159	9.73854e-05	-0.448027	0.0513012
n60_ecoli_2684817	60	-0.140295	0.137035	-0.749737	0.00726412	0.095913	0.440599
n40_ecoli_2948642	40	0.0298034	-0.182172	0.356283	-0.0092432	0.336779	-0.0676781
n50_ecoli_2631466	50	0.0885494	0.323226	0.0761505	0.0481277	0.233678	-0.0525498
n50_ecoli_3854432	50	0.150636	0.100243	-0.152579	-0.0168794	-0.103577	0.0243572
n45_ecoli_1958804	45	-0.304517	0.24937	-0.675647	-0.0884526	-0.645641	-0.317919
n40_ecoli_2866802	40	0.368582	0.361482	-0.152456	0.0850541	0.139093	0.0592224
n40_ecoli_3513579	40	0.0196998	-0.319474	0.217976	-0.113127	0.4495	0.0760024
n45_ecoli_1549657	45	-0.328163	-0.124426	0.403964	-0.0440359	-0.461172	-0.382699
n55_ecoli_4431568	55	0.620028	0.188021	-0.359607	0.192707	-0.188285	0.129454
n45_ecoli_2891080	45	0.0400679	0.0655779	-0.559567	-0.121559	0.130287	-0.0104347
n45_ecoli_1059995	45	0.179996	-0.149675	-0.285626	0.0484603	0.00781133	0.00158646
n45_ecoli_3009114	45	-0.0401848	0.00512608	-0.0360983	0.372368	0.321683	0.491577
n40_ecoli_4489809	40	0.629099	0.341274	-0.157264	0.0107884	0.394696	0.273802
n50_ecoli_92660	50	0.26354	0.389699	-0.758025	0.470466	0.489757	0.931279
n55_ecoli_746301	55	0.136615	0.23112	-0.466974	0.131224	-0.339004	-0.0685082
n55_ecoli_1369431	55	-0.051935	0.0551547	-0.649427	0.0853375	-0.00161211	-0.321806
n50_ecoli_2023635	50	-0.17184	-0.213327	0.451296	-0.214956	-0.310747	0.0199773
n40_ecoli_2664563	40	-0.0228332	0.0588259	0.158092	0.210666	-0.145999	0.0178837
n60_ecoli_97440	60	-0.166238	-0.117679	0.205308	0.0207677	-0.398684	0.206935
n55_ecoli_4461876	55	-0.303784	-0.51834	0.27211	-0.251365	-0.309758	-0.231285
n45_ecoli_3698737	45	-0.471328	0.0217405	-0.735567	-0.07622	-0.571902	-0.418901
n55_ecoli_1291923	55	0.128372	-0.0486009	0.0646347	-0.0443986	0.520632	0.447869
n45_ecoli_3463667	45	0.464021	0.381704	-0.108466	0.403866	0.50855	0.418643
n45_ecoli_1116696	45	0.274001	-0.0916435	0.629547	-0.0227298	0.914385	0.421833
n60_ecoli_840547	60	-0.466311	-0.178483	-0.800459	-0.0895468	-0.748819	-0.114734
n40_ecoli_4244636	40	0.210161	0.440243	0.204133	0.0438768	0.394142	0.824218
n55_ecoli_724575	55	-0.419483	-0.433413	0.616195	-0.0774732	-1.14442	-0.913278
n45_ecoli_4527387	45	0.0640242	-0.0164444	-0.000411277	0.0112088	0.296741	0.31703
n40_ecoli_3822537	40	-0.493489	0.0359825	-0.0815517	-0.0800281	-0.648435	-0.438577
n40_ecoli_1578939	40	0.172402	-0.0819059	1.27044	0.00798916	0.557643	-0.0749202
n45_ecoli_719725	45	-0.810669	-0.604863	-0.368541	-0.419965	-1.06945	-1.11276
n55_ecoli_4234117	55	0.347096	0.0446305	0.454322	-0.0776811	0.472886	0.103564
n50_ecoli_3724931	50	-0.210885	-0.0935834	0.635076	0.0748823	-0.0569108	-0.123061
n45_ecoli_3058531	45	0.465743	0.388047	-0.358218	0.0385098	0.270435	0.398395
n50_ecoli_985963	50	0.0117543	0.265522	0.93911	0.0592858	-0.247458	0.033919
n55_ecoli_2571771	55	-0.405134	-0.398897	0.032552	-0.20954	-0.781835	-0.496351
n40_ecoli_4162857	40	-0.14684	-0.189616	0.198462	-0.0389274	0.611236	-0.171917
n45_ecoli_3815697	45	0.467877	0.359717	0.976359	0.107812	0.3678	0.324069
n45_ecoli_2332900	45	-0.485347	-0.368203	-0.0913666	-0.0495547	-0.405377	-0.461704
n45_ecoli_1171344	45	0.593075	0.54116	-0.595965	0.0385668	0.198377	0.423332
n60_ecoli_3102711	60	0.148791	0.485799	0.0131848	0.309176	0.64436	0.312355
n40_ecoli_2341444	40	0.606406	0.244791	0.158591	0.0884733	0.754471	0.257771
n55_ecoli_1276388	55	-0.444305	-0.331515	0.115518	-0.288629	-0.590255	-0.216149
n60_ecoli_3221850	60	0.0198936	0.0136846	-0.0639673	-0.0861701	-0.189548	-0.20734
n40_ecoli_4205257	40	-0.0799544	-0.0397748	0.701867	0.146435	0.0753757	-0.218257
n60_ecoli_2070166	60	-1.05297	-0.56499	0.311354	-0.326859	-0.030501	-0.0634399
n40_ecoli_966217	40	0.32974	0.00684071	0.869889	0.318132	-0.0234149	0.393859
n40_ecoli_124539	40	0.0270208	0.0869739	0.579521	-0.271077	-0.28513	-0.551741
n45_ecoli_1099041	45	-0.495678	-0.493348	-1.33756	0.095257	-0.367234	-0.1298
n45_ecoli_2350233	45	-0.0413483	-0.47682	0.236583	-0.340878	-0.771753	0.0799237
n45_ecoli_3918232	45	-0.578841	-0.704036	-0.159178	-0.0297143	-0.754157	-0.671234
n40_ecoli_4523322	40	-0.228201	-0.237257	0.170504	-0.0229972	-0.0456244	-0.0560153
n55_ecoli_2718045	55	0.0903457	0.0291596	0.329609	0.00215583	-0.476865	-0.760031
n40_ecoli_1181893	40	0.00302392	-0.0344288	-0.446734	0.14301	0.536757	0.029582
n50_ecoli_718140	50	0.00169952	-0.177681	0.130628	-0.0618251	0.144499	0.138831
n55_ecoli_640441	55	0.498831	0.475435	-0.16689	0.171263	0.294379	0.569895
n55_ecoli_2905630	55	-0.00716665	0.37885	-0.21042	-0.0891674	0.157569	0.705151
n60_ecoli_2699434	60	-0.433354	-0.268452	-0.21571	-0.0161641	-0.155404	-0.569482
n55_ecoli_4182062	55	-0.292733	-0.278992	1.07854	-0.2279	-0.490464	-0.0268962
n50_ecoli_500910	50	0.0746788	0.381924	-0.463638	0.134219	0.209442	1.36368
n40_ecoli_2983492	40	0.0768339	-0.162744	-0.0859492	0.0984357	0.22426	-0.0331766
n45_ecoli_3235340	45	1.00346	0.695037	1.93712	0.395475	0.622016	0.901174
n60_ecoli_3958972	60	-0.0638489	0.0309337	-0.486705	-0.376815	0.00636024	-0.0224048
n60_ecoli_3380017	60	0.905903	2.44804	-0.0460467	1.84459	0.0498076	0.670615
n55_ecoli_764329	55	-0.0277897	0.0123429	-0.751501	0.100917	0.635123	0.413215
n55_ecoli_359674	55	-0.171891	-0.226672	0.706706	-0.130694	-0.0361066	-0.2996
n45_ecoli_3092754	45	0.168248	0.166567	-0.619496	0.107558	0.266161	0.5034
n40_ecoli_2496437	40	0.63525	0.412826	-0.115595	0.0803485	0.596797	0.389581
n55_ecoli_3400588	55	0.209686	0.0430482	0.359479	-0.0921136	0.361727	0.360397
n45_ecoli_1490140	45	0.0545703	0.245398	0.132989	0.0827762	0.742291	0.246333
n40_ecoli_2007122	40	-0.723759	-0.587589	-0.445238	-0.327224	-1.23106	-0.946057
n60_ecoli_3576464	60	-0.481886	0.157959	-0.241889	0.0810826	-0.44828	0.208945
n45_ecoli_2857156	45	0.272697	0.0717438	0.394785	0.100465	0.102572	0.625594
n55_ecoli_461207	55	0.828506	0.728157	-0.108955	0.437056	0.544419	0.711622
n50_ecoli_1242608	50	-0.402661	-0.594086	0.770063	-0.181894	-0.803631	-0.734619
n40_ecoli_3493068	40	-0.361897	-0.127441	0.113028	-0.0234821	-0.182308	-0.0768829
n60_ecoli_2856510	60	-0.27112	-0.0775611	-0.352617	0.256136	0.989747	0.564901
n40_ecoli_742230	40	-0.398993	-0.33027	0.0829552	-0.122378	-0.0222248	-0.719593
n50_ecoli_2354686	50	-0.227068	0.0038136	-0.632398	-0.167681	-0.172204	-0.0768577
n60_ecoli_4109147	60	-0.12323	0.0623647	-0.106929	-0.24571	-0.404089	-0.427137
n55_ecoli_1171942	55	-0.120293	-0.114325	-0.377349	0.305283	-0.429681	-0.0985632
n45_ecoli_1332385	45	-0.431542	-0.341053	-0.259534	0.040206	-0.48971	-0.88112
n55_ecoli_217693	55	-0.0591418	-0.217445	-0.0601984	-0.13182	-0.299721	0.421083
n55_ecoli_1975991	55	0.00638041	0.063843	0.459697	-0.0613782	0.66374	0.105368
n40_ecoli_2453372	40	0.109243	0.0603354	-0.989553	-0.231268	0.0493172	-0.0635666
n45_ecoli_3199150	45	-0.687102	-0.640979	-0.486212	-0.409211	-0.656252	-0.507205
n55_ecoli_601423	55	-0.237852	-0.127176	-0.065997	-0.0816429	0.310583	-0.346834
n40_ecoli_333211	40	-0.285606	-0.639024	-0.191664	-0.743994	-0.261078	-0.538083
n45_ecoli_105466	45	-1.43244e-05	0.0562838	0.589031	-0.199083	0.0705098	0.123421
n45_ecoli_2448583	45	-0.0683249	0.0940068	-0.245864	-0.0943144	0.0065629	0.0549787
n45_ecoli_1187624	45	-0.0431615	0.322125	0.197639	0.0405919	-0.269754	-0.0546322
n50_ecoli_517879	50	0.0479569	0.171982	-0.0645123	-0.137913	0.113108	0.260055
n45_ecoli_542486	45	-0.555581	-0.240533	-0.0256605	-0.204849	0.13411	0.0700445
n60_ecoli_435428	60	-0.199086	-0.0884087	-0.990213	-0.094684	0.0705371	0.328857
n45_ecoli_4280215	45	-0.192577	-0.187631	0.59651	0.231343	-0.380777	0.663688
n40_ecoli_1879203	40	-0.36292	-0.341984	-0.192818	-0.190621	-0.111063	-0.566484
n50_ecoli_1680789	50	-0.762313	-0.751041	-0.658851	-0.860805	-0.887122	-1.09354
n55_ecoli_233712	55	0.0486739	-0.0972854	0.25896	-0.395039	0.608108	-0.150325
n40_ecoli_913074	40	0.0250632	-0.125874	-0.313541	-0.219269	0.330016	0.178046
n40_ecoli_357596	40	0.198072	-0.163511	0.682317	0.207894	0.221002	0.463114
n60_ecoli_2234110	60	-0.150606	-0.0424981	-0.41714	-0.335624	-0.364596	-0.164001
n40_ecoli_4441049	40	0.0469531	-0.055401	-1.29702	-0.410906	-0.0131584	-0.119446
n55_ecoli_4030796	55	-0.203205	-0.118706	-0.454668	-0.350905	-0.0443375	-0.0934862
n55_ecoli_3253175	55	0.108257	-0.174432	-1.6525	0.669399	-0.211005	-0.0307703
n40_ecoli_3086831	40	0.988207	0.3254	0.387163	0.523899	1.15251	0.732059
n55_ecoli_2702940	55	0.275263	0.596068	-1.06125	0.066154	0.414882	0.657743
n40_ecoli_3983226	40	0.427941	0.134028	0.0224644	-0.0845622	0.591901	0.113683
n40_ecoli_1514398	40	-0.642965	-0.482108	-0.408986	-0.0480137	0.0398614	-0.798689
n50_ecoli_4575951	50	-0.212271	-0.298844	0.00463348	-0.107685	-0.237578	-0.153609
n55_ecoli_1125360	55	-0.670697	-0.709938	-0.436872	-0.0607113	-0.463965	-0.851851
n60_ecoli_4079835	60	0.0195751	0.549488	0.605407	-0.511836	-0.108941	0.546493
n55_ecoli_3420479	55	0.0961723	0.0994052	-0.552386	-0.985438	0.170057	0.487796
n40_ecoli_2550207	40	-0.562881	-0.554687	0.621109	-0.201176	-0.501155	-0.688743
n60_ecoli_298351	60	-0.266661	0.0349157	-0.0238412	-0.0914534	0.00641522	-0.230694
n50_ecoli_1561886	50	-0.0566402	-0.020649	-0.689939	-0.0989545	-0.325214	-0.174759
n60_ecoli_1701943	60	-0.0411749	-0.221064	0.020883	0.315187	-0.0543882	-0.163778
n50_ecoli_1545123	50	0.0375385	0.341904	0.539606	-0.422241	0.425589	0.213808
n40_ecoli_1214277	40	-0.843175	-0.659707	-0.763138	0.453567	-0.475772	-0.22469
n55_ecoli_1405753	55	-0.855796	-0.90579	-0.724473	-0.720165	-1.03209	-1.43096
n40_ecoli_1262736	40	-0.00667754	-0.00472182	0.218742	0.0570223	-0.0813425	-0.274847
n50_ecoli_3564741	50	-1.06685	-0.56287	0.977426	-0.374529	-0.91965	-0.744133
n45_ecoli_2718011	45	-0.180981	-0.411722	0.0439698	-0.269938	-0.027387	-0.213611
n45_ecoli_86480	45	-0.439764	-0.438239	-0.673969	-0.0058843	-0.553442	-0.169082
n50_ecoli_1347876	50	-0.0357913	-0.323457	0.366782	-0.189844	-0.781522	-0.358056
n45_ecoli_922809	45	-0.853016	-0.648938	-0.250601	-0.426735	-0.579933	-0.400602
n40_ecoli_1802289	40	0.615315	0.433859	-0.327435	0.304449	0.82331	0.872895
n55_ecoli_1141130	55	-0.575363	-0.319737	0.0803517	0.100604	-0.65286	-0.197338
n40_ecoli_1690923	40	0.0549291	-0.0341012	0.229974	-0.231118	0.404772	-0.0840997
n40_ecoli_1367359	40	-0.0795609	-0.0513156	0.573987	-0.00134114	-0.216623	-0.54211
n40_ecoli_3764122	40	-0.797666	-0.904976	-0.00714152	-0.446588	-0.711539	-0.723432
n60_ecoli_2830104	60	-0.276275	-0.207874	0.0354208	-0.27129	-0.0440886	-0.265292
n60_ecoli_3671779	60	-0.425934	-0.556238	-2.15359	-0.371446	-0.705607	-0.0468313
n60_ecoli_1829681	60	-0.761655	-0.419392	-0.030366	-0.283419	-0.475148	-0.32774
n45_ecoli_4105712	45	-1.47942	-1.38052	-0.350036	-0.632755	-1.56796	-1.12372
n55_ecoli_3700881	55	-0.453341	-0.610134	-0.31556	-0.029797	-0.778968	-0.711278
n55_ecoli_1011381	55	-0.684292	-0.304361	-0.224038	-0.507927	-0.733878	-0.424407
n60_ecoli_1251721	60	-0.231782	-0.250581	-0.3782	-0.0183322	-0.251388	-0.09359
n50_ecoli_3449226	50	-0.160285	-0.191257	-0.630388	-0.117358	-0.181948	0.053592
n55_ecoli_3365305	55	0.0485016	0.0550826	-0.529384	0.183094	-0.176183	-0.259909
n55_ecoli_167945	55	0.379446	0.445593	0.0383075	-0.109494	-0.0602953	0.364798
n55_ecoli_2831198	55	0.0156198	0.0725342	0.301824	-0.100449	0.0189416	-0.269499
n45_ecoli_763826	45	0.178648	0.026099	0.216104	-0.163314	0.641137	-0.0459257
n60_ecoli_4422305	60	-0.242664	-0.0402821	-0.734226	-0.25171	0.570261	-0.0504776
n40_ecoli_3286124	40	0.39841	0.0224521	-0.699825	-0.248606	0.0889001	0.130353
n45_ecoli_4596156	45	-0.79189	-0.519688	-0.15609	-0.0592007	-0.435252	-1.50983
n45_ecoli_638292	45	-0.0860045	-0.0597513	-0.11886	-0.0988234	0.276801	0.0532599
n50_ecoli_1223855	50	-0.470568	-0.268662	0.014105	-0.343023	0.278601	0.0215134
n50_ecoli_1907171	50	-0.469968	-0.498593	-0.0570839	-0.357375	-0.544031	-0.667713
n60_ecoli_1127405	60	-0.960094	-0.784704	-0.50521	-1.22416	-0.72782	-0.557639
n50_ecoli_3325113	50	-0.1858	-0.140808	-0.163967	-0.0869201	-0.0143029	-0.18719
n40_ecoli_3959901	40	-0.202077	-0.306176	0.0101547	-0.15579	-0.0141765	-0.241053
n50_ecoli_2536263	50	-0.0109782	-0.109748	0.679019	-0.216253	-0.411332	-0.33782
n45_ecoli_4007907	45	0.0514842	0.0306627	-0.95946	-0.0135964	0.37471	0.35168
n50_ecoli_208263	50	-0.348728	-0.263445	-2.15431	-0.322364	-0.361904	-0.697659
n55_ecoli_3721864	55	-0.182479	-0.0519837	0.489594	-0.5328	-0.557633	-0.521492
n40_ecoli_2997803	40	0.112989	0.291329	-0.491417	0.142807	0.123462	-0.165904
n40_ecoli_4126732	40	-0.204138	-0.20569	-0.563535	-0.269818	-0.254744	-0.0604068
n40_ecoli_1669287	40	0.171399	0.22258	0.44647	-0.177088	-0.1098	0.23573
n60_ecoli_49305	60	-0.865383	-0.134691	-0.0203501	-0.648438	-0.449853	-0.8219
n45_ecoli_3720941	45	0.336689	-0.191558	-2.48266	-0.394547	-0.0614457	0.10429
n40_ecoli_2266364	40	0.124708	0.486139	-0.638668	0.225606	0.277932	0.322397
n45_ecoli_1814863	45	-0.440574	-0.495592	0.537045	-0.324236	0.0878404	-0.0651013
n40_ecoli_1226737	40	0.526526	0.298821	-0.076414	0.0372145	0.531959	0.262392
n45_ecoli_3990575	45	0.223823	0.117421	-0.824976	-0.29773	0.360147	0.0076294
n40_ecoli_1306586	40	-0.859484	-0.307785	-0.766103	-0.258952	-0.83995	-0.649682
n45_ecoli_4367882	45	0.548402	-0.162389	0.150374	-0.140045	0.164032	-0.148706
n50_ecoli_464402	50	-0.297145	-0.114638	-0.0815625	-0.0673824	-0.089484	-0.339084
n40_ecoli_1451755	40	0.143758	0.213353	-0.445633	-0.196271	-0.131569	-0.216976
n40_ecoli_3425082	40	0.288943	0.176388	-0.53034	-0.200803	0.541245	0.20072
n45_ecoli_1879385	45	-0.334694	-0.423326	0.162122	-0.510621	-0.793366	-0.528529
n60_ecoli_3186044	60	-0.146666	0.345113	0.157072	0.472078	0.423411	0.861808
n60_ecoli_951193	60	0.221262	0.308291	-1.28808	0.32729	-0.221434	0.229007
n45_ecoli_3836709	45	-0.320928	-0.124379	0.0487463	-0.0897457	-0.133205	-0.22607
n60_ecoli_1947122	60	0.828974	0.777574	0.642166	0.288785	0.660966	1.22446
n55_ecoli_1241990	55	-0.516767	-0.578495	-0.00481371	-0.139613	-0.768403	-0.537225
n60_ecoli_2370896	60	0.157127	-0.0089667	-0.168677	0.149226	0.132075	0.139082
n55_ecoli_3510183	55	-0.360875	0.00380252	0.449487	-0.151738	0.0177273	-0.18818
n60_ecoli_176479	60	-0.340647	-0.217984	-0.0370789	0.548468	-0.676623	-0.888479
n45_ecoli_207613	45	-0.085172	-0.297359	-1.42116	-0.384801	-0.254227	-0.22927
n60_ecoli_4440673	60	0.228695	0.260676	-0.0949137	-0.12562	-0.465287	-0.217938
n55_ecoli_693473	55	0.133187	0.219693	0.923697	-0.433893	-0.617503	-0.489993
n40_ecoli_3124377	40	-0.466379	-0.339325	0.158469	-0.427365	-0.502359	-0.61529
n55_ecoli_867594	55	-0.0402747	-0.296652	-0.203304	0.00404421	0.0114378	0.118929
n45_ecoli_2988974	45	-0.255576	-0.338918	0.600807	-0.141863	-0.175565	-0.509612
n60_ecoli_4513195	60	-0.148794	-0.125135	0.648982	0.02681	-0.469144	-0.00836812
n45_ecoli_581527	45	-0.617736	-0.372213	-0.357338	-0.293334	-0.530971	-0.285049
n55_ecoli_4594069	55	0.00142042	-0.426983	0.775948	-0.396858	-0.0192247	-0.123137
n45_ecoli_2563560	45	0.00125488	-0.151223	0.40629	-0.255988	-0.165167	-0.0196974
n50_ecoli_394230	50	-0.252108	-0.268327	-0.482508	0.127368	-0.683781	-0.621464
n40_ecoli_1472384	40	0.131119	0.0455601	0.114137	-0.124973	0.323552	0.128072
n50_ecoli_3075614	50	-0.054681	-0.344191	0.716175	-0.0444747	-0.602271	-0.217319
n55_ecoli_274775	55	0.205041	-0.0684302	0.597253	-0.158963	0.436266	0.279938
n45_ecoli_3561473	45	-0.282226	-0.222538	0.280729	0.414468	-0.251973	-0.283027
n60_ecoli_3543505	60	-0.496006	-0.127435	-0.145372	-0.0937215	-0.252754	-0.176948
n45_ecoli_1797287	45	-0.17302	-0.301264	-0.136083	-0.190956	-0.687542	-0.430855
n55_ecoli_1082851	55	-0.426585	-0.269344	-0.362433	-0.357398	-0.295058	-0.799781
n45_ecoli_3333174	45	-0.537663	-0.52837	0.426332	-0.516453	-0.772212	-0.617227
n55_ecoli_3034151	55	-0.3379	-0.529079	-3.45157	-0.399663	-0.329411	-0.443232
n40_ecoli_465633	40	0.0335663	0.191776	-0.0693482	-0.17957	0.257018	0.134973
n50_ecoli_375221	50	-0.0448506	-0.122038	-0.592116	0.089977	-0.17736	-0.0792837
n45_ecoli_2036184	45	0.512659	0.221276	0.495216	-0.0474438	0.14774	0.229201
n45_ecoli_2521847	45	-0.349555	-0.346217	-0.389864	-0.551309	0.410897	0.243209
n50_ecoli_2552285	50	-0.211962	-0.251002	-0.243139	-0.191593	-0.515483	-0.414975
n55_ecoli_1652499	55	0.232096	0.196158	-0.13357	-0.185518	-0.180971	-0.177784
n50_ecoli_1855475	50	0.334132	0.181442	1.16594	0.114428	0.143498	0.372999
n45_ecoli_4485356	45	-0.572326	-0.574365	0.156728	-0.235885	-0.356658	-0.315509
n50_ecoli_3465941	50	-0.0542466	-0.108218	-0.149802	-0.42027	-0.18431	-0.593276
n60_ecoli_2529198	60	-0.52769	-1.30454	-0.53501	-0.0537665	-0.71616	-1.48109
n50_ecoli_1639837	50	-0.504618	-0.448419	-0.00359178	-0.108317	-0.667538	-0.406892
n45_ecoli_4417268	45	0.136885	0.128044	-0.409403	0.00518148	-0.321337	-0.00938202
n45_ecoli_156494	45	0.692762	0.488845	0.602303	0.686255	0.498349	0.641448
n50_ecoli_285764	50	0.135721	0.423146	-0.986756	0.320295	-0.0539755	0.453985
n45_ecoli_1294899	45	-0.430678	-0.657207	-0.496647	-0.513642	-0.303824	-0.410112
n55_ecoli_2436449	55	-0.248892	-0.212715	-0.628345	-0.287854	-0.215902	-0.430301
n50_ecoli_813782	50	0.0522759	0.0930418	0.455069	-0.0470958	0.132623	0.0181146
n50_ecoli_3683968	50	-0.912031	-0.269274	-1.05668	0.10225	-0.72799	-0.429502
n50_ecoli_3251657	50	-0.114934	-0.218284	0.476675	-0.12423	-0.481843	-0.403891
n50_ecoli_3291693	50	-0.957423	-0.755854	0.113892	-0.375675	-1.07899	-0.991534
n45_ecoli_2078185	45	-0.20862	-0.224728	0.207425	-0.00167683	-0.108285	-0.0857135
n45_ecoli_1379110	45	-0.279437	-0.210313	0.00540235	-0.540489	-0.709356	-0.040359
n40_ecoli_2481947	40	0.15339	0.44183	-0.366426	-0.104816	0.321958	-0.0659966
n40_ecoli_822885	40	0.450095	0.0839622	1.22292	0.0768434	1.36003	0.413514
n50_ecoli_1891959	50	-0.0948768	0.021072	1.228	-0.261096	-0.257346	-0.275458
n50_ecoli_968894	50	-0.55675	-0.389725	0.665892	-0.497609	-0.362785	-0.490457
n50_ecoli_2109321	50	0.813983	0.491854	0.636096	-0.438104	-0.113562	0.27129
n40_ecoli_3321766	40	-0.114801	-0.081067	0.461859	-0.367921	0.15258	-0.0325349
n60_ecoli_755245	60	-0.745335	-0.263648	-0.151446	0.150827	-0.6443	-0.217627
n45_ecoli_259735	45	-0.359	-0.388468	-0.114814	-0.282323	-0.599869	-0.735031
n40_ecoli_2243211	40	0.156877	-0.020172	-0.548139	-0.0934471	0.138474	0.241639
n40_ecoli_1482940	40	-0.234662	-0.37541	-0.186779	-0.129998	0.0764821	-0.370182
n40_ecoli_3213592	40	-0.1694	-0.39856	0.00729978	-0.304167	0.471738	-0.0517783
n60_ecoli_4093462	60	0.261704	0.261703	0.582741	0.546351	-0.110954	0.528713
n45_ecoli_42900	45	0.143959	-0.081138	0.0715159	0.0981546	0.0370699	-0.34743
n45_ecoli_2502848	45	-0.153454	-0.251778	-0.218765	-0.0853086	0.0494342	0.0390267
n40_ecoli_391403	40	0.0953328	-0.0110494	0.176929	-0.28703	-0.223319	0.00435998
n60_ecoli_2090741	60	-0.650797	-0.312937	0.146428	0.188205	-1.07621	-0.404514
n45_ecoli_2973087	45	-0.030845	-0.482417	-0.368181	-0.66836	0.403806	-0.343551
n50_ecoli_1448592	50	0.0407686	0.0908929	0.136008	0.0941915	-0.00690542	0.296067
n55_ecoli_4319737	55	0.178335	-0.227812	0.730456	-0.0724613	-0.0883044	0.67562
n50_ecoli_1945674	50	-0.719403	-0.430438	-0.00614123	-0.407733	-0.863484	-0.751065
n50_ecoli_160426	50	-0.481483	-0.340453	-0.379016	-0.295595	-0.635576	-0.703728
n50_ecoli_73809	50	-0.642211	-0.595	0.100477	-0.591846	-0.956383	-0.710821
n40_ecoli_2766916	40	-1.3674	-2.5327	1.13071	0.239809	-2.40846	-2.47522
n45_ecoli_3575572	45	0.0189271	-0.120324	-0.307342	-0.229903	0.269179	-0.231872
n40_ecoli_3251711	40	0.306429	0.248723	-0.658652	-0.192231	0.2459	0.463582
n40_ecoli_4147047	40	-0.741798	-0.416079	0.474702	-0.127662	-0.991942	-0.922857
n55_ecoli_33046	55	-0.150801	-0.0631962	0.102084	-0.194679	-0.559743	-0.514377
n45_ecoli_2209350	45	0.436639	0.361329	0.413848	0.149848	0.50232	0.669444
n45_ecoli_3480725	45	0.0581937	0.11378	0.214208	-0.211833	0.473619	0.279935
n55_ecoli_2345850	55	-0.953289	-0.976149	-0.917552	-1.0417	-1.14364	-1.35902
n60_ecoli_2653872	60	-0.248719	-0.346023	-0.363717	-0.335588	-0.101308	0.554538
n55_ecoli_3682210	55	-0.032152	0.130725	-0.254612	-0.26467	-0.609901	-0.0306223
n60_ecoli_2153809	60	-1.08597	-0.869402	-0.606047	-0.110372	-0.288074	-0.664577
n40_ecoli_3898716	40	-0.0887088	-0.231789	-0.0927414	-0.052889	0.111565	-0.175862
n60_ecoli_1060744	60	-0.553796	-0.43097	3.90309	-0.580179	-0.274113	0.0163046
n55_ecoli_4340225	55	-0.619203	-0.394787	-0.407208	-0.58078	-0.0329246	-0.465049
n40_ecoli_2526127	40	-0.133213	-0.177585	0.469654	-0.156502	0.228069	-0.0123042
n40_ecoli_1818195	40	-0.24006	-0.142989	-0.245196	0.0138646	0.0562984	-0.10383
n40_ecoli_4552374	40	-0.0880767	-0.401289	0.217052	-0.246204	0.0181248	-0.377309
n40_ecoli_1898731	40	-0.197416	-0.385443	-0.944039	-0.146679	-0.360206	-0.434281
n40_ecoli_4087122	40	0.187776	-0.12547	0.598481	-0.105529	0.375084	-0.322526
n60_ecoli_77998	60	-0.205801	0.0127775	-0.64016	-0.0758615	-0.350703	0.30415
n40_ecoli_41868	40	0.277684	0.284895	0.507733	0.123165	0.739312	0.446772
n60_ecoli_4599255	60	-0.233898	0.158671	-0.239386	0.0667999	-0.279744	0.236964
n60_ecoli_2409287	60	-0.362241	-0.248068	-0.409502	-0.0773303	-0.841081	0.0834895
n40_ecoli_3048650	40	0.0415339	0.36736	0.956267	0.124575	0.22507	0.0367079
n60_ecoli_3558428	60	0.322762	0.173705	-1.64948	0.101763	0.0104336	0.27355
n50_ecoli_1369093	50	-0.599612	-0.443184	0.550083	-0.0398348	-0.749128	-0.378547
n50_ecoli_4011439	50	-0.0022126	0.130518	-0.700944	-0.491524	-0.391905	-0.0100359
n50_ecoli_2002670	50	-0.532898	-0.604872	0.190155	-0.213644	-0.819964	0.0490596
n45_ecoli_3974894	45	-0.153491	-0.339341	0.0983967	0.0842582	-0.367802	0.00303694
n60_ecoli_2046319	60	-0.114921	0.116184	-0.442467	-0.0683679	-0.151972	0.11796
n55_ecoli_1907476	55	0.335949	0.224004	0.0953563	-0.156585	-0.46267	-0.2284
n50_ecoli_3829360	50	-0.462622	-0.396923	-0.315139	-0.100795	-0.738252	-0.0927083
n40_ecoli_3788499	40	0.429459	0.308114	-0.987163	-0.226601	0.385781	-0.0605084
n60_ecoli_1193482	60	-0.938986	-0.78786	0.0120738	-0.0153804	-1.42517	-0.998498
n45_ecoli_3397606	45	-0.262537	-0.0877262	0.359041	-0.276424	-0.425012	-0.335542
n45_ecoli_1865492	45	0.0795756	-0.122693	-1.0476	-0.181703	-0.0736758	0.256325
n60_ecoli_1495046	60	-0.626231	-0.652515	-0.149431	-0.0841327	-0.524487	-0.814511
n40_ecoli_2900580	40	-0.169648	-0.367848	-0.15086	-0.756964	0.17195	0.14068
n55_ecoli_4448947	55	-0.63715	-0.270769	0.296315	-0.458713	-0.835411	-0.944045
n50_ecoli_3396495	50	0.160362	-0.0372912	1.08809	-0.157811	-0.370241	-0.478223
n45_ecoli_240723	45	0.361474	0.214056	0.498342	0.280027	0.260247	0.431611
n60_ecoli_1475224	60	0.352329	0.638331	0.360148	-0.381968	-0.105598	0.41761
n40_ecoli_1418280	40	0.37219	0.56839	-0.86855	-0.0516996	-0.389692	0.399551
n55_ecoli_1157306	55	0.749733	0.322883	-0.145425	0.25475	0.522838	0.33243
n60_ecoli_1775015	60	-0.177062	0.0726727	0.560759	-0.0767406	-0.373842	0.164357
n40_ecoli_1396663	40	-0.452239	-0.387107	0.62717	-0.131853	-0.473294	-0.756846
n45_ecoli_3645967	45	-1.17844	-0.917939	-0.672511	-0.85891	-1.11226	-1.11421
n50_ecoli_4342015	50	0.00354391	0.142324	-0.479605	-0.385828	-0.057684	0.75038
n55_ecoli_4197046	55	-0.812481	-0.578897	-2.89297	-0.73389	-0.510026	-0.768413
n50_ecoli_1330073	50	-0.402792	-0.395462	0.267152	-0.469932	-0.644065	-0.413845
n55_ecoli_3239642	55	0.14435	-0.340891	-0.236694	-0.152581	-0.00180202	0.0359238
n60_ecoli_4195045	60	0.529162	0.318786	0.890239	-0.0646879	0.262329	0.0129571
n40_ecoli_3179061	40	0.778266	0.216707	-0.999753	0.649971	0.507549	0.323373
n50_ecoli_1115196	50	-0.57397	-0.535701	0.328648	-0.106209	-1.18945	-0.747346
n50_ecoli_2945233	50	-0.339458	0.0660905	4.47358	0.208465	0.0592728	-0.372756
n50_ecoli_2911655	50	-0.621721	-0.23621	-0.0928815	-0.283768	-0.438279	-0.0308522
n50_ecoli_1020770	50	-0.338821	-0.380885	-0.0535649	-0.374602	-0.294752	0.484318
n55_ecoli_2673019	55	0.0136185	-0.251906	-0.413907	-0.141583	-0.394664	-0.0823597
n40_ecoli_3388597	40	-0.0539712	0.0143018	-0.614108	-0.164465	0.304372	-0.00417879
n50_ecoli_778762	50	0.362659	0.360049	0.107769	0.126411	0.0322643	0.160032
n40_ecoli_1709299	40	-0.806555	-0.345124	-1.53461	-0.339379	0.0710016	0.392698
n45_ecoli_2628240	45	-0.504478	-0.771196	0.753906	-0.391136	-0.658887	-0.85145
n55_ecoli_3439757	55	-0.410598	-0.210382	-1.01019	-0.315229	-0.897961	-0.774309
n55_ecoli_2863862	55	0.32825	0.16444	-0.752017	0.0735614	0.190101	0.0798727
n50_ecoli_1196672	50	-0.753974	-0.444556	0.111474	-0.0351353	-0.682743	-0.38441
n60_ecoli_4359875	60	0.456352	0.684451	0.715786	-0.0343607	0.723143	0.694954
n60_ecoli_2392923	60	0.343378	0.274517	-0.472635	0.194424	0.231112	0.531673
n55_ecoli_1580978	55	-1.10177	-0.852976	-0.400411	-0.344838	-1.22715	-0.662533
n40_ecoli_576289	40	-0.727976	-0.304737	-0.546495	0.0223872	1.29697	-0.115829
n50_ecoli_1698037	50	-0.561089	-0.446928	0.977343	-0.280831	-0.208403	0.040927
n50_ecoli_3927860	50	-0.437828	-0.0373877	-0.00124241	-0.34109	-0.242597	-0.336912
n50_ecoli_4393007	50	-0.183749	-0.0866787	0.587475	0.0705942	-0.0700667	-0.576011
n45_ecoli_2369789	45	-0.671446	-0.58311	-0.090473	-0.508682	-0.570765	-0.452832
n55_ecoli_1494542	55	-0.476602	-0.225319	-0.610124	-0.517853	-0.471489	-0.611163
n60_ecoli_2001416	60	-1.21464	-0.872642	-0.30787	-0.0711582	-1.12381	-0.702053
n60_ecoli_2872794	60	0.595632	0.417946	0.286854	0.398236	0.537826	0.489437
n50_ecoli_414312	50	-0.525358	-0.580044	0.318623	-0.384246	-0.878825	-0.696929
n40_ecoli_3607077	40	-0.706744	-0.420926	-2.98312	-0.52627	-0.751099	-0.602021
n50_ecoli_3605828	50	-0.781788	-0.499626	0.216884	-0.226206	-0.738145	-0.312743
n50_ecoli_1406658	50	-0.696836	-0.818111	0.747909	-0.601577	-0.892954	-0.494852
n45_ecoli_2543871	45	-0.678119	-0.975075	-0.298268	-1.00298	-0.774468	-0.574425
n40_ecoli_658137	40	-0.617996	-0.737918	-0.621924	-0.668332	-0.225894	-0.583209
n50_ecoli_4086416	50	-0.0927959	-0.00780682	-0.80096	0.00776577	0.369624	-0.217364
n55_ecoli_4545823	55	0.247415	-0.494144	-2.67337	1.21707	0.1335	-0.256581
n55_ecoli_2402607	55	-0.846337	-0.783826	0.154974	0.0263414	-1.11013	-1.03809
n60_ecoli_3478861	60	-0.798466	-0.731398	-0.158084	-0.674281	-0.722976	-0.696491
n40_ecoli_1292897	40	0.161155	-0.209183	-0.359023	0.0412794	0.140741	0.0765159
n55_ecoli_616463	55	-1.04887	-1.10327	0.13157	0.013682	-1.52119	-0.733733
n50_ecoli_1583024	50	-0.568345	-0.484504	0.757436	-0.418378	0.535285	-0.335422
n60_ecoli_4250814	60	-0.598239	-0.514144	0.0078766	-0.457487	-0.775606	-0.962104
n40_ecoli_1654600	40	-0.63672	-0.980564	0.424248	-0.867426	-0.70928	-0.901216
n50_ecoli_3158506	50	0.367148	0.283806	-0.316594	-0.124515	-0.0538496	-0.46616
n45_ecoli_59951	45	0.081773	-0.485407	0.257823	-0.183474	-0.1327	-0.334336
n50_ecoli_19719	50	0.393673	0.229244	0.340198	-0.136565	0.729231	0.444967
n60_ecoli_3033069	60	-0.832037	-0.850372	-0.0313062	-0.54589	-1.06467	0.00710993
n40_ecoli_3234774	40	-0.347944	-0.478482	-1.11326	-0.39551	0.119429	-0.264766
n55_ecoli_2552784	55	-0.625977	-1.02267	-0.635882	0.123686	-0.28756	-0.920912
n50_ecoli_2317825	50	-0.362201	-0.0682253	0.437262	-0.653779	-0.782767	-0.285191
n55_ecoli_1853784	55	-0.384829	-0.398598	-0.297351	-0.478028	-0.64822	-0.616176
n40_ecoli_87351	40	0.158323	-0.285409	-0.130547	-0.556957	0.735198	0.231557
n55_ecoli_3982383	55	-0.462436	-0.389979	-0.24943	-0.503973	-0.490634	-0.340582
n55_ecoli_4612042	55	-0.215087	-0.350614	-0.82826	-0.337537	-0.379414	-0.38628
n55_ecoli_1941503	55	-0.344765	-0.542338	-0.019705	-0.443566	-0.45155	-0.354563
n45_ecoli_375540	45	-1.14402	-1.0258	-0.543732	-0.795496	-1.10241	-0.93889
n40_ecoli_1090880	40	-0.381322	-0.274524	-0.399225	-0.117535	-0.521166	0.0579039
n55_ecoli_4496863	55	0.478087	0.632421	0.0554389	0.19241	-0.0633151	0.880028
n45_ecoli_1851971	45	-0.480442	-0.286158	-0.094031	-0.214425	-0.254506	-0.627258
n60_ecoli_3942388	60	-0.367022	-0.183194	-0.539801	0.0344148	0.174228	-0.0925073
n60_ecoli_3775106	60	0.271734	0.178457	-1.41761	-0.277045	0.0158383	0.380001
n40_ecoli_2628256	40	-0.352964	-0.49435	1.20483	-0.578411	-0.116988	-0.43479
n50_ecoli_2184711	50	0.0880074	0.0220229	-0.936184	-0.252056	0.275372	0.0022711
n45_ecoli_2172992	45	0.0602598	-0.220578	0.000770495	-0.559955	-0.397253	-0.0970923
n60_ecoli_1890513	60	-0.441328	-0.321411	-1.31867	-0.330648	-0.491791	-0.507476
n55_ecoli_2958533	55	0.22157	0.364218	0.00134486	0.254703	-0.119828	0.166883
n60_ecoli_1453524	60	-0.0889566	0.029383	0.0391811	0.150723	-0.401007	-0.168978
n45_ecoli_3074835	45	-0.0131204	0.132407	0.552603	0.253186	-0.269614	-0.297751
n60_ecoli_3696834	60	-0.952239	-1.15031	-0.0523787	-0.445035	-1.43507	-0.86579
n45_ecoli_868226	45	-0.45632	-0.439385	1.01693	-0.265739	-0.0989251	0.146463
n55_ecoli_113516	55	0.334117	0.413532	0.00715843	-0.0570147	-0.122747	0.157024
n45_ecoli_3665994	45	-0.11581	-0.520297	-1.05305	-0.230674	0.202929	-0.228917
n45_ecoli_3345800	45	-0.223697	-0.18325	-0.322101	0.231526	0.385016	-0.506547
n40_ecoli_430359	40	0.481079	0.565274	-0.995872	0.247613	0.363603	-0.21217
n50_ecoli_3585425	50	-1.03006	-0.861636	-0.106567	-0.614534	-1.30676	-0.609065
n45_ecoli_559157	45	0.644089	0.407168	0.465687	-0.555226	0.546909	0.838653
n60_ecoli_1175390	60	-0.678509	-0.59751	0.303189	-0.577059	-1.0173	-1.10001
n60_ecoli_3459179	60	-0.632971	-0.442675	0.966377	-0.699255	-0.799372	-0.906825
n55_ecoli_1770938	55	-0.893825	-0.677999	0.31049	-0.570105	-0.736037	-0.522371
n55_ecoli_3620379	55	0.272928	-0.13578	0.688816	-0.605579	-0.120414	0.0529345
n50_ecoli_2147574	50	-0.524989	-0.662267	-0.154138	0.14288	-1.11278	-0.772472
n50_ecoli_4374120	50	-0.488537	-0.392053	1.16895	-0.642638	-0.889637	-0.800417
n40_ecoli_3439263	40	-0.646575	-0.360256	-2.05485	-0.164422	-0.895951	-0.873607
n40_ecoli_444153	40	-0.280529	-0.268166	0.168344	-0.512125	-0.0901821	-0.190854
n45_ecoli_2019533	45	0.0106738	0.0788111	0.191306	-0.945542	0.208734	-0.193974
n60_ecoli_3823445	60	-0.111344	-0.096634	0.611216	-0.137053	0.797927	0.769067
n40_ecoli_2687719	40	-0.0562085	-0.146795	-0.028008	-0.208173	0.00524825	-0.318151
n50_ecoli_181050	50	-1.41585	-2.1357	-0.90018	-0.763896	-2.10518	-1.6879
n40_ecoli_199732	40	-0.507836	-0.597021	-1.11242	-0.747528	-0.666682	-1.09255
n55_ecoli_3915122	55	0.00971052	-0.140596	-1.61113	-0.477651	0.0435769	-0.243364
n55_ecoli_1429490	55	-0.728882	-0.290843	0.48484	-0.430268	-0.421017	-0.49639
n40_ecoli_4466130	40	-0.114386	-0.0885533	-1.18576	-0.601362	-0.10196	0.150785
n55_ecoli_2738502	55	-0.315995	-0.603182	0.0404994	-0.650873	-0.539751	-0.347544
n45_ecoli_1312935	45	-0.46451	-0.6389	0.665024	-0.398687	-0.748607	-0.631754
n40_ecoli_4267193	40	0.0135243	-0.00388387	-0.182444	-0.222999	0.407733	0.358922
n45_ecoli_1600129	45	-0.644399	-0.166645	-0.941742	-0.563258	-0.954896	-0.256886
n60_ecoli_698130	60	-0.351997	-0.0637175	-1.16924	0.0948497	-0.44793	0.0364584
n60_ecoli_712659	60	-0.819385	-0.472087	0.267608	-0.203755	-0.899448	-0.280441
n55_ecoli_1958541	55	-1.40362	-2.07716	-0.587798	-1.15829	-1.89691	-1.0646
n40_ecoli_3939737	40	-0.233418	-0.232695	-0.115452	-0.4769	-0.429106	-0.207687
n55_ecoli_2923237	55	-0.378456	-0.298847	-0.791199	-0.331107	-0.634197	-0.665725
n50_ecoli_2520260	50	-0.710162	-0.356695	-0.361825	-0.292559	-0.843853	0.0337828
n60_ecoli_1365197	60	0.264989	0.182487	-0.643474	0.51577	-0.0678452	0.34376
n45_ecoli_4575872	45	-1.07044	-0.803094	0.289137	-0.473257	0.693647	-0.550392
n55_ecoli_3866941	55	0.0311723	-0.348766	-1.04909	-0.416163	-0.247246	-0.273922
n60_ecoli_3974791	60	-0.0701869	0.23004	-0.592491	-0.496895	-0.438143	0.439731
n50_ecoli_448587	50	0.0164456	-0.209192	-1.83062	-0.287258	-0.652266	-0.395815
n55_ecoli_2589357	55	-0.776513	-0.280379	-2.45853	-0.304186	0.41878	-0.591367
n40_ecoli_4312974	40	-0.706343	-0.549799	0.257229	-0.43939	-0.699336	-0.766095
n40_ecoli_2060479	40	-0.662934	-0.495648	-1.75265	-0.69342	-0.641783	-0.745829
n45_ecoli_851923	45	-0.65771	-0.438382	0.374104	-0.726176	-0.0560787	-0.73769
n50_ecoli_2243002	50	-0.830127	-0.505825	0.875868	-0.598848	-1.02836	-1.07051
n60_ecoli_4214486	60	-0.142559	-0.0922807	0.0983961	-0.358956	-0.305212	-0.249903
n55_ecoli_3150331	55	-0.39636	-0.102717	-0.119181	-0.413681	0.0317915	-0.6128
n60_ecoli_1560458	60	-0.259246	-0.270929	-0.110349	-0.469909	-0.509868	0.240605
n60_ecoli_1435517	60	-0.714254	-0.431902	-0.191968	-0.44566	0.0152343	-0.0628168
n50_ecoli_354532	50	-0.755369	-0.735376	-0.399793	-0.466078	-1.00241	-0.557416
n55_ecoli_478295	55	0.0701571	-0.170126	-0.3673	-0.821549	-0.170616	-0.241343
n55_ecoli_2848554	55	-0.479423	-0.0184013	-0.224499	0.122084	-0.437178	-0.0625484
n55_ecoli_3560951	55	-0.964514	-0.710076	-0.822365	-0.526472	-1.19955	-1.56973
n55_ecoli_4413091	55	-0.243517	-0.243807	0.138506	-0.556271	-0.3876	-0.219146
n50_ecoli_3127824	50	-1.04365	-0.26598	0.541261	-0.659824	-1.54948	-1.36429
n45_ecoli_1362796	45	-0.553129	-0.198915	-0.994085	-1.00147	-0.580443	-0.550401
n55_ecoli_2998624	55	-0.411176	0.0595776	-0.223463	-0.0837833	-0.628019	-0.313555
n55_ecoli_3050508	55	0.270536	1.16213	0.334231	0.478163	0.522838	0.507152
n60_ecoli_3292873	60	-0.884684	-0.866249	0.710056	-0.517445	-0.349031	-0.765107
n60_ecoli_2971239	60	-0.491264	-0.329567	-0.299351	-0.522463	-0.738923	-0.12752
n45_ecoli_4307655	45	-0.531177	-0.312082	-0.638077	-0.423245	0.332574	-0.256357
n55_ecoli_2223777	55	-0.475331	-0.528749	-0.334558	-0.793238	0.341931	-0.447096
n50_ecoli_1002298	50	-0.924281	-0.875261	-0.419321	-0.121432	-0.848515	-0.653633
n40_ecoli_169142	40	-0.0993828	0.000839001	0.497664	-0.35323	0.514082	0.145121
n45_ecoli_1508823	45	-0.63543	-0.326873	0.00719335	-0.528096	-0.874867	-0.432502
n55_ecoli_3018732	55	-0.0468065	-0.0636041	0.15426	-0.138915	-0.401593	0.0425229
n55_ecoli_3998930	55	-0.565291	-0.169184	-1.68524	-0.657434	-0.231878	-1.39957
n45_ecoli_883917	45	0.289778	-0.14826	0.580524	-0.227901	0.072344	-0.0596224
n45_ecoli_3027210	45	0.340511	0.536711	-0.744925	0.13116	0.102624	1.86567
n45_ecoli_2955530	45	-0.973691	-0.32292	-0.554552	-0.57716	-0.535325	-0.223845
n45_ecoli_4220039	45	-0.220961	-0.602833	0.41231	-0.271792	-0.901244	-0.70015
n40_ecoli_1768442	40	-0.472934	-0.551227	0.864307	-0.568538	-0.658941	-0.847663
n45_ecoli_2239956	45	0.500591	0.40431	-0.586877	-0.588488	-0.888697	-2.05639
n60_ecoli_4179553	60	0.139358	-0.231906	0.35504	-1.0592	-0.268964	-0.173618
n40_ecoli_3373950	40	-1.2041	-2.72595	0.0962428	-1.18946	-2.3273	-0.556386
n50_ecoli_1387527	50	-0.705143	-0.571526	0.117881	-0.334237	-0.251241	-0.16259
n60_ecoli_3085402	60	-1.07377	-0.375048	-2.43306	-0.573351	-0.461625	0.11716
n45_ecoli_3145083	45	-0.406351	-0.197697	0.528357	-0.125131	-0.0728598	-0.503583
n55_ecoli_3344720	55	-0.388121	-0.0609607	0.145388	-0.158043	-0.0790129	0.0450649
n40_ecoli_865776	40	-0.732482	-0.83475	0.721801	-1.02414	-0.598287	-1.07881
n55_ecoli_2036025	55	-1.12186	-1.04363	0.0474912	-0.604167	-1.44239	-0.574676
n50_ecoli_2762565	50	-2.10535	-1.52215	-0.426684	-1.55828	-1.56978	-0.965541
n45_ecoli_1006365	45	-0.315941	-0.795431	-0.265943	-0.573162	-0.816569	-0.540488
n50_ecoli_1736174	50	-0.578486	-0.594078	0.327536	0.30667	-0.158513	0.0354364
n50_ecoli_863951	50	-0.333592	-0.46368	-0.212739	-0.601465	-1.19717	-0.591425
n50_ecoli_673264	50	-0.209552	-0.222727	0.0157209	-0.593898	-0.387141	0.0398352
n55_ecoli_3292720	55	-0.146002	-0.447315	-0.269195	-0.698959	-0.580661	-0.357559
n40_ecoli_2966554	40	0.538774	0.125928	-0.212803	-0.256324	0.34151	0.00389679
n55_ecoli_2480314	55	-0.838756	-0.707716	-0.364985	-0.516693	-0.253046	-0.597612
n45_ecoli_3520803	45	-0.394997	-0.487602	-0.0980685	-0.68211	0.314247	-0.459777
n55_ecoli_2421534	55	-0.400248	-0.379566	0.145006	-0.0641123	-0.240734	-0.45757
n40_ecoli_2934391	40	-0.89807	-0.414674	-0.438002	-0.675001	-0.881992	-0.54089
n60_ecoli_385394	60	-0.884874	-0.692172	-0.894788	-0.411794	-0.580285	-0.0677308
n55_ecoli_3947111	55	-0.426045	-0.397004	0.106375	-0.412389	-0.507886	-0.466397
n45_ecoli_2699832	45	-0.645622	-0.686657	-0.302951	-0.42575	-0.385988	-0.421681
n45_ecoli_3164299	45	-1.17204	-0.904442	0.362595	-0.486494	-1.52308	-1.06762
n45_ecoli_2149768	45	-0.945549	-0.611856	0.000998013	-1.08655	-0.990938	-0.507431
n60_ecoli_2174410	60	-1.13637	-1.16179	0.503603	0.504227	-1.52996	-0.811824
n60_ecoli_4556846	60	-0.557133	-0.613405	-2.0596	-0.766485	-0.975148	-0.503012
n60_ecoli_1287954	60	-0.99218	-0.86859	-0.0739879	-1.04262	-1.18041	-0.622271
n55_ecoli_851438	55	-0.630995	-0.326204	0.241657	-1.00532	-0.774372	-0.568526
n55_ecoli_1602000	55	0.180198	0.1227	1.71063	-0.208227	-0.0963519	0.239198
n60_ecoli_109782	60	-0.166135	-0.255121	-0.366148	-0.499033	-0.206005	-0.11951
n45_ecoli_1531184	45	-0.218668	-0.109873	0.094562	-0.0459499	-0.439022	0.340822
n60_ecoli_2252791	60	-0.546107	-0.428892	-0.672723	-0.482855	-0.634889	-0.0868807
n60_ecoli_663602	60	0.555683	0.685365	-0.457691	-0.691951	0.0932936	0.800074
n55_ecoli_1028840	55	0.286621	-0.246606	-0.634096	-0.782612	0.20215	-0.0954186
n60_ecoli_3438915	60	-1.32628	-0.906639	1.24266	-0.267424	-1.33512	-0.699344
n50_ecoli_2788841	50	-1.35701	-1.07584	-0.195894	-0.614406	-0.759761	-1.30596
n45_ecoli_954825	45	-1.31334	-1.08421	0.963378	-1.08099	-1.04696	-0.943882
n60_ecoli_1078769	60	-1.09662	-0.468283	-0.279933	-1.09796	-1.28299	-1.33878
n50_ecoli_1261039	50	-0.814996	-0.871637	-0.431221	-0.585922	-1.31678	-0.937194
n60_ecoli_3991190	60	-2.63018	-2.11804	-0.749137	-0.886156	-1.47048	-1.77143
n50_ecoli_2062444	50	-1.21438	-0.677871	-0.724398	-0.300956	-1.66481	-1.27413
n60_ecoli_4378461	60	-0.695267	-0.520118	0.235814	-0.591706	-0.970191	-0.664894
n60_ecoli_2303068	60	-0.768472	-0.764434	-0.897153	-0.765155	-0.780352	-0.1862
n40_ecoli_500541	40	-0.00339242	-0.397571	-0.316105	-0.312735	-0.0403253	-0.440187
n50_ecoli_1466790	50	-0.20668	-0.0879565	-0.803538	-0.889616	-0.396668	-0.360343
n60_ecoli_3000941	60	-0.239344	0.0785374	0.648458	-0.0983738	-0.362635	-0.486931
n50_ecoli_1719781	50	-2.50605	-1.76545	-0.232658	-1.50137	-1.73833	-1.90602
n45_ecoli_3500399	45	-2.04928	-2.27708	-0.402676	-0.360326	-2.82193	-0.182262
n45_ecoli_4050552	45	-1.59748	-1.73857	0.125346	-1.16207	-1.22199	-2.0496
n60_ecoli_1006807	60	-0.597223	-0.673012	0.150733	-1.06866	-0.198881	-0.285141
n60_ecoli_2543310	60	-0.675709	-0.646926	1.13871	-1.09447	-1.24558	-0.763766
n50_ecoli_2571376	50	-1.80915	-1.48059	0.405384	-0.917086	-1.36152	-0.821759
n55_ecoli_429851	55	-1.43177	-1.68761	-0.460391	-1.06212	-1.08293	-1.14873
n50_ecoli_1130184	50	-0.748997	-0.970572	0.517824	-0.456985	-1.40664	-1.1669
n55_ecoli_4268020	55	-0.77231	-0.586871	-0.681809	-1.4972	-1.0494	-0.121931
n60_ecoli_4126811	60	-2.68832	-2.32781	-0.225454	-1.9402	-2.23669	-2.75802
n45_ecoli_1999119	45	-1.72018	-2.033	-0.161167	-2.04738	-2.02926	-0.478133
n45_ecoli_2910227	45	-3.22501	-3.19933	-0.23377	-2.01265	-2.33318	-2.50087
